# Supplementary material for: [(1,2,5,6-η)-Cyclo­octa-1,5-diene](1-ethyl-4-isobutyl-1,2,4-triazol-5-yl­idene)(tri­phenyl­phosphane)rhodium(I) tetra­fluorido­borate
Source: IUCrdata. 2024 Aug 2;9(Pt 8):x240745. doi: 10.1107/S2414314624007454 (PMC11375597; doi:10.1107/S2414314624007454)
Supplement: Supplementary file 1 [file x-09-x240745-sup1.cif]

##############################################################################
#                                                                            #
# This CIF contains the data for a data article accepted for                 #
# publication in IUCrData. It conforms to the requirements of                #
# Notes for Authors for IUCrData, and has been                               #
# peer reviewed under the auspices of IUCrData.                              #
#                                                                            #
# Full details of the Crystallographic Information File format               #
# are given in the paper "The Crystallographic Information File (CIF):       #
# a New Standard Archive File for Crystallography" by S. R. Hall, F. H.      #
# Allen and I. D. Brown [Acta Cryst. (1991), A47, 655-685].                  #
#                                                                            #
# The current version of the core CIF dictionary is obtainable from          #
# ftp://ftp.iucr.org/pub/cif_core.dic.                                       #
#                                                                            #
# Software is freely available for graphical display of the structure(s)     #
# in this CIF. For information consult the CIF software page                 #
# http://www.iucr.org/resources/cif/software.                                #
#                                                                            #
# This file may be used for bona fide research purposes within the           #
# scientific community so long as proper attribution is given to the data    # 
# article from which it was obtained.                                        #
#                                                                            #
##############################################################################
data_I
_audit_creation_method
;
Olex2 1.3
(compiled 2020.11.12 svn.r5f609507 for OlexSys, GUI svn.r6408)
;
_journal_date_recd_electronic     2024-07-26
_journal_date_accepted     2024-07-29
_journal_name_full     'IUCrData'
_journal_year     2024
_journal_volume     9
_journal_issue      8
_journal_page_first     0
_journal_page_last     0
_journal_paper_category     HM
_journal_paper_doi     10.1107/S2414314624007454
_journal_coeditor_code     TK4108
_publ_contact_author_name     'Edward Rajaseelan'
_publ_contact_author_address
;
Department of Chemistry, Millersville University, Millersville, PA 17551, USA
;
_publ_contact_author_email     'edward.rajaseelan@millersville.edu'
_publ_contact_author_fax     ?
_publ_contact_author_phone     ?
_publ_section_title
;\
[(1,2,5,6-\h)-Cycloocta-1,5-diene](1-ethyl-4-isobutyl-1,2,4-triazol-5-ylidene)\
(triphenylphosphane)rhodium(I) tetrafluoridoborate
;
loop_
    _publ_author_name
    _publ_author_footnote
    _publ_author_address
    'Lerch, Timothy G.' .
;
Department of Chemistry, Millersville University, Millersville, PA 17551, USA
;
    'Gau, Michael' .
;
Department of Chemistry, University of Pennsylvania, Philadelphia, PA 19104, USA
;
    'Albert, Daniel R.' .
;
Department of Chemistry, Millersville University, Millersville, PA 17551, USA
;
    'Rajaseelan, Edward' .
;
Department of Chemistry, Millersville University, Millersville, PA 17551, USA
;
_publ_section_synopsis
;
There are two independent ion pairs in the asymmetric unit with each complex
cation exhibiting a distorted square-planar conformation around the rhodium(I)
atom.
;
_chemical_name_systematic
;\
[(1,2,5,6-\h)-Cycloocta-1,5-diene](1-ethyl-4-isobutyl-1,2,4-triazol-5-ylidene)\
(triphenylphosphane)rhodium(I) tetrafluoridoborate
;
_chemical_name_common     ?
_chemical_formula_moiety     'C34 H42 N3 P Rh +, B F4 -'
_chemical_formula_sum     'C34 H42 B F4 N3 P Rh'
_chemical_formula_iupac     '[Rh (C8 H12) (C8 H15 N3) (C18 H15 P)] B F4'
_chemical_formula_weight     713.39
_chemical_melting_point     ?
_chemical_absolute_configuration     ?
_space_group_crystal_system     triclinic
_space_group_name_H-M_alt     'P 1'
_space_group_name_Hall     'P 1'
loop_
    _space_group_symop_operation_xyz
    'x, y, z'
_cell_length_a     10.0296(3)
_cell_length_b     10.3718(3)
_cell_length_c     18.1424(4)
_cell_angle_alpha     99.270(2)
_cell_angle_beta     93.906(2)
_cell_angle_gamma     118.766(3)
_cell_volume     1609.47(9)
_cell_formula_units_Z     2
_cell_measurement_reflns_used     24773
_cell_measurement_theta_min     2.2330
_cell_measurement_theta_max     28.3210
_cell_measurement_temperature     100
_exptl_crystal_description     block
_exptl_crystal_colour     yellow
_exptl_crystal_size_max     0.23
_exptl_crystal_size_mid     0.13
_exptl_crystal_size_min     0.12
_exptl_crystal_density_diffrn     1.472
_exptl_crystal_density_meas     ?
_exptl_crystal_density_method     ?
_exptl_crystal_F_000     736
_exptl_absorpt_coefficient_mu     0.632
_exptl_absorpt_correction_type     multi-scan
_exptl_absorpt_process_details
;
(CrysAlisPro; Rigaku OD, 2024)
;
_exptl_absorpt_correction_T_min     0.82259
_exptl_absorpt_correction_T_max     1.00000
_diffrn_ambient_temperature     100.0(3)
_diffrn_source     ?
_diffrn_radiation_type     MoK\a
_diffrn_radiation_wavelength     0.71073
_diffrn_measurement_device_type     'Rigaku XtaLAB Synergy-S'
_diffrn_measurement_device     '\k-geometry diffractometer'
_diffrn_measurement_method     '\w scans'
_diffrn_detector_area_resol_mean     10.0
_diffrn_reflns_number     46659
_diffrn_reflns_av_R_equivalents     0.0466
_diffrn_reflns_av_unetI/netI     0.0496
_diffrn_reflns_theta_min     2.297
_diffrn_reflns_theta_max     28.282
_diffrn_reflns_theta_full     25.242
_diffrn_measured_fraction_theta_max     1.000
_diffrn_measured_fraction_theta_full     1.000
_diffrn_reflns_limit_h_min     -13
_diffrn_reflns_limit_h_max     13
_diffrn_reflns_limit_k_min     -13
_diffrn_reflns_limit_k_max     13
_diffrn_reflns_limit_l_min     -24
_diffrn_reflns_limit_l_max     24
_refine_special_details     ?
_reflns_number_total     15088
_reflns_number_gt     13740
_reflns_threshold_expression     'I > 2\s(I)'
_refine_ls_structure_factor_coef     Fsqd
_refine_ls_matrix_type     full
_refine_ls_R_factor_all     0.0549
_refine_ls_R_factor_gt     0.0487
_refine_ls_wR_factor_gt     0.1209
_refine_ls_wR_factor_ref     0.1240
_refine_ls_goodness_of_fit_ref     1.032
_refine_ls_restrained_S_all     1.037
_refine_ls_number_reflns     15088
_refine_ls_number_parameters     835
_refine_ls_number_restraints     135
_refine_ls_hydrogen_treatment     constr
_refine_ls_weighting_scheme     calc
_refine_ls_weighting_details
              'w=1/[\s^2^(Fo^2^)+(0.0858P)^2^+0.5161P] where P=(Fo^2^+2Fc^2^)/3'
_atom_sites_solution_hydrogens     geom
_atom_sites_solution_primary     ?
_atom_sites_solution_secondary     ?
_refine_ls_shift/su_max     0.001
_refine_ls_shift/su_mean     0.000
_refine_diff_density_max     2.511
_refine_diff_density_min     -1.080
_refine_ls_extinction_method     none
_refine_ls_extinction_coef     .
_refine_ls_abs_structure_details
;
Flack <i>x</i> determined using 5836 quotients
[(<i>I</i>^+^)-(<i>I</i>^-^)]/[(<i>I</i>^+^)+(<i>I</i>^-^)]
(Parsons <i>et al.</i>,  2013)
;
_refine_ls_abs_structure_Flack     -0.029(12)
loop_
    _atom_type_symbol
    _atom_type_description
    _atom_type_scat_dispersion_real
    _atom_type_scat_dispersion_imag
    _atom_type_scat_source
    'C' 'C' 0.0033 0.0016
                         'International Tables Vol C Tables 4.2.6.8 and 6.1.1.4'
    'H' 'H' 0.0000 0.0000
                         'International Tables Vol C Tables 4.2.6.8 and 6.1.1.4'
    'B' 'B' 0.0013 0.0007
                         'International Tables Vol C Tables 4.2.6.8 and 6.1.1.4'
    'F' 'F' 0.0171 0.0103
                         'International Tables Vol C Tables 4.2.6.8 and 6.1.1.4'
    'N' 'N' 0.0061 0.0033
                         'International Tables Vol C Tables 4.2.6.8 and 6.1.1.4'
    'P' 'P' 0.1023 0.0942
                         'International Tables Vol C Tables 4.2.6.8 and 6.1.1.4'
    'Rh' 'Rh' -1.1178 0.9187
                         'International Tables Vol C Tables 4.2.6.8 and 6.1.1.4'
_computing_data_collection
;
CrysAlisPro (Rigaku OD, 2024)
;
_computing_cell_refinement
;
CrysAlisPro (Rigaku OD, 2024)
;
_computing_data_reduction
;
CrysAlisPro (Rigaku OD, 2024)
;
_computing_structure_solution
;
<i>SHELXT</i> (Sheldrick, 2015<i>a</i>)
;
_computing_structure_refinement
;
<i>SHELXL2018/3</i> (Sheldrick, 2015<i>b</i>)
;
_computing_molecular_graphics
;
Olex2 (Dolomanov <i>et al.</i>,  2009)
;
_computing_publication_material
;
publCIF (Westrip, 2010)
;
loop_
    _atom_site_type_symbol
    _atom_site_label
    _atom_site_fract_x
    _atom_site_fract_y
    _atom_site_fract_z
    _atom_site_U_iso_or_equiv
    _atom_site_adp_type
    _atom_site_calc_flag
    _atom_site_occupancy
    _atom_site_disorder_assembly
    _atom_site_disorder_group
    Rh Rh1 0.37193(4) 0.44291(4) 1.05195(2) 0.01839(12) Uani d 1 . .
    P P1 0.2676(2) 0.3571(2) 0.92393(10) 0.0209(4) Uani d 1 . .
    N N1 0.1208(7) 0.5098(7) 1.0896(3) 0.0287(12) Uani d 1 . .
    N N2 0.0659(7) 0.6073(7) 1.0954(3) 0.0297(12) Uani d 1 . .
    N N3 0.2903(8) 0.6987(7) 1.0545(3) 0.0276(12) Uani d 1 . .
    C C1 0.2574(9) 0.5596(9) 1.0644(4) 0.0250(16) Uani d 1 . .
    C C2 0.1698(7) 0.7192(8) 1.0741(4) 0.0281(14) Uani d 1 . .
    H H2 0.165092 0.807911 1.071937 0.034 Uiso calc 1 . .
    C C3 0.0256(8) 0.3582(8) 1.1035(5) 0.0345(16) Uani d 1 . .
    H H3A 0.083615 0.303285 1.098427 0.041 Uiso calc 1 . .
    H H3B -0.069026 0.301672 1.064678 0.041 Uiso calc 1 . .
    C C4 -0.0190(9) 0.3642(9) 1.1814(5) 0.0381(17) Uani d 1 . .
    H H4A -0.088158 0.261541 1.187122 0.057 Uiso calc 1 . .
    H H4B -0.071816 0.422936 1.187507 0.057 Uiso calc 1 . .
    H H4C 0.073962 0.412030 1.219987 0.057 Uiso calc 1 . .
    C C5 0.4182(8) 0.7952(9) 1.0209(4) 0.0312(15) Uani d 1 . .
    H H5A 0.381174 0.781082 0.966642 0.037 Uiso calc 1 . .
    H H5B 0.496867 0.763687 1.023905 0.037 Uiso calc 1 . .
    C C6 0.4922(8) 0.9587(8) 1.0579(4) 0.0327(15) Uani d 1 . .
    H H6 0.410132 0.987045 1.060647 0.039 Uiso calc 1 . .
    C C7 0.6059(9) 1.0527(9) 1.0102(5) 0.0396(18) Uani d 1 . .
    H H7A 0.678330 1.016096 1.000976 0.059 Uiso calc 1 . .
    H H7B 0.663184 1.158704 1.037307 0.059 Uiso calc 1 . .
    H H7C 0.549224 1.043543 0.961654 0.059 Uiso calc 1 . .
    C C8 0.5722(9) 0.9875(10) 1.1382(5) 0.0399(17) Uani d 1 . .
    H H8A 0.497170 0.924182 1.167018 0.060 Uiso calc 1 . .
    H H8B 0.615963 1.093976 1.162930 0.060 Uiso calc 1 . .
    H H8C 0.655018 0.962959 1.136197 0.060 Uiso calc 1 . .
    C C9 0.3857(8) 0.4998(8) 0.8729(4) 0.0251(13) Uani d 1 . .
    C C10 0.5391(8) 0.6020(8) 0.9045(4) 0.0259(13) Uani d 1 . .
    H H10 0.580519 0.595211 0.951506 0.031 Uiso calc 1 . .
    C C11 0.6322(8) 0.7130(8) 0.8689(4) 0.0316(15) Uani d 1 . .
    H H11 0.737716 0.779861 0.890352 0.038 Uiso calc 1 . .
    C C12 0.5703(10) 0.7264(9) 0.8008(4) 0.0371(17) Uani d 1 . .
    H H12 0.632014 0.805371 0.777058 0.045 Uiso calc 1 . .
    C C13 0.4172(9) 0.6229(10) 0.7684(4) 0.0351(16) Uani d 1 . .
    H H13 0.375949 0.629427 0.721327 0.042 Uiso calc 1 . .
    C C14 0.3259(8) 0.5123(9) 0.8033(4) 0.0313(15) Uani d 1 . .
    H H14 0.221501 0.443304 0.780758 0.038 Uiso calc 1 . .
    C C15 0.2629(7) 0.1842(8) 0.8756(4) 0.0262(13) Uani d 1 . .
    C C16 0.3457(9) 0.1843(10) 0.8164(4) 0.0366(17) Uani d 1 . .
    H H16 0.398519 0.272464 0.797102 0.044 Uiso calc 1 . .
    C C17 0.3504(9) 0.0567(11) 0.7866(5) 0.047(2) Uani d 1 . .
    H H17 0.407399 0.057897 0.746747 0.057 Uiso calc 1 . .
    C C18 0.2734(10) -0.0747(10) 0.8133(5) 0.047(2) Uani d 1 . .
    H H18 0.278777 -0.161938 0.792593 0.056 Uiso calc 1 . .
    C C19 0.1903(10) -0.0755(10) 0.8698(5) 0.0401(19) Uani d 1 . .
    H H19 0.136714 -0.164718 0.888261 0.048 Uiso calc 1 . .
    C C20 0.1825(8) 0.0532(8) 0.9013(4) 0.0278(14) Uani d 1 . .
    H H20 0.122405 0.050244 0.939923 0.033 Uiso calc 1 . .
    C C21 0.0720(8) 0.3266(8) 0.8986(4) 0.0243(14) Uani d 1 . .
    C C22 -0.0583(8) 0.1847(8) 0.8783(4) 0.0271(14) Uani d 1 . .
    H H22 -0.048015 0.097459 0.873023 0.033 Uiso calc 1 . .
    C C23 -0.2036(8) 0.1692(9) 0.8656(4) 0.0327(16) Uani d 1 . .
    H H23 -0.292064 0.071238 0.852093 0.039 Uiso calc 1 . .
    C C24 -0.2216(8) 0.2935(10) 0.8723(4) 0.0342(16) Uani d 1 . .
    H H24 -0.321888 0.281275 0.863550 0.041 Uiso calc 1 . .
    C C25 -0.0923(8) 0.4376(10) 0.8920(4) 0.0332(16) Uani d 1 . .
    H H25 -0.103899 0.524097 0.897197 0.040 Uiso calc 1 . .
    C C26 0.0545(8) 0.4537(8) 0.9039(4) 0.0273(14) Uani d 1 . .
    H H26 0.143124 0.551656 0.915819 0.033 Uiso calc 1 . .
    C C27 0.5324(10) 0.3584(9) 1.0335(5) 0.0249(9) Uani d 1 . .
    H H27 0.526628 0.315767 0.979107 0.030 Uiso calc 1 . .
    C C28 0.4182(8) 0.2608(8) 1.0673(4) 0.0248(8) Uani d 1 . .
    H H28 0.344994 0.161411 1.032437 0.030 Uiso calc 1 . .
    C C29 0.4340(8) 0.2524(8) 1.1503(4) 0.0290(9) Uani d 1 . .
    H H29A 0.371626 0.145953 1.154031 0.035 Uiso calc 1 . .
    H H29B 0.543194 0.286840 1.169527 0.035 Uiso calc 1 . .
    C C30 0.3829(8) 0.3469(8) 1.2002(4) 0.0292(9) Uani d 1 . .
    H H30A 0.433736 0.370508 1.253181 0.035 Uiso calc 1 . .
    H H30B 0.270166 0.286561 1.198645 0.035 Uiso calc 1 . .
    C C31 0.4201(9) 0.4951(9) 1.1771(4) 0.0283(9) Uani d 1 . .
    H H31 0.368593 0.547936 1.202330 0.034 Uiso calc 1 . .
    C C32 0.5541(8) 0.5877(8) 1.1532(4) 0.0286(9) Uani d 1 . .
    H H32 0.581468 0.695999 1.163289 0.034 Uiso calc 1 . .
    C C33 0.6937(8) 0.5643(8) 1.1506(4) 0.0280(9) Uani d 1 . .
    H H33A 0.695674 0.507604 1.189269 0.034 Uiso calc 1 . .
    H H33B 0.789246 0.663942 1.163880 0.034 Uiso calc 1 . .
    C C34 0.6924(8) 0.4783(8) 1.0726(4) 0.0267(8) Uani d 1 . .
    H H34A 0.739640 0.550969 1.040035 0.032 Uiso calc 1 . .
    H H34B 0.756311 0.430809 1.079328 0.032 Uiso calc 1 . .
    Rh Rh1' -0.30754(4) 0.16819(4) 0.54548(2) 0.01794(12) Uani d 1 . .
    P P1' -0.33122(17) 0.18483(19) 0.41940(9) 0.0182(3) Uani d 1 . .
    N N1' -0.5965(7) 0.1941(7) 0.5643(3) 0.0277(12) Uani d 1 . .
    N N2' -0.6483(7) 0.2947(8) 0.5817(4) 0.0350(14) Uani d 1 . .
    N N3' -0.3968(6) 0.4103(7) 0.5856(3) 0.0263(11) Uani d 1 . .
    C C1' -0.4451(8) 0.2603(9) 0.5656(4) 0.0231(15) Uani d 1 . .
    C C2' -0.5245(8) 0.4232(9) 0.5937(4) 0.0323(15) Uani d 1 . .
    H H2' -0.521925 0.516955 0.606750 0.039 Uiso calc 1 . .
    C C3' -0.7094(8) 0.0336(9) 0.5485(4) 0.0318(15) Uani d 1 . .
    H H3'A -0.755330 0.008215 0.594342 0.038 Uiso calc 1 . .
    H H3'B -0.656619 -0.024956 0.536251 0.038 Uiso calc 1 . .
    C C4' -0.8378(9) -0.0117(10) 0.4826(5) 0.0388(17) Uani d 1 . .
    H H4'A -0.911323 -0.120026 0.474029 0.058 Uiso calc 1 . .
    H H4'B -0.793067 0.010723 0.436718 0.058 Uiso calc 1 . .
    H H4'C -0.891248 0.044967 0.494734 0.058 Uiso calc 1 . .
    C C5' -0.2378(8) 0.5324(8) 0.5908(4) 0.0270(13) Uani d 1 . .
    H H5'A -0.230872 0.577080 0.545979 0.032 Uiso calc 1 . .
    H H5'B -0.168451 0.489484 0.589641 0.032 Uiso calc 1 . .
    C C6' -0.1816(8) 0.6576(8) 0.6627(4) 0.0298(14) Uani d 1 . .
    H H6' -0.257116 0.694491 0.665291 0.036 Uiso calc 1 . .
    C C7' -0.0273(9) 0.7875(9) 0.6568(5) 0.0385(17) Uani d 1 . .
    H H7'A 0.050135 0.755519 0.657473 0.058 Uiso calc 1 . .
    H H7'B 0.003866 0.872260 0.699807 0.058 Uiso calc 1 . .
    H H7'C -0.035695 0.818915 0.609407 0.058 Uiso calc 1 . .
    C C8' -0.1733(10) 0.5997(9) 0.7340(4) 0.0368(17) Uani d 1 . .
    H H8'A -0.275564 0.517405 0.736632 0.055 Uiso calc 1 . .
    H H8'B -0.138914 0.681962 0.778749 0.055 Uiso calc 1 . .
    H H8'C -0.099948 0.562693 0.732563 0.055 Uiso calc 1 . .
    C C9' -0.3310(7) 0.3517(7) 0.3987(3) 0.0223(12) Uani d 1 . .
    C C10' -0.2087(8) 0.4634(7) 0.3730(4) 0.0259(13) Uani d 1 . .
    H H10' -0.124489 0.450046 0.361608 0.031 Uiso calc 1 . .
    C C11' -0.2089(8) 0.5946(8) 0.3640(4) 0.0305(15) Uani d 1 . .
    H H11' -0.125718 0.669254 0.345831 0.037 Uiso calc 1 . .
    C C12' -0.3316(9) 0.6160(8) 0.3818(4) 0.0324(15) Uani d 1 . .
    H H12' -0.330661 0.706217 0.376793 0.039 Uiso calc 1 . .
    C C13' -0.4533(8) 0.5063(8) 0.4064(4) 0.0283(14) Uani d 1 . .
    H H13' -0.536914 0.520409 0.418097 0.034 Uiso calc 1 . .
    C C14' -0.4544(8) 0.3744(8) 0.4143(4) 0.0243(13) Uani d 1 . .
    H H14' -0.540121 0.298502 0.430423 0.029 Uiso calc 1 . .
    C C15' -0.1893(8) 0.1649(7) 0.3684(3) 0.0224(12) Uani d 1 . .
    C C16' -0.0320(8) 0.2722(8) 0.3934(4) 0.0276(14) Uani d 1 . .
    H H16' -0.002065 0.358709 0.432365 0.033 Uiso calc 1 . .
    C C17' 0.0795(8) 0.2505(9) 0.3605(5) 0.0348(16) Uani d 1 . .
    H H17' 0.185545 0.322988 0.377386 0.042 Uiso calc 1 . .
    C C18' 0.0380(9) 0.1254(10) 0.3039(5) 0.0378(17) Uani d 1 . .
    H H18' 0.115320 0.111868 0.282248 0.045 Uiso calc 1 . .
    C C19' -0.1165(9) 0.0195(9) 0.2786(4) 0.0324(15) Uani d 1 . .
    H H19' -0.145555 -0.066225 0.239251 0.039 Uiso calc 1 . .
    C C20' -0.2290(8) 0.0395(8) 0.3113(4) 0.0263(13) Uani d 1 . .
    H H20' -0.334744 -0.034021 0.294311 0.032 Uiso calc 1 . .
    C C21' -0.5153(6) 0.0283(7) 0.3674(3) 0.0194(11) Uani d 1 . .
    C C22' -0.5830(7) -0.1071(8) 0.3910(4) 0.0270(13) Uani d 1 . .
    H H22' -0.533669 -0.116060 0.434959 0.032 Uiso calc 1 . .
    C C23' -0.7211(8) -0.2292(8) 0.3516(4) 0.0336(16) Uani d 1 . .
    H H23' -0.764379 -0.321992 0.367477 0.040 Uiso calc 1 . .
    C C24' -0.7962(8) -0.2154(9) 0.2886(4) 0.0320(15) Uani d 1 . .
    H H24' -0.891240 -0.298811 0.261693 0.038 Uiso calc 1 . .
    C C25' -0.7340(8) -0.0826(8) 0.2652(4) 0.0292(14) Uani d 1 . .
    H H25' -0.786931 -0.074098 0.222446 0.035 Uiso calc 1 . .
    C C26' -0.5930(8) 0.0413(8) 0.3036(4) 0.0249(13) Uani d 1 . .
    H H26' -0.550025 0.133120 0.286803 0.030 Uiso calc 1 . .
    C C27' -0.0969(7) 0.1462(7) 0.5524(4) 0.0212(12) Uani d 1 . .
    H H27' -0.026273 0.196341 0.517012 0.025 Uiso calc 1 . .
    C C28' -0.2235(9) 0.0073(8) 0.5178(4) 0.0238(15) Uani d 1 . .
    H H28' -0.226223 -0.024195 0.462387 0.029 Uiso calc 1 . .
    C C29' -0.3087(9) -0.1220(8) 0.5551(4) 0.0287(15) Uani d 1 . .
    H H29C -0.251029 -0.176795 0.557268 0.034 Uiso calc 1 . .
    H H29D -0.411092 -0.192822 0.523498 0.034 Uiso calc 1 . .
    C C30' -0.3314(8) -0.0732(8) 0.6355(4) 0.0285(14) Uani d 1 . .
    H H30C -0.421029 -0.159097 0.648284 0.034 Uiso calc 1 . .
    H H30D -0.239049 -0.046110 0.671854 0.034 Uiso calc 1 . .
    C C31' -0.3579(7) 0.0599(8) 0.6437(3) 0.0255(13) Uani d 1 . .
    H H31' -0.460695 0.036623 0.657588 0.031 Uiso calc 1 . .
    C C32' -0.2456(9) 0.2096(9) 0.6699(4) 0.0263(16) Uani d 1 . .
    H H32' -0.283070 0.272386 0.699277 0.032 Uiso calc 1 . .
    C C33' -0.0763(8) 0.2717(8) 0.6884(4) 0.0236(13) Uani d 1 . .
    H H33C -0.050708 0.264014 0.740640 0.028 Uiso calc 1 . .
    H H33D -0.022521 0.379961 0.687040 0.028 Uiso calc 1 . .
    C C34' -0.0169(7) 0.1899(8) 0.6338(4) 0.0251(13) Uani d 1 . .
    H H34C 0.095348 0.256144 0.636344 0.030 Uiso calc 1 . .
    H H34D -0.032710 0.097768 0.650280 0.030 Uiso calc 1 . .
    F F1 0.7916(6) 0.8417(6) 1.0710(4) 0.0515(13) Uani d 1 . .
    F F2 0.9662(7) 1.0421(6) 1.0313(4) 0.0536(14) Uani d 1 . .
    F F3 1.0502(8) 0.9503(8) 1.1177(3) 0.071(2) Uani d 1 . .
    F F4 0.9502(5) 0.8151(5) 0.9960(3) 0.0373(10) Uani d 1 . .
    B B1 0.9416(10) 0.9128(10) 1.0536(5) 0.0312(17) Uani d 1 . .
    F F5 0.1255(16) 0.5093(16) 0.5876(9) 0.060(3) Uani d 0.5 A 1
    F F5* 0.2022(19) 0.5151(17) 0.5939(9) 0.065(3) Uani d 0.5 A 2
    F F6 0.298(3) 0.755(3) 0.6206(9) 0.040(3) Uani d 0.5 A 1
    F F6* 0.303(3) 0.762(3) 0.5970(11) 0.055(5) Uani d 0.5 A 2
    F F7 0.1238(17) 0.6497(17) 0.5094(8) 0.052(3) Uani d 0.5 A 1
    F F7* 0.0761(16) 0.5857(18) 0.5254(9) 0.058(3) Uani d 0.5 A 2
    F F8 0.320(2) 0.598(2) 0.5211(10) 0.057(3) Uani d 0.5 A 1
    F F8* 0.298(2) 0.606(2) 0.4955(8) 0.056(4) Uani d 0.5 A 2
    B B2 0.2230(11) 0.6249(11) 0.5550(6) 0.0387(17) Uani d 1 . .
loop_
    _atom_site_aniso_label
    _atom_site_aniso_U_11
    _atom_site_aniso_U_22
    _atom_site_aniso_U_33
    _atom_site_aniso_U_12
    _atom_site_aniso_U_13
    _atom_site_aniso_U_23
    Rh1 0.0198(2) 0.0243(3) 0.0178(2) 0.0156(2) 0.00022(18) 0.00819(19)
    P1 0.0199(8) 0.0294(9) 0.0187(8) 0.0159(7) 0.0008(6) 0.0082(7)
    N1 0.024(3) 0.041(3) 0.025(3) 0.022(3) -0.003(2) 0.003(2)
    N2 0.029(3) 0.036(3) 0.032(3) 0.024(3) 0.000(2) 0.006(2)
    N3 0.036(3) 0.029(3) 0.027(3) 0.024(3) 0.002(2) 0.008(2)
    C1 0.027(4) 0.031(4) 0.021(3) 0.017(3) 0.001(3) 0.009(3)
    C2 0.024(3) 0.032(3) 0.036(4) 0.021(3) 0.000(3) 0.004(3)
    C3 0.016(3) 0.036(4) 0.045(4) 0.009(3) 0.003(3) 0.005(3)
    C4 0.033(4) 0.040(4) 0.042(4) 0.017(3) 0.007(3) 0.012(3)
    C5 0.023(3) 0.037(4) 0.040(4) 0.018(3) 0.002(3) 0.014(3)
    C6 0.026(3) 0.036(4) 0.041(4) 0.019(3) 0.004(3) 0.010(3)
    C7 0.029(4) 0.036(4) 0.061(5) 0.017(3) 0.009(3) 0.025(4)
    C8 0.036(4) 0.042(4) 0.043(4) 0.022(4) 0.002(3) 0.009(3)
    C9 0.026(3) 0.037(3) 0.021(3) 0.020(3) 0.006(2) 0.015(3)
    C10 0.029(3) 0.035(3) 0.020(3) 0.020(3) 0.004(2) 0.010(3)
    C11 0.028(3) 0.038(4) 0.034(4) 0.018(3) 0.007(3) 0.016(3)
    C12 0.052(5) 0.045(4) 0.029(4) 0.030(4) 0.017(3) 0.021(3)
    C13 0.043(4) 0.055(5) 0.022(3) 0.033(4) 0.006(3) 0.017(3)
    C14 0.028(3) 0.047(4) 0.023(3) 0.020(3) 0.001(3) 0.013(3)
    C15 0.021(3) 0.036(3) 0.025(3) 0.020(3) -0.004(2) 0.000(3)
    C16 0.027(3) 0.052(5) 0.028(4) 0.021(3) 0.001(3) -0.001(3)
    C17 0.032(4) 0.068(6) 0.039(4) 0.030(4) 0.001(3) -0.012(4)
    C18 0.037(4) 0.050(5) 0.049(5) 0.028(4) -0.012(4) -0.016(4)
    C19 0.038(4) 0.042(4) 0.041(4) 0.027(4) -0.014(3) -0.005(4)
    C20 0.028(3) 0.031(3) 0.027(3) 0.020(3) -0.005(3) -0.002(3)
    C21 0.023(3) 0.039(4) 0.020(3) 0.022(3) 0.002(2) 0.011(3)
    C22 0.025(3) 0.040(4) 0.023(3) 0.020(3) 0.001(2) 0.014(3)
    C23 0.019(3) 0.047(4) 0.028(3) 0.012(3) 0.000(3) 0.016(3)
    C24 0.028(3) 0.059(5) 0.033(4) 0.032(3) 0.005(3) 0.016(3)
    C25 0.030(3) 0.057(5) 0.029(3) 0.033(3) 0.003(3) 0.017(3)
    C26 0.028(3) 0.038(4) 0.021(3) 0.021(3) -0.002(2) 0.006(3)
    C27 0.0282(16) 0.0274(16) 0.0275(16) 0.0205(14) -0.0028(14) 0.0085(14)
    C28 0.0288(16) 0.0275(16) 0.0270(16) 0.0208(13) -0.0035(13) 0.0097(13)
    C29 0.0317(16) 0.0304(16) 0.0269(16) 0.0168(14) -0.0035(14) 0.0101(14)
    C30 0.0321(16) 0.0310(16) 0.0259(16) 0.0168(14) -0.0036(14) 0.0103(14)
    C31 0.0314(16) 0.0301(16) 0.0259(16) 0.0178(14) -0.0033(14) 0.0084(14)
    C32 0.0311(16) 0.0294(16) 0.0268(16) 0.0173(14) -0.0033(13) 0.0066(14)
    C33 0.0298(16) 0.0290(15) 0.0281(16) 0.0176(14) -0.0035(13) 0.0077(14)
    C34 0.0286(16) 0.0283(16) 0.0283(16) 0.0187(14) -0.0026(14) 0.0075(14)
    Rh1' 0.0168(2) 0.0229(3) 0.0164(2) 0.0112(2) 0.00022(17) 0.00689(18)
    P1' 0.0186(7) 0.0239(8) 0.0170(7) 0.0138(6) 0.0007(5) 0.0078(6)
    N1' 0.024(3) 0.039(3) 0.027(3) 0.019(2) 0.004(2) 0.011(3)
    N2' 0.029(3) 0.043(3) 0.041(3) 0.024(3) 0.009(3) 0.007(3)
    N3' 0.023(3) 0.032(3) 0.027(3) 0.017(2) 0.002(2) 0.006(2)
    C1' 0.023(3) 0.030(3) 0.017(3) 0.014(3) 0.002(3) 0.008(3)
    C2' 0.027(3) 0.038(4) 0.036(4) 0.022(3) 0.007(3) 0.002(3)
    C3' 0.022(3) 0.040(4) 0.035(4) 0.014(3) 0.005(3) 0.018(3)
    C4' 0.024(3) 0.046(4) 0.042(4) 0.015(3) -0.002(3) 0.009(3)
    C5' 0.030(3) 0.029(3) 0.027(3) 0.020(3) 0.000(3) 0.006(3)
    C6' 0.033(3) 0.032(3) 0.030(3) 0.021(3) 0.001(3) 0.006(3)
    C7' 0.032(4) 0.036(4) 0.041(4) 0.014(3) -0.006(3) 0.006(3)
    C8' 0.047(5) 0.034(4) 0.033(4) 0.025(4) -0.005(3) 0.004(3)
    C9' 0.023(3) 0.025(3) 0.019(3) 0.014(2) -0.003(2) 0.005(2)
    C10' 0.026(3) 0.029(3) 0.027(3) 0.016(3) 0.001(2) 0.010(3)
    C11' 0.030(3) 0.026(3) 0.031(3) 0.009(3) 0.001(3) 0.012(3)
    C12' 0.045(4) 0.025(3) 0.029(3) 0.022(3) -0.009(3) 0.004(3)
    C13' 0.031(3) 0.032(3) 0.027(3) 0.023(3) -0.007(3) 0.002(3)
    C14' 0.026(3) 0.029(3) 0.020(3) 0.015(3) 0.000(2) 0.006(2)
    C15' 0.031(3) 0.029(3) 0.020(3) 0.021(3) 0.007(2) 0.015(2)
    C16' 0.027(3) 0.033(3) 0.029(3) 0.016(3) 0.005(3) 0.017(3)
    C17' 0.026(3) 0.044(4) 0.042(4) 0.020(3) 0.009(3) 0.022(3)
    C18' 0.039(4) 0.055(5) 0.043(4) 0.035(4) 0.021(3) 0.029(4)
    C19' 0.044(4) 0.039(4) 0.030(3) 0.031(3) 0.013(3) 0.013(3)
    C20' 0.029(3) 0.033(3) 0.024(3) 0.019(3) 0.003(3) 0.013(3)
    C21' 0.013(2) 0.024(3) 0.019(3) 0.008(2) -0.001(2) 0.004(2)
    C22' 0.023(3) 0.031(3) 0.024(3) 0.011(3) -0.001(2) 0.010(3)
    C23' 0.031(4) 0.026(3) 0.037(4) 0.008(3) 0.003(3) 0.012(3)
    C24' 0.025(3) 0.036(4) 0.028(3) 0.011(3) -0.002(3) 0.003(3)
    C25' 0.026(3) 0.043(4) 0.023(3) 0.022(3) -0.003(2) 0.005(3)
    C26' 0.026(3) 0.033(3) 0.023(3) 0.021(3) 0.000(2) 0.007(3)
    C27' 0.018(3) 0.030(3) 0.023(3) 0.016(3) 0.002(2) 0.013(3)
    C28' 0.030(4) 0.027(4) 0.022(3) 0.020(3) 0.000(3) 0.008(3)
    C29' 0.027(3) 0.020(3) 0.040(4) 0.012(3) -0.003(3) 0.013(3)
    C30' 0.027(3) 0.027(3) 0.027(3) 0.009(3) 0.000(3) 0.012(3)
    C31' 0.022(3) 0.037(3) 0.018(3) 0.013(3) 0.002(2) 0.015(3)
    C32' 0.026(4) 0.037(4) 0.014(3) 0.015(3) 0.002(2) 0.006(3)
    C33' 0.021(3) 0.027(3) 0.020(3) 0.010(3) -0.001(2) 0.009(2)
    C34' 0.020(3) 0.031(3) 0.025(3) 0.012(3) -0.002(2) 0.013(3)
    F1 0.043(3) 0.042(3) 0.085(4) 0.026(2) 0.030(3) 0.029(3)
    F2 0.071(4) 0.043(3) 0.076(4) 0.042(3) 0.037(3) 0.031(3)
    F3 0.085(4) 0.096(5) 0.051(3) 0.076(4) -0.032(3) -0.020(3)
    F4 0.046(3) 0.042(2) 0.034(2) 0.031(2) 0.0011(19) 0.0067(19)
    B1 0.034(4) 0.037(4) 0.032(4) 0.024(4) -0.002(3) 0.014(3)
    F5 0.053(6) 0.047(5) 0.070(6) 0.012(5) 0.012(6) 0.029(4)
    F5* 0.076(7) 0.057(5) 0.069(6) 0.034(6) 0.006(6) 0.032(5)
    F6 0.036(5) 0.039(5) 0.036(7) 0.015(4) -0.012(6) 0.006(6)
    F6* 0.042(5) 0.040(6) 0.068(10) 0.012(5) 0.005(9) 0.003(9)
    F7 0.049(7) 0.069(7) 0.050(6) 0.039(6) -0.010(5) 0.020(5)
    F7* 0.037(6) 0.072(7) 0.067(7) 0.033(5) -0.003(5) 0.001(6)
    F8 0.051(6) 0.067(5) 0.078(8) 0.048(4) 0.010(6) 0.019(6)
    F8* 0.044(6) 0.082(7) 0.052(7) 0.032(5) 0.020(6) 0.032(6)
    B2 0.033(3) 0.045(4) 0.050(4) 0.027(3) 0.006(3) 0.019(3)
_geom_special_details
;
 All esds (except the esd in the dihedral angle between two l.s. planes)
 are estimated using the full covariance matrix.  The cell esds are taken
 into account individually in the estimation of esds in distances, angles
 and torsion angles; correlations between esds in cell parameters are only
 used when they are defined by crystal symmetry.  An approximate (isotropic)
 treatment of cell esds is used for estimating esds involving l.s. planes.
;
loop_
    _geom_bond_atom_site_label_1
    _geom_bond_atom_site_label_2
    _geom_bond_site_symmetry_2
    _geom_bond_distance
    _geom_bond_publ_flag
    Rh1 P1 . 2.3211(18) ?
    Rh1 C1 . 2.030(8) ?
    Rh1 C27 . 2.193(8) ?
    Rh1 C28 . 2.204(6) ?
    Rh1 C31 . 2.210(7) ?
    Rh1 C32 . 2.232(7) ?
    P1 C9 . 1.831(7) ?
    P1 C15 . 1.842(7) ?
    P1 C21 . 1.842(7) ?
    N1 N2 . 1.359(8) ?
    N1 C1 . 1.353(10) ?
    N1 C3 . 1.471(10) ?
    N2 C2 . 1.271(10) ?
    N3 C1 . 1.363(10) ?
    N3 C2 . 1.384(9) ?
    N3 C5 . 1.444(10) ?
    C2 H2 . 0.9500 ?
    C3 H3A . 0.9900 ?
    C3 H3B . 0.9900 ?
    C3 C4 . 1.513(11) ?
    C4 H4A . 0.9800 ?
    C4 H4B . 0.9800 ?
    C4 H4C . 0.9800 ?
    C5 H5A . 0.9900 ?
    C5 H5B . 0.9900 ?
    C5 C6 . 1.494(11) ?
    C6 H6 . 1.0000 ?
    C6 C7 . 1.529(11) ?
    C6 C8 . 1.525(11) ?
    C7 H7A . 0.9800 ?
    C7 H7B . 0.9800 ?
    C7 H7C . 0.9800 ?
    C8 H8A . 0.9800 ?
    C8 H8B . 0.9800 ?
    C8 H8C . 0.9800 ?
    C9 C10 . 1.391(10) ?
    C9 C14 . 1.413(9) ?
    C10 H10 . 0.9500 ?
    C10 C11 . 1.379(10) ?
    C11 H11 . 0.9500 ?
    C11 C12 . 1.402(10) ?
    C12 H12 . 0.9500 ?
    C12 C13 . 1.394(12) ?
    C13 H13 . 0.9500 ?
    C13 C14 . 1.363(11) ?
    C14 H14 . 0.9500 ?
    C15 C16 . 1.402(10) ?
    C15 C20 . 1.384(11) ?
    C16 H16 . 0.9500 ?
    C16 C17 . 1.371(12) ?
    C17 H17 . 0.9500 ?
    C17 C18 . 1.392(15) ?
    C18 H18 . 0.9500 ?
    C18 C19 . 1.363(13) ?
    C19 H19 . 0.9500 ?
    C19 C20 . 1.406(11) ?
    C20 H20 . 0.9500 ?
    C21 C22 . 1.385(10) ?
    C21 C26 . 1.401(10) ?
    C22 H22 . 0.9500 ?
    C22 C23 . 1.385(9) ?
    C23 H23 . 0.9500 ?
    C23 C24 . 1.372(12) ?
    C24 H24 . 0.9500 ?
    C24 C25 . 1.394(12) ?
    C25 H25 . 0.9500 ?
    C25 C26 . 1.396(9) ?
    C26 H26 . 0.9500 ?
    C27 H27 . 1.0000 ?
    C27 C28 . 1.376(11) ?
    C27 C34 . 1.505(11) ?
    C28 H28 . 1.0000 ?
    C28 C29 . 1.524(9) ?
    C29 H29A . 0.9900 ?
    C29 H29B . 0.9900 ?
    C29 C30 . 1.518(10) ?
    C30 H30A . 0.9900 ?
    C30 H30B . 0.9900 ?
    C30 C31 . 1.535(10) ?
    C31 H31 . 1.0000 ?
    C31 C32 . 1.374(11) ?
    C32 H32 . 1.0000 ?
    C32 C33 . 1.535(10) ?
    C33 H33A . 0.9900 ?
    C33 H33B . 0.9900 ?
    C33 C34 . 1.542(10) ?
    C34 H34A . 0.9900 ?
    C34 H34B . 0.9900 ?
    Rh1' P1' . 2.3260(15) ?
    Rh1' C1' . 2.043(8) ?
    Rh1' C27' . 2.229(6) ?
    Rh1' C28' . 2.211(7) ?
    Rh1' C31' . 2.216(6) ?
    Rh1' C32' . 2.216(7) ?
    P1' C9' . 1.828(7) ?
    P1' C15' . 1.824(7) ?
    P1' C21' . 1.822(6) ?
    N1' N2' . 1.377(9) ?
    N1' C1' . 1.328(9) ?
    N1' C3' . 1.457(10) ?
    N2' C2' . 1.282(10) ?
    N3' C1' . 1.362(10) ?
    N3' C2' . 1.366(9) ?
    N3' C5' . 1.467(9) ?
    C2' H2' . 0.9500 ?
    C3' H3'A . 0.9900 ?
    C3' H3'B . 0.9900 ?
    C3' C4' . 1.528(10) ?
    C4' H4'A . 0.9800 ?
    C4' H4'B . 0.9800 ?
    C4' H4'C . 0.9800 ?
    C5' H5'A . 0.9900 ?
    C5' H5'B . 0.9900 ?
    C5' C6' . 1.533(9) ?
    C6' H6' . 1.0000 ?
    C6' C7' . 1.512(11) ?
    C6' C8' . 1.526(11) ?
    C7' H7'A . 0.9800 ?
    C7' H7'B . 0.9800 ?
    C7' H7'C . 0.9800 ?
    C8' H8'A . 0.9800 ?
    C8' H8'B . 0.9800 ?
    C8' H8'C . 0.9800 ?
    C9' C10' . 1.395(9) ?
    C9' C14' . 1.405(9) ?
    C10' H10' . 0.9500 ?
    C10' C11' . 1.397(10) ?
    C11' H11' . 0.9500 ?
    C11' C12' . 1.401(11) ?
    C12' H12' . 0.9500 ?
    C12' C13' . 1.373(11) ?
    C13' H13' . 0.9500 ?
    C13' C14' . 1.393(10) ?
    C14' H14' . 0.9500 ?
    C15' C16' . 1.408(10) ?
    C15' C20' . 1.391(10) ?
    C16' H16' . 0.9500 ?
    C16' C17' . 1.395(10) ?
    C17' H17' . 0.9500 ?
    C17' C18' . 1.381(12) ?
    C18' H18' . 0.9500 ?
    C18' C19' . 1.386(12) ?
    C19' H19' . 0.9500 ?
    C19' C20' . 1.395(10) ?
    C20' H20' . 0.9500 ?
    C21' C22' . 1.391(9) ?
    C21' C26' . 1.411(8) ?
    C22' H22' . 0.9500 ?
    C22' C23' . 1.386(10) ?
    C23' H23' . 0.9500 ?
    C23' C24' . 1.390(10) ?
    C24' H24' . 0.9500 ?
    C24' C25' . 1.365(11) ?
    C25' H25' . 0.9500 ?
    C25' C26' . 1.402(9) ?
    C26' H26' . 0.9500 ?
    C27' H27' . 1.0000 ?
    C27' C28' . 1.386(10) ?
    C27' C34' . 1.518(9) ?
    C28' H28' . 1.0000 ?
    C28' C29' . 1.501(10) ?
    C29' H29C . 0.9900 ?
    C29' H29D . 0.9900 ?
    C29' C30' . 1.534(10) ?
    C30' H30C . 0.9900 ?
    C30' H30D . 0.9900 ?
    C30' C31' . 1.513(10) ?
    C31' H31' . 1.0000 ?
    C31' C32' . 1.383(10) ?
    C32' H32' . 1.0000 ?
    C32' C33' . 1.486(10) ?
    C33' H33C . 0.9900 ?
    C33' H33D . 0.9900 ?
    C33' C34' . 1.534(10) ?
    C34' H34C . 0.9900 ?
    C34' H34D . 0.9900 ?
    F1 B1 . 1.407(11) ?
    F2 B1 . 1.376(10) ?
    F3 B1 . 1.402(10) ?
    F4 B1 . 1.372(11) ?
    F5 B2 . 1.386(16) ?
    F5* B2 . 1.374(17) ?
    F6 B2 . 1.48(2) ?
    F6* B2 . 1.31(3) ?
    F7 B2 . 1.394(15) ?
    F7* B2 . 1.367(16) ?
    F8 B2 . 1.30(2) ?
    F8* B2 . 1.40(2) ?
loop_
    _geom_angle_atom_site_label_1
    _geom_angle_atom_site_label_2
    _geom_angle_atom_site_label_3
    _geom_angle_site_symmetry_1
    _geom_angle_site_symmetry_3
    _geom_angle
    _geom_angle_publ_flag
    C1 Rh1 P1 . . 89.6(2) ?
    C1 Rh1 C27 . . 168.5(3) ?
    C1 Rh1 C28 . . 154.6(3) ?
    C1 Rh1 C31 . . 85.6(3) ?
    C1 Rh1 C32 . . 95.0(3) ?
    C27 Rh1 P1 . . 90.3(2) ?
    C27 Rh1 C28 . . 36.5(3) ?
    C27 Rh1 C31 . . 96.6(3) ?
    C27 Rh1 C32 . . 80.6(3) ?
    C28 Rh1 P1 . . 98.75(18) ?
    C28 Rh1 C31 . . 81.3(3) ?
    C28 Rh1 C32 . . 87.1(3) ?
    C31 Rh1 P1 . . 167.8(2) ?
    C31 Rh1 C32 . . 36.0(3) ?
    C32 Rh1 P1 . . 156.0(2) ?
    C9 P1 Rh1 . . 109.1(2) ?
    C9 P1 C15 . . 104.3(3) ?
    C9 P1 C21 . . 103.9(3) ?
    C15 P1 Rh1 . . 116.3(2) ?
    C15 P1 C21 . . 105.9(3) ?
    C21 P1 Rh1 . . 116.0(2) ?
    N2 N1 C3 . . 119.7(6) ?
    C1 N1 N2 . . 114.8(6) ?
    C1 N1 C3 . . 125.3(6) ?
    C2 N2 N1 . . 102.8(6) ?
    C1 N3 C2 . . 106.9(6) ?
    C1 N3 C5 . . 125.0(6) ?
    C2 N3 C5 . . 127.7(6) ?
    N1 C1 Rh1 . . 124.4(6) ?
    N1 C1 N3 . . 102.4(7) ?
    N3 C1 Rh1 . . 133.2(6) ?
    N2 C2 N3 . . 113.1(6) ?
    N2 C2 H2 . . 123.4 ?
    N3 C2 H2 . . 123.4 ?
    N1 C3 H3A . . 109.2 ?
    N1 C3 H3B . . 109.2 ?
    N1 C3 C4 . . 111.9(6) ?
    H3A C3 H3B . . 107.9 ?
    C4 C3 H3A . . 109.2 ?
    C4 C3 H3B . . 109.2 ?
    C3 C4 H4A . . 109.5 ?
    C3 C4 H4B . . 109.5 ?
    C3 C4 H4C . . 109.5 ?
    H4A C4 H4B . . 109.5 ?
    H4A C4 H4C . . 109.5 ?
    H4B C4 H4C . . 109.5 ?
    N3 C5 H5A . . 108.8 ?
    N3 C5 H5B . . 108.8 ?
    N3 C5 C6 . . 113.7(6) ?
    H5A C5 H5B . . 107.7 ?
    C6 C5 H5A . . 108.8 ?
    C6 C5 H5B . . 108.8 ?
    C5 C6 H6 . . 108.7 ?
    C5 C6 C7 . . 109.5(7) ?
    C5 C6 C8 . . 110.0(6) ?
    C7 C6 H6 . . 108.7 ?
    C8 C6 H6 . . 108.7 ?
    C8 C6 C7 . . 111.3(6) ?
    C6 C7 H7A . . 109.5 ?
    C6 C7 H7B . . 109.5 ?
    C6 C7 H7C . . 109.5 ?
    H7A C7 H7B . . 109.5 ?
    H7A C7 H7C . . 109.5 ?
    H7B C7 H7C . . 109.5 ?
    C6 C8 H8A . . 109.5 ?
    C6 C8 H8B . . 109.5 ?
    C6 C8 H8C . . 109.5 ?
    H8A C8 H8B . . 109.5 ?
    H8A C8 H8C . . 109.5 ?
    H8B C8 H8C . . 109.5 ?
    C10 C9 P1 . . 119.0(5) ?
    C10 C9 C14 . . 118.6(6) ?
    C14 C9 P1 . . 122.5(5) ?
    C9 C10 H10 . . 119.4 ?
    C11 C10 C9 . . 121.2(6) ?
    C11 C10 H10 . . 119.4 ?
    C10 C11 H11 . . 120.2 ?
    C10 C11 C12 . . 119.6(7) ?
    C12 C11 H11 . . 120.2 ?
    C11 C12 H12 . . 120.3 ?
    C13 C12 C11 . . 119.4(7) ?
    C13 C12 H12 . . 120.3 ?
    C12 C13 H13 . . 119.6 ?
    C14 C13 C12 . . 120.8(7) ?
    C14 C13 H13 . . 119.6 ?
    C9 C14 H14 . . 119.8 ?
    C13 C14 C9 . . 120.4(7) ?
    C13 C14 H14 . . 119.8 ?
    C16 C15 P1 . . 121.6(6) ?
    C20 C15 P1 . . 119.0(5) ?
    C20 C15 C16 . . 119.2(7) ?
    C15 C16 H16 . . 120.1 ?
    C17 C16 C15 . . 119.8(8) ?
    C17 C16 H16 . . 120.1 ?
    C16 C17 H17 . . 119.2 ?
    C16 C17 C18 . . 121.6(8) ?
    C18 C17 H17 . . 119.2 ?
    C17 C18 H18 . . 120.7 ?
    C19 C18 C17 . . 118.6(8) ?
    C19 C18 H18 . . 120.7 ?
    C18 C19 H19 . . 119.4 ?
    C18 C19 C20 . . 121.2(9) ?
    C20 C19 H19 . . 119.4 ?
    C15 C20 C19 . . 119.6(7) ?
    C15 C20 H20 . . 120.2 ?
    C19 C20 H20 . . 120.2 ?
    C22 C21 P1 . . 123.1(5) ?
    C22 C21 C26 . . 118.9(6) ?
    C26 C21 P1 . . 118.0(5) ?
    C21 C22 H22 . . 119.8 ?
    C21 C22 C23 . . 120.4(7) ?
    C23 C22 H22 . . 119.8 ?
    C22 C23 H23 . . 119.5 ?
    C24 C23 C22 . . 120.9(7) ?
    C24 C23 H23 . . 119.5 ?
    C23 C24 H24 . . 120.1 ?
    C23 C24 C25 . . 119.8(6) ?
    C25 C24 H24 . . 120.1 ?
    C24 C25 H25 . . 120.3 ?
    C24 C25 C26 . . 119.5(7) ?
    C26 C25 H25 . . 120.3 ?
    C21 C26 H26 . . 119.8 ?
    C25 C26 C21 . . 120.5(7) ?
    C25 C26 H26 . . 119.8 ?
    Rh1 C27 H27 . . 113.8 ?
    C28 C27 Rh1 . . 72.2(4) ?
    C28 C27 H27 . . 113.8 ?
    C28 C27 C34 . . 125.9(7) ?
    C34 C27 Rh1 . . 109.4(5) ?
    C34 C27 H27 . . 113.8 ?
    Rh1 C28 H28 . . 113.6 ?
    C27 C28 Rh1 . . 71.3(4) ?
    C27 C28 H28 . . 113.6 ?
    C27 C28 C29 . . 125.7(6) ?
    C29 C28 Rh1 . . 111.5(5) ?
    C29 C28 H28 . . 113.6 ?
    C28 C29 H29A . . 108.9 ?
    C28 C29 H29B . . 108.9 ?
    H29A C29 H29B . . 107.7 ?
    C30 C29 C28 . . 113.4(6) ?
    C30 C29 H29A . . 108.9 ?
    C30 C29 H29B . . 108.9 ?
    C29 C30 H30A . . 108.8 ?
    C29 C30 H30B . . 108.8 ?
    C29 C30 C31 . . 113.9(6) ?
    H30A C30 H30B . . 107.7 ?
    C31 C30 H30A . . 108.8 ?
    C31 C30 H30B . . 108.8 ?
    Rh1 C31 H31 . . 114.6 ?
    C30 C31 Rh1 . . 106.5(5) ?
    C30 C31 H31 . . 114.6 ?
    C32 C31 Rh1 . . 72.9(4) ?
    C32 C31 C30 . . 125.2(7) ?
    C32 C31 H31 . . 114.6 ?
    Rh1 C32 H32 . . 113.9 ?
    C31 C32 Rh1 . . 71.1(4) ?
    C31 C32 H32 . . 113.9 ?
    C31 C32 C33 . . 125.2(6) ?
    C33 C32 Rh1 . . 110.9(5) ?
    C33 C32 H32 . . 113.9 ?
    C32 C33 H33A . . 108.9 ?
    C32 C33 H33B . . 108.9 ?
    C32 C33 C34 . . 113.4(5) ?
    H33A C33 H33B . . 107.7 ?
    C34 C33 H33A . . 108.9 ?
    C34 C33 H33B . . 108.9 ?
    C27 C34 C33 . . 112.7(6) ?
    C27 C34 H34A . . 109.0 ?
    C27 C34 H34B . . 109.0 ?
    C33 C34 H34A . . 109.0 ?
    C33 C34 H34B . . 109.0 ?
    H34A C34 H34B . . 107.8 ?
    C1' Rh1' P1' . . 89.8(2) ?
    C1' Rh1' C27' . . 159.2(3) ?
    C1' Rh1' C28' . . 163.4(3) ?
    C1' Rh1' C31' . . 93.4(3) ?
    C1' Rh1' C32' . . 87.5(3) ?
    C27' Rh1' P1' . . 98.72(16) ?
    C28' Rh1' P1' . . 90.87(19) ?
    C28' Rh1' C27' . . 36.4(3) ?
    C28' Rh1' C31' . . 79.7(3) ?
    C28' Rh1' C32' . . 95.5(3) ?
    C31' Rh1' P1' . . 157.09(18) ?
    C31' Rh1' C27' . . 86.1(2) ?
    C32' Rh1' P1' . . 166.5(2) ?
    C32' Rh1' C27' . . 79.8(3) ?
    C32' Rh1' C31' . . 36.4(3) ?
    C9' P1' Rh1' . . 118.0(2) ?
    C15' P1' Rh1' . . 114.5(2) ?
    C15' P1' C9' . . 105.8(3) ?
    C21' P1' Rh1' . . 109.4(2) ?
    C21' P1' C9' . . 103.9(3) ?
    C21' P1' C15' . . 103.7(3) ?
    N2' N1' C3' . . 117.9(6) ?
    C1' N1' N2' . . 113.4(6) ?
    C1' N1' C3' . . 128.7(6) ?
    C2' N2' N1' . . 103.1(6) ?
    C1' N3' C2' . . 107.2(6) ?
    C1' N3' C5' . . 125.1(6) ?
    C2' N3' C5' . . 127.5(6) ?
    N1' C1' Rh1' . . 130.2(6) ?
    N1' C1' N3' . . 103.8(6) ?
    N3' C1' Rh1' . . 126.0(5) ?
    N2' C2' N3' . . 112.4(7) ?
    N2' C2' H2' . . 123.8 ?
    N3' C2' H2' . . 123.8 ?
    N1' C3' H3'A . . 109.2 ?
    N1' C3' H3'B . . 109.2 ?
    N1' C3' C4' . . 112.1(6) ?
    H3'A C3' H3'B . . 107.9 ?
    C4' C3' H3'A . . 109.2 ?
    C4' C3' H3'B . . 109.2 ?
    C3' C4' H4'A . . 109.5 ?
    C3' C4' H4'B . . 109.5 ?
    C3' C4' H4'C . . 109.5 ?
    H4'A C4' H4'B . . 109.5 ?
    H4'A C4' H4'C . . 109.5 ?
    H4'B C4' H4'C . . 109.5 ?
    N3' C5' H5'A . . 108.9 ?
    N3' C5' H5'B . . 108.9 ?
    N3' C5' C6' . . 113.5(6) ?
    H5'A C5' H5'B . . 107.7 ?
    C6' C5' H5'A . . 108.9 ?
    C6' C5' H5'B . . 108.9 ?
    C5' C6' H6' . . 108.1 ?
    C7' C6' C5' . . 109.1(6) ?
    C7' C6' H6' . . 108.1 ?
    C7' C6' C8' . . 111.6(6) ?
    C8' C6' C5' . . 111.7(6) ?
    C8' C6' H6' . . 108.1 ?
    C6' C7' H7'A . . 109.5 ?
    C6' C7' H7'B . . 109.5 ?
    C6' C7' H7'C . . 109.5 ?
    H7'A C7' H7'B . . 109.5 ?
    H7'A C7' H7'C . . 109.5 ?
    H7'B C7' H7'C . . 109.5 ?
    C6' C8' H8'A . . 109.5 ?
    C6' C8' H8'B . . 109.5 ?
    C6' C8' H8'C . . 109.5 ?
    H8'A C8' H8'B . . 109.5 ?
    H8'A C8' H8'C . . 109.5 ?
    H8'B C8' H8'C . . 109.5 ?
    C10' C9' P1' . . 123.0(5) ?
    C10' C9' C14' . . 118.1(6) ?
    C14' C9' P1' . . 118.7(5) ?
    C9' C10' H10' . . 119.7 ?
    C9' C10' C11' . . 120.7(6) ?
    C11' C10' H10' . . 119.7 ?
    C10' C11' H11' . . 120.0 ?
    C10' C11' C12' . . 120.0(6) ?
    C12' C11' H11' . . 120.0 ?
    C11' C12' H12' . . 120.1 ?
    C13' C12' C11' . . 119.8(6) ?
    C13' C12' H12' . . 120.1 ?
    C12' C13' H13' . . 119.9 ?
    C12' C13' C14' . . 120.2(7) ?
    C14' C13' H13' . . 119.9 ?
    C9' C14' H14' . . 119.4 ?
    C13' C14' C9' . . 121.2(6) ?
    C13' C14' H14' . . 119.4 ?
    C16' C15' P1' . . 118.5(5) ?
    C20' C15' P1' . . 122.4(5) ?
    C20' C15' C16' . . 118.7(6) ?
    C15' C16' H16' . . 120.2 ?
    C17' C16' C15' . . 119.5(7) ?
    C17' C16' H16' . . 120.2 ?
    C16' C17' H17' . . 119.5 ?
    C18' C17' C16' . . 121.0(7) ?
    C18' C17' H17' . . 119.5 ?
    C17' C18' H18' . . 120.1 ?
    C17' C18' C19' . . 119.9(7) ?
    C19' C18' H18' . . 120.1 ?
    C18' C19' H19' . . 120.2 ?
    C18' C19' C20' . . 119.6(7) ?
    C20' C19' H19' . . 120.2 ?
    C15' C20' C19' . . 121.2(6) ?
    C15' C20' H20' . . 119.4 ?
    C19' C20' H20' . . 119.4 ?
    C22' C21' P1' . . 119.8(5) ?
    C22' C21' C26' . . 118.7(6) ?
    C26' C21' P1' . . 121.6(5) ?
    C21' C22' H22' . . 119.5 ?
    C23' C22' C21' . . 121.1(6) ?
    C23' C22' H22' . . 119.5 ?
    C22' C23' H23' . . 120.1 ?
    C22' C23' C24' . . 119.7(7) ?
    C24' C23' H23' . . 120.1 ?
    C23' C24' H24' . . 119.8 ?
    C25' C24' C23' . . 120.4(6) ?
    C25' C24' H24' . . 119.8 ?
    C24' C25' H25' . . 119.6 ?
    C24' C25' C26' . . 120.7(6) ?
    C26' C25' H25' . . 119.6 ?
    C21' C26' H26' . . 120.3 ?
    C25' C26' C21' . . 119.4(6) ?
    C25' C26' H26' . . 120.3 ?
    Rh1' C27' H27' . . 113.8 ?
    C28' C27' Rh1' . . 71.1(4) ?
    C28' C27' H27' . . 113.8 ?
    C28' C27' C34' . . 125.3(6) ?
    C34' C27' Rh1' . . 111.3(4) ?
    C34' C27' H27' . . 113.8 ?
    Rh1' C28' H28' . . 114.0 ?
    C27' C28' Rh1' . . 72.5(4) ?
    C27' C28' H28' . . 114.0 ?
    C27' C28' C29' . . 126.0(6) ?
    C29' C28' Rh1' . . 108.3(5) ?
    C29' C28' H28' . . 114.0 ?
    C28' C29' H29C . . 108.9 ?
    C28' C29' H29D . . 108.9 ?
    C28' C29' C30' . . 113.5(6) ?
    H29C C29' H29D . . 107.7 ?
    C30' C29' H29C . . 108.9 ?
    C30' C29' H29D . . 108.9 ?
    C29' C30' H30C . . 109.1 ?
    C29' C30' H30D . . 109.1 ?
    H30C C30' H30D . . 107.9 ?
    C31' C30' C29' . . 112.4(5) ?
    C31' C30' H30C . . 109.1 ?
    C31' C30' H30D . . 109.1 ?
    Rh1' C31' H31' . . 113.2 ?
    C30' C31' Rh1' . . 112.6(4) ?
    C30' C31' H31' . . 113.2 ?
    C32' C31' Rh1' . . 71.8(4) ?
    C32' C31' C30' . . 125.6(6) ?
    C32' C31' H31' . . 113.2 ?
    Rh1' C32' H32' . . 113.8 ?
    C31' C32' Rh1' . . 71.9(4) ?
    C31' C32' H32' . . 113.8 ?
    C31' C32' C33' . . 127.1(7) ?
    C33' C32' Rh1' . . 107.9(5) ?
    C33' C32' H32' . . 113.8 ?
    C32' C33' H33C . . 109.0 ?
    C32' C33' H33D . . 109.0 ?
    C32' C33' C34' . . 113.0(6) ?
    H33C C33' H33D . . 107.8 ?
    C34' C33' H33C . . 109.0 ?
    C34' C33' H33D . . 109.0 ?
    C27' C34' C33' . . 112.8(5) ?
    C27' C34' H34C . . 109.0 ?
    C27' C34' H34D . . 109.0 ?
    C33' C34' H34C . . 109.0 ?
    C33' C34' H34D . . 109.0 ?
    H34C C34' H34D . . 107.8 ?
    F2 B1 F1 . . 107.8(7) ?
    F2 B1 F3 . . 109.5(8) ?
    F3 B1 F1 . . 110.0(8) ?
    F4 B1 F1 . . 108.0(7) ?
    F4 B1 F2 . . 110.9(7) ?
    F4 B1 F3 . . 110.5(6) ?
    F5 B2 F6 . . 102.2(12) ?
    F5 B2 F7 . . 104.3(11) ?
    F5* B2 F8* . . 106.1(12) ?
    F6* B2 F5* . . 113.4(14) ?
    F6* B2 F7* . . 113.8(17) ?
    F6* B2 F8* . . 110.8(16) ?
    F7 B2 F6 . . 106.1(14) ?
    F7* B2 F5* . . 103.7(12) ?
    F7* B2 F8* . . 108.5(11) ?
    F8 B2 F5 . . 113.8(13) ?
    F8 B2 F6 . . 113.7(15) ?
    F8 B2 F7 . . 115.5(12) ?
loop_
    _geom_torsion_atom_site_label_1
    _geom_torsion_atom_site_label_2
    _geom_torsion_atom_site_label_3
    _geom_torsion_atom_site_label_4
    _geom_torsion_site_symmetry_1
    _geom_torsion_site_symmetry_2
    _geom_torsion_site_symmetry_3
    _geom_torsion_site_symmetry_4
    _geom_torsion
    _geom_torsion_publ_flag
    Rh1 P1 C9 C10 . . . . 24.0(6) ?
    Rh1 P1 C9 C14 . . . . -154.5(6) ?
    Rh1 P1 C15 C16 . . . . -116.9(5) ?
    Rh1 P1 C15 C20 . . . . 59.3(6) ?
    Rh1 P1 C21 C22 . . . . -105.0(5) ?
    Rh1 P1 C21 C26 . . . . 71.7(6) ?
    Rh1 C27 C28 C29 . . . . -103.6(7) ?
    Rh1 C27 C34 C33 . . . . 39.8(7) ?
    Rh1 C28 C29 C30 . . . . 11.8(7) ?
    Rh1 C31 C32 C33 . . . . -102.7(7) ?
    Rh1 C32 C33 C34 . . . . 13.4(7) ?
    P1 C9 C10 C11 . . . . -179.0(6) ?
    P1 C9 C14 C13 . . . . 178.3(6) ?
    P1 C15 C16 C17 . . . . 174.1(6) ?
    P1 C15 C20 C19 . . . . -173.8(5) ?
    P1 C21 C22 C23 . . . . 174.9(5) ?
    P1 C21 C26 C25 . . . . -174.3(5) ?
    N1 N2 C2 N3 . . . . 0.2(8) ?
    N2 N1 C1 Rh1 . . . . 178.5(5) ?
    N2 N1 C1 N3 . . . . 0.6(8) ?
    N2 N1 C3 C4 . . . . -57.3(8) ?
    N3 C5 C6 C7 . . . . -170.1(6) ?
    N3 C5 C6 C8 . . . . 67.3(8) ?
    C1 N1 N2 C2 . . . . -0.5(8) ?
    C1 N1 C3 C4 . . . . 128.9(7) ?
    C1 N3 C2 N2 . . . . 0.2(8) ?
    C1 N3 C5 C6 . . . . -142.1(7) ?
    C2 N3 C1 Rh1 . . . . -178.1(6) ?
    C2 N3 C1 N1 . . . . -0.4(7) ?
    C2 N3 C5 C6 . . . . 46.2(10) ?
    C3 N1 N2 C2 . . . . -174.9(6) ?
    C3 N1 C1 Rh1 . . . . -7.4(10) ?
    C3 N1 C1 N3 . . . . 174.6(6) ?
    C5 N3 C1 Rh1 . . . . 8.7(11) ?
    C5 N3 C1 N1 . . . . -173.6(6) ?
    C5 N3 C2 N2 . . . . 173.1(7) ?
    C9 P1 C15 C16 . . . . 3.2(6) ?
    C9 P1 C15 C20 . . . . 179.4(5) ?
    C9 P1 C21 C22 . . . . 135.3(6) ?
    C9 P1 C21 C26 . . . . -48.0(6) ?
    C9 C10 C11 C12 . . . . 2.1(11) ?
    C10 C9 C14 C13 . . . . -0.2(11) ?
    C10 C11 C12 C13 . . . . -3.0(12) ?
    C11 C12 C13 C14 . . . . 2.3(12) ?
    C12 C13 C14 C9 . . . . -0.7(12) ?
    C14 C9 C10 C11 . . . . -0.5(10) ?
    C15 P1 C9 C10 . . . . -100.9(6) ?
    C15 P1 C9 C14 . . . . 80.6(6) ?
    C15 P1 C21 C22 . . . . 25.7(6) ?
    C15 P1 C21 C26 . . . . -157.6(5) ?
    C15 C16 C17 C18 . . . . 0.4(12) ?
    C16 C15 C20 C19 . . . . 2.6(10) ?
    C16 C17 C18 C19 . . . . 0.9(12) ?
    C17 C18 C19 C20 . . . . -0.5(12) ?
    C18 C19 C20 C15 . . . . -1.3(11) ?
    C20 C15 C16 C17 . . . . -2.2(10) ?
    C21 P1 C9 C10 . . . . 148.3(6) ?
    C21 P1 C9 C14 . . . . -30.2(7) ?
    C21 P1 C15 C16 . . . . 112.5(6) ?
    C21 P1 C15 C20 . . . . -71.2(6) ?
    C21 C22 C23 C24 . . . . 0.5(10) ?
    C22 C21 C26 C25 . . . . 2.5(10) ?
    C22 C23 C24 C25 . . . . 0.1(11) ?
    C23 C24 C25 C26 . . . . 0.6(11) ?
    C24 C25 C26 C21 . . . . -2.0(10) ?
    C26 C21 C22 C23 . . . . -1.8(10) ?
    C27 C28 C29 C30 . . . . 93.7(9) ?
    C28 C27 C34 C33 . . . . -41.8(10) ?
    C28 C29 C30 C31 . . . . -35.6(8) ?
    C29 C30 C31 Rh1 . . . . 40.3(7) ?
    C29 C30 C31 C32 . . . . -40.1(10) ?
    C30 C31 C32 Rh1 . . . . 98.4(7) ?
    C30 C31 C32 C33 . . . . -4.3(11) ?
    C31 C32 C33 C34 . . . . 94.5(8) ?
    C32 C33 C34 C27 . . . . -35.7(8) ?
    C34 C27 C28 Rh1 . . . . 101.4(8) ?
    C34 C27 C28 C29 . . . . -2.1(12) ?
    Rh1' P1' C9' C10' . . . . 109.3(5) ?
    Rh1' P1' C9' C14' . . . . -66.0(5) ?
    Rh1' P1' C15' C16' . . . . -62.2(5) ?
    Rh1' P1' C15' C20' . . . . 110.6(5) ?
    Rh1' P1' C21' C22' . . . . -28.4(6) ?
    Rh1' P1' C21' C26' . . . . 150.9(5) ?
    Rh1' C27' C28' C29' . . . . -100.2(7) ?
    Rh1' C27' C34' C33' . . . . -13.2(7) ?
    Rh1' C28' C29' C30' . . . . -40.7(7) ?
    Rh1' C31' C32' C33' . . . . -99.1(7) ?
    Rh1' C32' C33' C34' . . . . -42.9(7) ?
    P1' C9' C10' C11' . . . . -174.7(5) ?
    P1' C9' C14' C13' . . . . 173.9(5) ?
    P1' C15' C16' C17' . . . . 173.2(5) ?
    P1' C15' C20' C19' . . . . -173.2(5) ?
    P1' C21' C22' C23' . . . . -178.5(6) ?
    P1' C21' C26' C25' . . . . 179.7(5) ?
    N1' N2' C2' N3' . . . . -0.5(9) ?
    N2' N1' C1' Rh1' . . . . 179.5(5) ?
    N2' N1' C1' N3' . . . . 0.8(8) ?
    N2' N1' C3' C4' . . . . 58.1(9) ?
    N3' C5' C6' C7' . . . . -171.6(6) ?
    N3' C5' C6' C8' . . . . 64.6(8) ?
    C1' N1' N2' C2' . . . . -0.2(8) ?
    C1' N1' C3' C4' . . . . -123.0(8) ?
    C1' N3' C2' N2' . . . . 1.0(9) ?
    C1' N3' C5' C6' . . . . -134.7(7) ?
    C2' N3' C1' Rh1' . . . . -179.8(5) ?
    C2' N3' C1' N1' . . . . -1.1(8) ?
    C2' N3' C5' C6' . . . . 50.7(9) ?
    C3' N1' N2' C2' . . . . 178.9(6) ?
    C3' N1' C1' Rh1' . . . . 0.5(11) ?
    C3' N1' C1' N3' . . . . -178.2(6) ?
    C5' N3' C1' Rh1' . . . . 4.7(10) ?
    C5' N3' C1' N1' . . . . -176.5(6) ?
    C5' N3' C2' N2' . . . . 176.4(7) ?
    C9' P1' C15' C16' . . . . 69.6(5) ?
    C9' P1' C15' C20' . . . . -117.7(5) ?
    C9' P1' C21' C22' . . . . -155.3(5) ?
    C9' P1' C21' C26' . . . . 24.0(6) ?
    C9' C10' C11' C12' . . . . 0.9(10) ?
    C10' C9' C14' C13' . . . . -1.7(9) ?
    C10' C11' C12' C13' . . . . -1.5(10) ?
    C11' C12' C13' C14' . . . . 0.5(10) ?
    C12' C13' C14' C9' . . . . 1.2(10) ?
    C14' C9' C10' C11' . . . . 0.7(9) ?
    C15' P1' C9' C10' . . . . -20.4(6) ?
    C15' P1' C9' C14' . . . . 164.3(5) ?
    C15' P1' C21' C22' . . . . 94.3(6) ?
    C15' P1' C21' C26' . . . . -86.5(6) ?
    C15' C16' C17' C18' . . . . -0.1(11) ?
    C16' C15' C20' C19' . . . . -0.5(9) ?
    C16' C17' C18' C19' . . . . 0.4(11) ?
    C17' C18' C19' C20' . . . . -0.7(11) ?
    C18' C19' C20' C15' . . . . 0.8(10) ?
    C20' C15' C16' C17' . . . . 0.1(9) ?
    C21' P1' C9' C10' . . . . -129.3(5) ?
    C21' P1' C9' C14' . . . . 55.3(5) ?
    C21' P1' C15' C16' . . . . 178.6(5) ?
    C21' P1' C15' C20' . . . . -8.6(6) ?
    C21' C22' C23' C24' . . . . -1.9(12) ?
    C22' C21' C26' C25' . . . . -1.0(9) ?
    C22' C23' C24' C25' . . . . 0.4(12) ?
    C23' C24' C25' C26' . . . . 0.7(11) ?
    C24' C25' C26' C21' . . . . -0.4(10) ?
    C26' C21' C22' C23' . . . . 2.2(10) ?
    C27' C28' C29' C30' . . . . 40.6(10) ?
    C28' C27' C34' C33' . . . . -94.6(8) ?
    C28' C29' C30' C31' . . . . 35.4(8) ?
    C29' C30' C31' Rh1' . . . . -11.8(7) ?
    C29' C30' C31' C32' . . . . -95.0(8) ?
    C30' C31' C32' Rh1' . . . . 105.2(6) ?
    C30' C31' C32' C33' . . . . 6.1(11) ?
    C31' C32' C33' C34' . . . . 37.6(9) ?
    C32' C33' C34' C27' . . . . 38.1(8) ?
    C34' C27' C28' Rh1' . . . . 103.2(6) ?
    C34' C27' C28' C29' . . . . 3.0(11) ?
loop_
    _geom_hbond_atom_site_label_D
    _geom_hbond_atom_site_label_H
    _geom_hbond_atom_site_label_A
    _geom_hbond_site_symmetry_A
    _geom_hbond_distance_DH
    _geom_hbond_distance_HA
    _geom_hbond_distance_DA
    _geom_hbond_angle_DHA
    _geom_hbond_publ_flag
    C2 H2 F3 1_455 0.95 2.36 3.177(8) 144 yes
    C8 H8C F1 . 0.98 2.50 3.404(10) 153 yes
    C13 H13 F5* . 0.95 2.52 3.396(17) 153 yes
    C20 H20 F2 1_445 0.95 2.34 3.291(9) 178 yes
    C16' H16' F7* . 0.95 2.40 3.351(17) 177 yes
    C29' H29D F8 1_445 0.99 2.51 3.37(2) 146 yes
_shelx_space_group_comment
;
The symmetry employed for this shelxl refinement is uniquely defined
by the following loop, which should always be used as a source of
symmetry information in preference to the above space-group names.
They are only intended as comments.
;
_shelx_estimated_absorpt_T_min     0.868
_shelx_estimated_absorpt_T_max     0.928
_shelx_hkl_file
;
 -13   4   0 124.930 24.4851   1
 -13   4   1 97.8456 23.7431   1
 -13   4   2 202.752 27.6070   1
 -13   4   3 146.958 25.0496   1
 -13   4   4 111.026 23.7677   1
 -13   4   5 126.339 25.0012   1
 -13   5  -2 57.3950 22.2430   1
 -13   5  -1 322.295 30.1144   1
 -13   5   0 29.6921 20.9304   1
 -13   5   1 499.030 36.4930   1
 -13   5   2 38.0371 21.3214   1
 -13   5   3 158.204 25.0026   1
 -13   5   4 52.5764 22.1466   1
 -13   5   5 277.374 29.7029   1
 -13   5   6 101.380 24.1616   1
 -13   6   4 258.075 31.0016  12
 -13   6   5 12.5800 20.2752  12
 -13   6   6 169.706 27.3400  12
 -13   6   7 51.6666 22.2524  12
 -13   7   3 94.5899 25.4336  12
 -13   7   4 261.072 32.3957  12
 -13   7   5 155.250 29.0211  12
 -13   7   6 91.4076 24.4536  12
 -13   8   1 174.474 26.7209  12
 -13   8   2 72.8926 23.6978  12
 -13   8   3 337.683 34.0956  12
 -13   8   4 10.0375 20.9061  12
 -13   8   5 430.764 37.4379  12
 -13   9   0 49.9174 20.0113  12
 -13   9   1 194.104 27.5976  12
 -13   9   2-8.57701 21.0107  12
 -12   1   0 242.131 27.5778   1
 -12   1   0 186.119 25.9995  13
 -12   1   1-9.46258 20.7756   1
 -12   1   1 13.8287 19.2964  13
 -12   1   2 106.260 24.8823   1
 -12   1   2 133.842 23.2954  13
 -12   1   3 113.311 24.3388   1
 -12   1   3 137.965 23.8364  13
 -12   1   4 34.2829 20.6080   1
 -12   1   4 30.9306 19.4847  13
 -12   1   5 58.5029 21.1862   1
 -12   1   6 33.1043 20.1962   1
 -12   1   7 11.1440 19.8819   1
 -12   2  -3 153.600 23.4954   1
 -12   2  -3 160.100 22.2479  13
 -12   2  -2 15.5735 18.5507   1
 -12   2  -2 0.76214 17.0169  13
 -12   2  -1 139.577 22.9367   1
 -12   2  -1 96.9892 20.3500  13
 -12   2   0 88.2375 21.1787   1
 -12   2   0 72.0375 19.7915  13
 -12   2   1 176.982 24.6914   1
 -12   2   1 153.576 22.8615  13
 -12   2   2 52.1305 21.5424   1
 -12   2   3 429.803 34.1017   1
 -12   2   4 9.38036 19.6171   1
 -12   2   5 140.619 24.0667   1
 -12   2   6-4.81407 18.7092   1
 -12   2   7 97.3835 22.3342   1
 -12   2   8 53.3075 21.6265   1
 -12   2   9 185.242 28.0050   1
 -12   3  -5 351.456 29.7801   1
 -12   3  -4 74.2484 20.4516   1
 -12   3  -3 259.576 26.6991   1
 -12   3  -2 105.314 22.1431   1
 -12   3  -1 199.572 24.8294   1
 -12   3   0 71.0828 20.2534   1
 -12   3   1 113.809 22.0933   1
 -12   3   2 43.1821 19.9185   1
 -12   3   3 194.861 26.0902   1
 -12   3   4 106.032 23.1556   1
 -12   3   5 23.8972 18.9678   1
 -12   3   6 104.371 22.7920   1
 -12   3   7 131.076 23.9303   1
 -12   3   8 57.4133 20.5865   1
 -12   3   8 62.8112 21.0939  12
 -12   3   9 180.351 27.2401  12
 -12   3   9 153.126 21.9861   3
 -12   3  10 44.4937 20.8984  12
 -12   3  10 37.0359 18.8125   3
 -12   3  11 167.771 26.8159  12
 -12   3  11 192.231 24.6549   3
 -12   4  -6 279.290 26.3835   1
 -12   4  -5 10.5233 17.4496   1
 -12   4  -4 244.812 25.3237   1
 -12   4  -3 0.78736 16.9354   1
 -12   4  -2 175.151 22.9108   1
 -12   4  -1 41.7510 18.4520   1
 -12   4   0 142.267 22.3349   1
 -12   4   1 114.958 21.5882   1
 -12   4   2 161.815 23.6112   1
 -12   4   3 17.4735 19.7154   1
 -12   4   4 289.112 28.4553   1
 -12   4   5 23.3562 19.6117   1
 -12   4   6 289.066 28.7850   1
 -12   4   7 62.0382 21.2456   1
 -12   4   7 53.4268 21.6816  12
 -12   4   7 4.93421 19.2206   3
 -12   4   8 231.821 27.7331   1
 -12   4   8 257.951 30.5162  12
 -12   4   8 246.757 24.0809   3
 -12   4   9 57.7753 22.0092  12
 -12   4   9 39.8660 18.2748   3
 -12   4  10 213.667 29.1583  12
 -12   4  10 178.204 23.8792   3
 -12   4  11 13.6729 20.8026   1
 -12   4  11 21.6950 22.2676  12
 -12   4  11-21.7857 20.5189   3
 -12   4  12 234.497 28.0512   1
 -12   5  -3 282.387 25.9313   1
 -12   5  -2 121.989 20.9561   1
 -12   5  -1 131.472 21.1781   1
 -12   5   0 128.052 21.4494   1
 -12   5   1 24.0592 17.6553   1
 -12   5   2 289.620 27.8132   1
 -12   5   3 229.143 26.1853   1
 -12   5   4 153.834 25.1847  12
 -12   5   4 134.344 23.1451   1
 -12   5   5 212.543 25.6395   1
 -12   5   5 178.691 26.1576  12
 -12   5   6 141.286 23.2689   1
 -12   5   6 146.410 19.7915   3
 -12   5   7 145.431 23.7999   1
 -12   5   7 125.526 20.5538   3
 -12   5   8 191.480 25.7995   1
 -12   5   8 162.917 21.6994   3
 -12   5   9 29.7577 18.4620   3
 -12   5  10 107.802 26.1190  12
 -12   5  10 113.735 21.7672   3
 -12   5  11 264.062 32.4837  12
 -12   5  11 258.375 27.2286   3
 -12   5  12 1.33047 21.6299  12
 -12   5  12 33.0253 20.5040   3
 -12   6   2 133.242 24.3040  12
 -12   6   3 337.609 31.5349  12
 -12   6   4 136.130 24.0313  12
 -12   6   5 218.793 27.5248  12
 -12   6   5 198.292 21.2332   3
 -12   6   6 34.3702 19.8851  12
 -12   6   6 45.0433 17.8459   3
 -12   6   7 135.606 24.3601  12
 -12   6   7 108.227 19.4235   3
 -12   6   8 9.81012 16.3792   3
 -12   6   9 80.2367 20.1176   3
 -12   6  10 112.680 22.8159   3
 -12   6  11 107.458 22.5645   3
 -12   7   1 108.094 22.3545  12
 -12   7   2 394.056 34.7980  12
 -12   7   3 127.439 24.7811  12
 -12   7   4 281.344 31.1421  12
 -12   7   4 285.768 23.9017   3
 -12   7   5 34.2769 19.1858  12
 -12   7   5 40.0943 16.7317   3
 -12   7   6 213.789 29.1534  12
 -12   7   6 226.785 23.0348   3
 -12   7   7 90.3208 23.0108  12
 -12   7   7 112.209 19.7828   3
 -12   7   8 40.2752 20.4077  12
 -12   7   8 73.9871 18.9933   3
 -12   7   9 103.907 24.8785  12
 -12   7   9 89.8752 20.7819   3
 -12   7  10 263.553 33.1569  12
 -12   7  10 307.749 28.4924   3
 -12   7  11-26.9160 21.3462   3
 -12   8   0 262.674 28.2646  12
 -12   8   1 40.8767 19.3589  12
 -12   8   2 318.919 30.9632  12
 -12   8   3 93.2821 23.0372  12
 -12   8   3 124.707 19.2660   3
 -12   8   4 343.249 32.2404  12
 -12   8   4 279.517 24.8813   3
 -12   8   5 22.8586 19.9037  12
 -12   8   5 39.0854 16.4909   3
 -12   8   6 129.158 25.0415  12
 -12   8   6 208.793 23.0279   3
 -12   8   7 6.25917 19.3505  12
 -12   8   7 26.6265 17.5276   3
 -12   8   8 38.1608 19.9475  12
 -12   8   8 57.0762 18.9183   3
 -12   8   9 7.77109 19.5753  12
 -12   8   9 19.3461 18.0820   3
 -12   8  10 132.085 23.0829   3
 -12   9  -1 73.1272 19.3311  12
 -12   9   0 35.1124 17.5060  12
 -12   9   1 96.3603 21.6438  12
 -12   9   2 12.6390 18.0896  12
 -12   9   2 16.2578 16.0720   3
 -12   9   3 197.303 26.5629  12
 -12   9   3 233.087 22.7048   3
 -12   9   4 78.1846 22.1396  12
 -12   9   4 98.0672 19.4783   3
 -12   9   5 101.823 23.1941  12
 -12   9   5 119.573 20.6045   3
 -12   9   6 18.6884 18.9834  12
 -12   9   6 60.8566 18.7597   3
 -12   9   7 76.0049 21.3612  12
 -12   9   7 60.0318 19.7513   3
 -12   9   8 20.5126 18.8150   3
 -12  10  -2 46.6882 19.0094  12
 -12  10  -1 74.8805 19.2389  12
 -12  10   0 16.6693 17.2324  12
 -12  10   1 142.670 23.4356  12
 -12  10   2 82.9822 21.4449  12
 -12  10   2 49.3356 17.8615   3
 -12  10   3 250.633 28.9612  12
 -12  10   3 223.470 24.2355   3
 -12  10   4-2.44906 19.1054  12
 -12  10   4 35.4730 17.9312   3
 -12  10   5 298.684 32.1578  12
 -12  10   5 282.659 27.1799   3
 -12  10   6-17.7287 20.6997  12
 -12  10   6-4.12161 18.3789   3
 -12  11  -3 1.04001 16.8073  12
 -12  11  -2 63.9661 18.9164  12
 -12  11  -1-3.29884 16.0641  12
 -12  11   0 68.7528 19.7154  12
 -12  11   1 11.6384 18.2079  12
 -12  11   1-12.4937 19.6888   3
 -12  11   2 251.255 29.8168  12
 -12  11   2 204.928 25.6280   3
 -11  -1   0 90.8802 22.8211   1
 -11  -1   0 59.5219 22.2837  13
 -11  -1   1 179.833 26.6906   1
 -11  -1   1 212.894 28.3946  13
 -11  -1   2 128.578 26.2033   1
 -11  -1   2 163.713 27.7460  13
 -11  -1   3 246.102 29.4306   1
 -11  -1   3 267.878 30.7847  13
 -11  -1   4 99.6843 24.1714   1
 -11  -1   4 106.162 25.8784  13
 -11  -1   5 158.655 25.8151   1
 -11  -1   5 155.380 26.8844  13
 -11  -1   6 35.1894 20.6588   1
 -11  -1   6 48.1834 23.0272  13
 -11  -1   7 78.3139 22.9063   1
 -11  -1   7 69.5742 23.3472  13
 -11  -1   8 75.0622 24.6830   1
 -11  -1   8 53.4222 24.3826  13
 -11   0  -4 31.2208 19.2420   1
 -11   0  -4 17.1999 18.9746  13
 -11   0  -3 116.838 21.9032   1
 -11   0  -3 110.715 22.1486  13
 -11   0  -2 33.9848 18.9191   1
 -11   0  -2 34.7836 19.1778  13
 -11   0  -1 127.921 22.5086   1
 -11   0  -1 113.614 22.2071  13
 -11   0   0 22.3604 19.4645   1
 -11   0   0 22.4124 19.4790  13
 -11   0   1 247.056 27.4906   1
 -11   0   1 295.176 29.0626  13
 -11   0   2-15.5507 19.1935   1
 -11   0   2 18.1210 19.9849  13
 -11   0   3 194.411 25.9856   1
 -11   0   3 185.922 25.3029  13
 -11   0   4 32.7555 19.5303   1
 -11   0   4 40.0053 20.7658  13
 -11   0   5 124.084 22.8400   1
 -11   0   5 85.8868 22.0776  13
 -11   0   6 21.9960 19.6388   1
 -11   0   6 40.8565 20.9761  13
 -11   0   7 120.074 23.2807   1
 -11   0   7 104.428 23.1568  13
 -11   0   8 13.7169 20.4541   1
 -11   0   8 0.97237 20.3342  13
 -11   0   9 260.020 30.3791   1
 -11   0   9 208.867 28.1826  13
 -11   0  10 7.88524 18.2225   3
 -11   0  10-8.94516 20.5697  13
 -11   0  11 107.303 21.6123   3
 -11   0  11 141.144 24.9971  13
 -11   1  -6 128.639 21.0703   1
 -11   1  -6 109.625 21.4942  13
 -11   1  -5 66.9547 19.7582   1
 -11   1  -5 75.8353 20.2169  13
 -11   1  -4 214.606 24.2765   1
 -11   1  -4 216.832 24.7704  13
 -11   1  -3 0.80755 17.3696   1
 -11   1  -3 0.79723 16.6425  13
 -11   1  -2 143.119 21.8931   1
 -11   1  -2 118.900 21.1883  13
 -11   1  -1 66.0526 20.2759   1
 -11   1  -1 59.4610 19.3073  13
 -11   1   0 286.345 27.7299   1
 -11   1   0 276.056 27.1052  13
 -11   1   1 53.1814 20.4385   1
 -11   1   1 61.3584 20.0644  13
 -11   1   2 288.286 27.9614   1
 -11   1   2 254.573 26.5605  13
 -11   1   3 103.754 22.0764   1
 -11   1   3 114.780 22.0540  13
 -11   1   4 111.336 22.2412   1
 -11   1   4 127.436 21.5960  13
 -11   1   5 18.9395 18.5158   1
 -11   1   5 31.9549 19.0947  13
 -11   1   6 177.277 24.8426   1
 -11   1   6 158.437 23.4022  13
 -11   1   7 73.6852 18.4444   3
 -11   1   7 114.528 23.4707   1
 -11   1   7 107.425 22.4580  13
 -11   1   8 201.579 22.6610   3
 -11   1   8 194.869 26.4793   1
 -11   1   8 169.623 24.7174  13
 -11   1   9 46.0135 21.2076  13
 -11   1   9 28.1425 18.4051   3
 -11   1  10 132.559 24.2104  13
 -11   1  10 129.103 21.9821   3
 -11   1  11 28.4200 20.4764  13
 -11   1  11 14.2244 18.0708   3
 -11   1  12 188.349 23.3580   3
 -11   1  12 111.364 23.5471  13
 -11   1  12 137.631 24.0021   1
 -11   1  12 145.118 24.2367  12
 -11   1  13-0.82764 19.1049   3
 -11   1  13 20.9892 19.7398  12
 -11   1  13 4.93460 19.6279   1
 -11   2  -8 133.958 21.3372  13
 -11   2  -7 29.1562 17.5053  13
 -11   2  -6 339.264 28.1092  13
 -11   2  -6 360.828 28.1224   1
 -11   2  -5 45.1861 17.7482  13
 -11   2  -5 51.1686 17.9791   1
 -11   2  -4 137.421 20.3046  13
 -11   2  -4 189.466 22.0368   1
 -11   2  -3 30.7770 15.9124  13
 -11   2  -3 51.1527 17.6592   1
 -11   2  -2 89.6389 17.8798  13
 -11   2  -2 103.455 19.3881   1
 -11   2  -1 3.42715 15.3950  13
 -11   2  -1 6.31701 15.4649   1
 -11   2   0 289.172 25.4146  13
 -11   2   0 340.190 28.0622   1
 -11   2   1 17.1521 16.9966  13
 -11   2   1 25.8642 16.0199  10
 -11   2   1-3.26187 17.7695   1
 -11   2   2 334.977 27.1075  13
 -11   2   2 358.877 29.3508   1
 -11   2   3 53.5191 18.3975  13
 -11   2   3 37.7321 19.8534   1
 -11   2   4 289.272 26.4940  13
 -11   2   4 315.373 28.3141   1
 -11   2   5 80.4755 16.4358   3
 -11   2   5 97.4400 20.4721  13
 -11   2   5 76.7746 20.9231   1
 -11   2   6 143.114 18.9199   3
 -11   2   6 147.589 21.6857  13
 -11   2   6 133.370 22.6248   1
 -11   2   7 19.8054 16.5149   3
 -11   2   7 30.9438 17.5508  13
 -11   2   7 5.30498 18.5912   1
 -11   2   8 310.212 25.9162   3
 -11   2   8 331.292 30.3941   1
 -11   2   8 326.615 28.5700  13
 -11   2   9 13.9029 17.8037   3
 -11   2   9 34.4505 19.2115  13
 -11   2   9 17.8643 19.5390  12
 -11   2  10 234.690 25.1084   3
 -11   2  10 222.596 26.9020  13
 -11   2  11 31.6402 20.1647   1
 -11   2  11 40.1407 19.0774  12
 -11   2  11 22.9714 18.2620   3
 -11   2  12 33.9173 17.9387   1
 -11   2  12 45.7205 19.2460  12
 -11   2  12 37.4474 18.5870   3
 -11   2  13 47.6636 20.2145   1
 -11   2  13 29.8326 19.8726  12
 -11   2  13 62.1967 19.5599   3
 -11   2  14 74.1427 21.3519   1
 -11   2  14 78.9657 22.2894  12
 -11   2  14 44.6368 20.6860   3
 -11   3 -10 26.7369 17.1486  13
 -11   3  -9 76.3087 18.3893  13
 -11   3  -8 135.181 20.1448  13
 -11   3  -7 180.882 20.9482   1
 -11   3  -7 156.094 20.7376  13
 -11   3  -6 201.729 22.5259   1
 -11   3  -6 205.815 22.4816  13
 -11   3  -5 201.546 22.0328  13
 -11   3  -5 249.347 24.1090   1
 -11   3  -4 36.8601 15.5147  13
 -11   3  -4 44.8769 17.2678   1
 -11   3  -3 198.216 20.4256  13
 -11   3  -3 256.893 23.7555   1
 -11   3  -2 56.4093 15.4837  13
 -11   3  -2 83.8819 18.1721   1
 -11   3  -1 221.000 20.4855  13
 -11   3  -1 226.688 21.3990  10
 -11   3  -1 222.464 23.3747   1
 -11   3   0 204.987 20.5590  13
 -11   3   0 239.776 21.8117  10
 -11   3   0 209.886 23.0199   1
 -11   3   1 236.577 21.0510  13
 -11   3   1 230.372 21.8095  10
 -11   3   2 185.697 20.1628  13
 -11   3   2 192.118 21.9804  10
 -11   3   2 193.575 23.7439   1
 -11   3   3 232.161 21.6125  13
 -11   3   3 248.994 25.5546   1
 -11   3   4 16.1980 13.9970   3
 -11   3   4 22.6603 15.9363  13
 -11   3   4 18.8159 17.8859   1
 -11   3   5 296.753 22.5891   3
 -11   3   5 314.053 28.1648   1
 -11   3   5 312.567 24.5182  13
 -11   3   6 118.695 18.1143   3
 -11   3   6 104.001 19.1856  13
 -11   3   6 98.7603 21.6798   1
 -11   3   6 110.038 22.8084  12
 -11   3   7 307.515 24.2995   3
 -11   3   7 256.676 24.2597  13
 -11   3   7 243.640 26.8601   1
 -11   3   7 268.188 29.0112  12
 -11   3   8 94.3389 18.7957   3
 -11   3   8 122.546 19.8062  13
 -11   3   8 120.252 23.0124  12
 -11   3   8 112.999 22.1963   1
 -11   3   9 136.091 24.2240  12
 -11   3   9 134.114 20.0426   3
 -11   3  10 26.4058 20.4268  12
 -11   3  10 9.80664 17.4810   3
 -11   3  11 377.729 30.6309   3
 -11   3  11 354.092 33.9538  12
 -11   3  11 397.102 32.5390   1
 -11   3  12-0.77732 18.6566   3
 -11   3  12 9.58819 20.2351  12
 -11   3  12-6.43822 19.2984   1
 -11   3  13 166.586 24.0767   3
 -11   3  13 144.469 25.5387  12
 -11   3  13 175.114 25.4065   1
 -11   3  14 23.9784 19.4954   3
 -11   3  14 7.54451 18.7267   1
 -11   3  14 26.3049 20.3079  12
 -11   4  -9 188.399 21.5005  13
 -11   4  -8 33.1752 15.3418  13
 -11   4  -7 282.955 24.0262   1
 -11   4  -7 264.675 22.8707  13
 -11   4  -6 71.2390 17.7969   1
 -11   4  -6 65.0404 15.6886  13
 -11   4  -5 402.887 28.4578   1
 -11   4  -5 387.482 25.4940  13
 -11   4  -4 140.577 19.5352   1
 -11   4  -4 166.561 17.7446  13
 -11   4  -3 184.001 21.0520   1
 -11   4  -3 160.456 17.0838  13
 -11   4  -2 28.4618 14.6686  10
 -11   4  -2 18.7174 15.7095   1
 -11   4  -2 44.4964 13.2302  13
 -11   4  -1 593.989 34.4561   1
 -11   4  -1 508.120 27.9126  13
 -11   4  -1 582.799 31.4566  10
 -11   4   0 83.4029 15.7249  13
 -11   4   0 97.9895 19.3971   1
 -11   4   0 68.4187 17.3208  10
 -11   4   1 548.821 29.1569  13
 -11   4   1 647.628 33.5975  10
 -11   4   1 645.450 36.2980   1
 -11   4   2 23.8966 13.2370   3
 -11   4   2 32.3709 13.9769  13
 -11   4   2 76.9918 17.4859  10
 -11   4   2 30.1958 18.1024   1
 -11   4   3 377.797 28.9331   1
 -11   4   3 346.451 22.4837  13
 -11   4   3 333.145 22.6805   3
 -11   4   4 231.277 24.9383   1
 -11   4   4 219.018 19.3954  13
 -11   4   4 203.880 19.8645   3
 -11   4   5 362.179 28.9551   1
 -11   4   5 329.500 23.3266  13
 -11   4   5 299.704 23.2048   3
 -11   4   6 120.577 21.7463   1
 -11   4   6 92.8896 17.5218   3
 -11   4   7 370.343 29.3986   1
 -11   4   7 333.712 25.8722   3
 -11   4   8 24.6008 19.0771  12
 -11   4   8-5.07163 16.3752   3
 -11   4   9 195.567 26.5250  12
 -11   4   9 179.697 22.4667   3
 -11   4  10 58.6267 22.0580  12
 -11   4  10 86.6455 20.8015   3
 -11   4  11 147.669 22.5679   3
 -11   4  11 153.387 26.5117  12
 -11   4  11 135.562 23.5293   1
 -11   4  12 163.942 25.2619   3
 -11   4  12 117.450 25.3544  12
 -11   4  12 129.324 23.4209   1
 -11   4  13 113.323 22.1257   3
 -11   4  13 85.0331 22.8476  12
 -11   4  13 109.184 21.9885   1
 -11   4  14 34.6638 21.3947   3
 -11   4  14-2.79169 18.6227   1
 -11   4  14 51.0511 21.5020  12
 -11   5  -6 186.729 18.0215  13
 -11   5  -5 44.2861 12.7396  13
 -11   5  -4 295.429 20.1798  13
 -11   5  -3 30.4893 16.4727   1
 -11   5  -3 20.9091 12.0818  13
 -11   5  -2 557.557 32.3597   1
 -11   5  -2 415.566 23.4684  13
 -11   5  -1 22.3752 15.7928   1
 -11   5  -1 30.2383 11.4088  13
 -11   5   0 152.238 20.2072   1
 -11   5   0 124.479 18.2676  10
 -11   5   1 171.272 16.4670   3
 -11   5   1 190.966 22.0707   1
 -11   5   1 233.192 21.7348  10
 -11   5   2 284.354 20.9134   3
 -11   5   2 295.532 25.7487  10
 -11   5   2 340.693 27.3661   1
 -11   5   3 41.2107 18.2234   1
 -11   5   3 26.3432 14.2718   3
 -11   5   3 40.2439 18.5953  12
 -11   5   4 265.703 22.0197   3
 -11   5   4 323.111 29.4042  12
 -11   5   4 288.923 26.8208   1
 -11   5   5 82.0957 19.3967   1
 -11   5   5 94.9208 16.9594   3
 -11   5   5 100.524 21.1487  12
 -11   5   6 175.528 19.8670   3
 -11   5   6 207.242 25.7923  12
 -11   5   6 181.001 22.3006   1
 -11   5   7 35.2095 15.1637   3
 -11   5   7 40.8625 18.0554   1
 -11   5   8 189.985 21.8921   3
 -11   5   9 32.8169 17.5644   3
 -11   5  10 212.456 25.8647   1
 -11   5  10 278.681 25.8179   3
 -11   5  11 37.2842 20.9363   3
 -11   5  11-2.41749 22.1554  12
 -11   5  12 394.561 31.8904   3
 -11   5  12 319.494 33.8049  12
 -11   5  13 24.3260 20.6136   3
 -11   5  13 34.0374 21.3555  12
 -11   5  14 187.715 25.6717   3
 -11   6   0 268.251 19.1603   3
 -11   6   1 39.0246 13.3248   3
 -11   6   1 55.2850 18.1754  12
 -11   6   2 123.038 16.2478   3
 -11   6   2 172.496 23.4621  12
 -11   6   3 235.319 20.9459   3
 -11   6   3 265.018 27.7993  12
 -11   6   4 313.267 23.2033   3
 -11   6   4 342.379 30.8726  12
 -11   6   5 88.1241 16.5420   3
 -11   6   5 114.947 21.1737  12
 -11   6   6 91.7757 17.0652   3
 -11   6   6 79.9582 20.2744  12
 -11   6   7 62.0264 16.2664   3
 -11   6   7 23.7639 17.4224  12
 -11   6   8 142.733 19.8637   3
 -11   6   8 127.749 22.3463  12
 -11   6   9 75.0126 18.5641   3
 -11   6  10 88.3688 20.1367   3
 -11   6  11 343.406 29.8379   3
 -11   6  12 109.280 22.5380   3
 -11   6  13 169.794 24.6784   3
 -11   6  14 73.9751 21.9320   3
 -11   7  -1 141.124 16.1065   3
 -11   7  -1 158.790 21.8600  12
 -11   7   0 23.6906 12.5699   3
 -11   7   0 14.8692 15.7999  12
 -11   7   1 329.031 22.8561   3
 -11   7   1 342.873 29.6111  12
 -11   7   2 46.3693 15.0059   3
 -11   7   2 32.9196 17.8995  12
 -11   7   3 462.617 28.3169   3
 -11   7   3 580.495 37.7269  12
 -11   7   4 25.3568 14.8403   3
 -11   7   4 2.15455 17.0627  12
 -11   7   5 137.137 18.6529   3
 -11   7   5 133.171 22.9065  12
 -11   7   6 12.8195 14.5021   3
 -11   7   6-11.2046 16.8200  12
 -11   7   7 152.442 19.7312   3
 -11   7   7 116.175 22.4722  12
 -11   7   8 25.4964 15.9466   3
 -11   7   9 132.853 20.8232   3
 -11   7  10 0.77781 18.1038   3
 -11   7  11 202.034 25.0878   3
 -11   7  12 31.4600 19.9733   3
 -11   7  13 162.613 24.5683   3
 -11   8  -2 4.27324 12.8178   3
 -11   8  -2 24.1195 16.5878  12
 -11   8  -1 21.0758 12.6623   3
 -11   8  -1 12.7415 14.0743  12
 -11   8   0 101.170 15.9677   3
 -11   8   0 109.393 20.2529  12
 -11   8   1 167.304 19.0410   3
 -11   8   1 233.102 25.4393  12
 -11   8   2 162.453 19.0329   3
 -11   8   2 173.171 24.4174  12
 -11   8   3 144.396 19.4928   3
 -11   8   3 138.685 23.5492  12
 -11   8   4 199.634 21.1630   3
 -11   8   4 251.025 28.1050  12
 -11   8   5 188.914 20.9838   3
 -11   8   5 161.357 24.1965  12
 -11   8   6 81.1031 17.4408   3
 -11   8   6 66.8272 19.7815  12
 -11   8   7 91.8468 18.5935   3
 -11   8   8 87.5621 18.8580   3
 -11   8   9 93.8520 19.7856   3
 -11   8  10 216.376 25.5132   3
 -11   8  11 101.323 22.1559   3
 -11   8  12 280.708 29.3474   3
 -11   9  -3 105.220 19.1933  12
 -11   9  -2 230.552 20.6543   3
 -11   9  -2 241.625 25.7901  12
 -11   9  -1 0.57945 13.7094   3
 -11   9  -1 13.8861 14.5417  12
 -11   9   0 161.579 18.9580   3
 -11   9   0 162.083 22.4429  12
 -11   9   1 78.4332 17.6683   3
 -11   9   1 80.2773 20.1839  12
 -11   9   2 403.576 27.8529   3
 -11   9   2 411.643 33.4482  12
 -11   9   3 35.2588 16.4474   3
 -11   9   3 61.1524 19.9639  12
 -11   9   4 505.033 32.3642   3
 -11   9   4 531.664 38.1955  12
 -11   9   5 20.8111 16.3649   3
 -11   9   6 83.2066 18.6622   3
 -11   9   7 16.1835 16.5287   3
 -11   9   8 118.435 20.9425   3
 -11   9   9-5.00267 18.5318   3
 -11   9  10 204.272 25.4065   3
 -11   9  11-1.79685 19.4486   3
 -11  10  -3 57.7729 17.4714  12
 -11  10  -2 86.8443 16.9971   3
 -11  10  -2 101.383 19.3487  12
 -11  10  -1 111.872 18.3251   3
 -11  10  -1 135.542 21.7340  12
 -11  10   0 44.0620 16.1381   3
 -11  10   0 33.1458 16.3404  12
 -11  10   1 169.554 20.9212   3
 -11  10   1 152.796 23.4791  12
 -11  10   2 134.644 20.7889   3
 -11  10   2 196.227 25.3595  12
 -11  10   3 152.867 21.5289   3
 -11  10   3 138.793 24.2457  12
 -11  10   4 165.628 22.4079   3
 -11  10   5 168.320 22.9567   3
 -11  10   6 54.2102 17.8861   3
 -11  10   7 83.6325 19.6642   3
 -11  10   8 68.3304 20.0594   3
 -11  10   9 109.668 22.0614   3
 -11  11  -4 22.1444 15.8734  12
 -11  11  -3 115.206 20.4120  12
 -11  11  -2 21.4362 16.4568   3
 -11  11  -2 18.7474 16.0921  12
 -11  11  -1 165.891 21.5294   3
 -11  11  -1 177.818 23.8278  12
 -11  11   0 50.0894 18.1776   3
 -11  11   0 28.6331 16.8278  12
 -11  11   1 310.622 26.9896   3
 -11  11   1 255.706 28.2360  12
 -11  11   2 21.5202 17.3999   3
 -11  11   2 17.7836 18.0733  12
 -11  11   3 250.182 26.3493   3
 -11  11   4 47.0171 18.9321   3
 -11  11   5 48.9652 18.2603   3
 -11  11   6 11.4792 17.8916   3
 -11  12  -3 70.2849 19.2156  12
 -11  12  -2 160.257 22.8723   3
 -11  12  -2 98.2586 21.2761  12
 -11  12  -1 22.9362 17.5308   3
 -11  12  -1 44.8996 18.5972  12
 -11  12   0 114.281 21.8903   3
 -11  12   0 133.174 22.7971  12
 -11  12   1 183.997 24.1243   3
 -11  12   1 76.5355 21.9298  12
 -11  12   2 80.3516 21.2655   3
 -11  12   2 82.9576 21.4984  12
 -10  -3   3 152.578 25.9703   1
 -10  -3   3 137.176 28.0075  13
 -10  -3   4 54.7855 21.7255   1
 -10  -3   4 73.2700 25.6601  13
 -10  -3   5 95.0052 23.0490   1
 -10  -3   5 97.0068 24.8699  13
 -10  -3   6 48.3950 21.6507   1
 -10  -3   6 30.1564 22.7432  13
 -10  -2  -3 40.1445 18.4085   1
 -10  -2  -3 48.4354 20.2942  13
 -10  -2  -2 25.3995 18.4188   1
 -10  -2  -2 13.1537 19.1573  13
 -10  -2  -1 69.9203 20.4017   1
 -10  -2  -1 102.823 23.8718  13
 -10  -2   0 79.0108 21.8254   1
 -10  -2   0 43.6460 22.4578  13
 -10  -2   1 260.977 28.1167   1
 -10  -2   1 227.571 29.3715  13
 -10  -2   2 90.0715 23.8442   1
 -10  -2   2 142.974 26.7332  13
 -10  -2   3 171.445 25.8738   1
 -10  -2   3 135.667 25.8391  13
 -10  -2   4 50.3157 21.0015   1
 -10  -2   4 57.1258 23.1683  13
 -10  -2   5 160.375 24.6691   1
 -10  -2   5 146.198 25.5727  13
 -10  -2   6 19.6925 19.6343   1
 -10  -2   6 39.5582 22.8987  13
 -10  -2   7 102.546 23.4945   1
 -10  -2   7 127.806 25.4529  13
 -10  -2   8 105.193 24.6857   1
 -10  -2   8 136.915 26.1028  13
 -10  -2   9 129.309 26.8285   1
 -10  -2   9 138.966 27.5476  13
 -10  -2  10 129.487 27.9244  13
 -10  -2  11 162.447 27.9672  13
 -10  -2  12 55.8390 22.1588   1
 -10  -2  12 60.1106 24.7578  13
 -10  -1  -6 473.535 33.9613   1
 -10  -1  -6 479.588 36.7346  13
 -10  -1  -5 27.2604 18.1001   1
 -10  -1  -5 63.0188 21.7216  13
 -10  -1  -4 122.563 21.5857   1
 -10  -1  -4 137.164 23.0130  13
 -10  -1  -3 29.9210 17.7168   1
 -10  -1  -3 18.3672 18.4136  13
 -10  -1  -2 68.1523 18.9323   1
 -10  -1  -2 61.5809 20.4814  13
 -10  -1  -1 24.7823 18.9874   1
 -10  -1  -1 42.0530 20.6443  13
 -10  -1   0 252.243 27.0055   1
 -10  -1   0 243.619 27.5464  13
 -10  -1   1 55.8928 21.4549   1
 -10  -1   1 85.4169 23.8460  13
 -10  -1   2 503.262 35.7415   1
 -10  -1   2 506.897 36.7410  13
 -10  -1   3 47.2954 19.9127   1
 -10  -1   3 82.9551 23.3643  13
 -10  -1   4 124.523 22.1346   1
 -10  -1   4 109.476 22.9927  13
 -10  -1   5 25.5584 20.0798   1
 -10  -1   5 13.5302 20.5251  13
 -10  -1   6 273.273 29.1906   1
 -10  -1   6 305.069 30.8107  13
 -10  -1   7 31.6617 21.2369   1
 -10  -1   7 23.7185 22.5684  13
 -10  -1   8 381.281 33.0205   1
 -10  -1   8 350.068 32.5807  13
 -10  -1   9 14.0767 21.6307  13
 -10  -1  10 285.317 31.9432  13
 -10  -1  10 296.955 27.2442   3
 -10  -1  11 1.04377 21.1498  13
 -10  -1  11-25.3166 18.9335   3
 -10  -1  12 123.114 24.5481  13
 -10  -1  12 102.666 22.2442   1
 -10  -1  12 147.940 22.7040   3
 -10  -1  13 40.3151 21.5544  13
 -10  -1  13 8.89591 19.8876   1
 -10  -1  13 18.8747 19.6806   3
 -10  -1  14 195.252 29.2952  13
 -10  -1  14 146.337 25.7535   3
 -10  -1  14 180.891 26.8637   1
 -10   0  -8 116.547 22.5605  13
 -10   0  -7 28.6066 18.9910  13
 -10   0  -6 455.774 34.5451  13
 -10   0  -6 489.256 32.4729   1
 -10   0  -5 107.852 21.9075  13
 -10   0  -5 108.056 21.0259   1
 -10   0  -4 293.855 28.0159  13
 -10   0  -4 309.977 27.4240   1
 -10   0  -3 120.634 21.1575  13
 -10   0  -3 126.783 20.4080   1
 -10   0  -2 81.2289 20.4104  13
 -10   0  -2 98.8200 19.1206   1
 -10   0  -1 81.9872 21.2083  13
 -10   0  -1 95.2656 20.9536   1
 -10   0   0 534.465 36.4933  13
 -10   0   0 574.356 36.2249   1
 -10   0   1 274.585 23.4765  10
 -10   0   1 240.019 26.8324   1
 -10   0   2 373.443 26.1751  10
 -10   0   2 340.348 28.7520   1
 -10   0   3 132.161 22.4816  13
 -10   0   3 93.6494 20.3339   1
 -10   0   3 136.046 19.6349  10
 -10   0   4 63.3998 14.5838   3
 -10   0   4 108.830 21.2995   1
 -10   0   4 93.6974 20.8423  13
 -10   0   5 189.128 18.4913   3
 -10   0   5 182.027 23.7286   1
 -10   0   5 182.037 24.0755  13
 -10   0   6 82.2365 16.7497   3
 -10   0   6 83.9537 20.5855   1
 -10   0   6 114.200 21.4063  13
 -10   0   7 142.475 19.5999   3
 -10   0   7 170.096 24.3511   1
 -10   0   7 191.055 25.2549  13
 -10   0   8 157.328 21.4714   3
 -10   0   8 186.034 26.0003   1
 -10   0   8 175.408 26.3413  13
 -10   0   9 183.849 22.7284   3
 -10   0   9 196.863 26.8749  13
 -10   0  10 239.212 25.8253   3
 -10   0  10 251.333 29.5497  13
 -10   0  11 238.992 25.5230   3
 -10   0  11 265.336 29.1719   1
 -10   0  11 216.492 28.0955  13
 -10   0  12 38.2329 18.9464   3
 -10   0  12 41.0611 20.8867  13
 -10   0  12 36.1986 19.9619   1
 -10   0  13 151.115 23.9562   3
 -10   0  13 180.058 27.4031  13
 -10   0  13 196.001 25.2585  12
 -10   0  13 224.326 26.5317   1
 -10   0  14 105.384 23.3761   3
 -10   0  14 102.096 24.2451  13
 -10   0  14 66.3256 21.5514   1
 -10   0  14 118.286 23.2685  12
 -10   0  15 213.483 27.6933   3
 -10   0  15 211.354 27.5570  12
 -10   1 -10-6.81785 17.7000  13
 -10   1  -9 265.980 26.5727  13
 -10   1  -8 31.9254 18.2377  13
 -10   1  -7 349.991 28.9404  13
 -10   1  -7 394.521 27.8599   1
 -10   1  -6 22.0700 17.3761  13
 -10   1  -6 14.9010 16.4532   1
 -10   1  -5 337.531 28.0449  13
 -10   1  -5 395.965 28.2545   1
 -10   1  -4 26.9635 16.9339  13
 -10   1  -4 29.1013 15.7959   1
 -10   1  -3 296.849 25.8771  13
 -10   1  -3 341.584 26.6606   1
 -10   1  -2 46.1818 17.4793  13
 -10   1  -2 45.0056 17.7786   1
 -10   1  -1 367.692 28.0438  13
 -10   1  -1 399.177 25.4801  10
 -10   1  -1 392.770 28.8143   1
 -10   1   0 15.8490 16.4975  13
 -10   1   0 22.4432 14.5196  10
 -10   1   0 18.9726 16.9778   1
 -10   1   1 289.979 25.3579  13
 -10   1   1 289.911 25.5470   1
 -10   1   1 330.233 23.7671  10
 -10   1   2 36.5997 12.5704   3
 -10   1   2 49.5260 17.9118  13
 -10   1   2 39.0177 17.2174   1
 -10   1   2 82.6317 16.8386  10
 -10   1   3 371.952 22.3340   3
 -10   1   3 338.089 27.8096  13
 -10   1   3 347.708 28.3592   1
 -10   1   3 377.877 25.9895  10
 -10   1   4 127.722 16.4498   3
 -10   1   4 202.515 23.5502  13
 -10   1   4 155.448 22.1380   1
 -10   1   4 180.929 20.8261  10
 -10   1   5 207.230 18.6945   3
 -10   1   5 169.918 22.8623   1
 -10   1   5 220.547 24.1867  13
 -10   1   6 16.7438 14.1567   3
 -10   1   6 8.21623 17.1868   1
 -10   1   6 22.6517 17.6780  13
 -10   1   7 254.084 22.3505   3
 -10   1   7 275.994 26.7783   1
 -10   1   7 279.797 26.8008  13
 -10   1   8 15.5529 16.4737   3
 -10   1   8 23.2628 19.5034  13
 -10   1   8-5.06563 19.2706   1
 -10   1   9 533.824 36.9595  12
 -10   1   9 456.210 34.2042  13
 -10   1   9 501.383 31.6554   3
 -10   1  10 43.0540 19.4777  12
 -10   1  10 57.8881 21.1380  13
 -10   1  10 28.9706 18.5164   3
 -10   1  11 357.112 28.2215   3
 -10   1  11 312.348 30.4734  13
 -10   1  11 390.609 32.0227  12
 -10   1  11 352.755 30.2304   1
 -10   1  12 33.7886 18.2609   3
 -10   1  12 15.9434 19.2030  13
 -10   1  12 38.2964 18.2706  12
 -10   1  12 61.9500 19.9632   1
 -10   1  13 106.635 21.2654   3
 -10   1  13 65.2111 21.0466  13
 -10   1  13 119.029 21.4514   1
 -10   1  13 85.5310 20.7057  12
 -10   1  14 30.7422 20.1730   3
 -10   1  14 29.9027 20.3767   1
 -10   1  14 45.2176 19.4575  12
 -10   1  15 186.334 26.2783   3
 -10   1  15 206.363 26.0744   1
 -10   1  15 251.240 29.0046  12
 -10   1  16-25.5796 22.9599   3
 -10   1  16-19.6346 21.6825  12
 -10   1  16-12.9106 20.1287   1
 -10   2 -11 39.2260 18.1991  13
 -10   2 -10 78.6227 18.7779  13
 -10   2  -9 131.020 19.5866  13
 -10   2  -8 95.5437 18.0684  13
 -10   2  -8 69.5151 15.9023   1
 -10   2  -7 191.314 21.3329  13
 -10   2  -7 175.996 20.0440   1
 -10   2  -6 151.769 19.6746  13
 -10   2  -6 178.946 19.8174   1
 -10   2  -5 133.794 19.1048  13
 -10   2  -5 147.125 19.4672   1
 -10   2  -4 336.031 25.5083  13
 -10   2  -4 361.821 26.6258   1
 -10   2  -3 24.3301 15.9024  13
 -10   2  -3 10.1849 14.9152   1
 -10   2  -2 425.369 28.1642  13
 -10   2  -2 414.251 25.8961  10
 -10   2  -2 487.048 30.6556   1
 -10   2  -1 239.352 22.4843  13
 -10   2  -1 289.791 21.7540  10
 -10   2  -1 272.892 24.9423   1
 -10   2   0 187.405 20.4933  13
 -10   2   0 228.441 23.0741   1
 -10   2   0 216.936 19.8589  10
 -10   2   1 140.869 14.3302   3
 -10   2   1 174.433 19.4442  13
 -10   2   1 184.503 21.3447   1
 -10   2   1 173.565 18.7278  10
 -10   2   2 273.204 18.8453   3
 -10   2   2 317.768 24.1325  13
 -10   2   2 309.559 25.9785   1
 -10   2   3 59.8302 12.9953   3
 -10   2   3 69.2601 17.4659  13
 -10   2   3 60.9291 17.4688   1
 -10   2   3 85.6856 17.2568  10
 -10   2   4 326.411 21.5538   3
 -10   2   4 338.707 25.6423  13
 -10   2   4 345.219 27.5254   1
 -10   2   4 328.992 24.8105  10
 -10   2   5 4.78699 13.2723   3
 -10   2   5 1.98716 15.2044  13
 -10   2   5 13.1556 15.9608   1
 -10   2   5 6.20365 14.6965  10
 -10   2   6 162.611 18.3067   3
 -10   2   6 166.730 20.9692  13
 -10   2   6 194.993 22.6700   1
 -10   2   6 186.114 23.2785  12
 -10   2   7 155.925 19.3801   3
 -10   2   7 159.753 21.4360  13
 -10   2   7 172.733 22.3814   1
 -10   2   7 200.627 24.0578  12
 -10   2   8 138.441 19.0647   3
 -10   2   8 109.247 19.3100  13
 -10   2   8 125.306 21.7825  12
 -10   2   9 210.553 23.2946   3
 -10   2   9 190.684 23.6719  13
 -10   2   9 258.462 27.5218  12
 -10   2  10 453.575 31.1703   3
 -10   2  10 403.199 30.9905  13
 -10   2  10 467.049 35.3032  12
 -10   2  11 66.5685 19.9409   3
 -10   2  11 74.8272 20.3464  13
 -10   2  11 80.6265 20.9812   1
 -10   2  11 108.900 21.3999  12
 -10   2  12 280.891 26.5658   3
 -10   2  12 225.416 25.0532  13
 -10   2  12 274.930 26.8618   1
 -10   2  12 259.261 28.1901  12
 -10   2  13 27.6028 17.5467   1
 -10   2  13 16.7928 17.6824  12
 -10   2  13 12.5700 18.4193   3
 -10   2  14 270.145 27.0516   1
 -10   2  14 189.284 27.5590  12
 -10   2  14 274.940 28.4876   3
 -10   2  15 92.8175 21.4824   1
 -10   2  15 78.6106 23.2118  12
 -10   2  15 100.226 23.0044   3
 -10   2  16 252.263 27.9896   1
 -10   2  16 219.772 29.4875  12
 -10   2  16 215.380 29.6679   3
 -10   2  17 44.1697 21.4752   1
 -10   3 -11 28.4000 16.0332  13
 -10   3 -10 398.789 28.0660  13
 -10   3  -9 84.4326 17.5282  13
 -10   3  -8 282.354 21.8967   1
 -10   3  -8 269.028 23.4438  13
 -10   3  -7 78.2784 16.3036  13
 -10   3  -7 63.6418 15.3731   1
 -10   3  -6 259.804 21.7680  13
 -10   3  -6 274.942 22.7247   1
 -10   3  -5 72.9446 15.2378  13
 -10   3  -5 81.0205 16.5046   1
 -10   3  -4 247.105 20.0706  13
 -10   3  -4 219.559 21.1507   1
 -10   3  -3 45.9405 14.2184  13
 -10   3  -3 48.0456 13.5012  10
 -10   3  -3 56.6301 16.1158   1
 -10   3  -2 448.605 27.0394  13
 -10   3  -2 508.934 27.4094  10
 -10   3  -2 526.929 31.0228   1
 -10   3  -1 11.6697 12.7192  13
 -10   3  -1 6.04804 14.1728   1
 -10   3  -1 0.99238 13.0865  10
 -10   3   0 336.555 22.8766  13
 -10   3   0 385.322 26.6513   1
 -10   3   0 392.015 24.0505  10
 -10   3   1 34.3602 11.3113   3
 -10   3   1 61.0204 14.4280  13
 -10   3   1 38.2738 15.7753   1
 -10   3   1 56.7502 15.6145  10
 -10   3   2 466.576 25.4482   3
 -10   3   2 510.796 28.3688  13
 -10   3   2 523.134 32.3514   1
 -10   3   3 92.6074 14.9549   3
 -10   3   3 105.336 16.7104  13
 -10   3   3 105.179 19.4338   1
 -10   3   3 144.706 18.2875  10
 -10   3   4 392.723 25.0986   3
 -10   3   4 457.242 27.4780  13
 -10   3   4 467.399 30.7069   1
 -10   3   4 494.250 29.0012  10
 -10   3   5 187.246 19.3531   3
 -10   3   5 207.411 20.3018  13
 -10   3   5 195.434 23.0595   1
 -10   3   5 237.866 22.3260  10
 -10   3   6 515.101 29.7499   3
 -10   3   6 568.341 31.2189  13
 -10   3   6 536.638 34.0712   1
 -10   3   6 579.350 32.6279  10
 -10   3   7 52.7695 16.1146   3
 -10   3   7 56.2051 15.9056  13
 -10   3   7 36.1866 18.2638   1
 -10   3   7 38.9285 18.9780  12
 -10   3   8 404.565 27.7315   3
 -10   3   8 414.339 27.9909  13
 -10   3   8 481.120 34.3316  12
 -10   3   9 85.6638 19.1975   3
 -10   3   9 80.1333 18.8512  13
 -10   3   9 99.1060 22.1767  12
 -10   3  10 525.904 33.2855   3
 -10   3  10 507.099 32.7541  13
 -10   3  10 553.338 38.5816  12
 -10   3  11 126.369 23.0483   3
 -10   3  11 108.141 20.5674  13
 -10   3  11 97.2191 23.7567  12
 -10   3  11 124.642 22.6789   1
 -10   3  12 197.904 23.9293   3
 -10   3  12 208.668 27.4887  12
 -10   3  12 229.811 24.8798   1
 -10   3  13 53.9560 21.3168   3
 -10   3  13 28.4758 20.2563  12
 -10   3  13 58.2796 20.0523   1
 -10   3  14 179.828 24.1841   3
 -10   3  14 114.118 23.2477  12
 -10   3  14 158.901 22.7183   1
 -10   3  15 20.6750 19.1499   3
 -10   3  15 5.96131 19.0497  12
 -10   3  15 12.0978 17.6681   1
 -10   3  16 193.884 24.7892   1
 -10   3  16 186.325 26.0524   3
 -10   3  17 65.3939 20.9024   1
 -10   3  17 63.0767 23.0463   3
 -10   4  -8 201.437 19.2064  13
 -10   4  -7 151.874 17.0181  13
 -10   4  -7 150.768 18.0995   1
 -10   4  -6 188.021 18.2095  13
 -10   4  -6 199.375 19.8500   1
 -10   4  -5 720.477 33.7479  13
 -10   4  -5 741.896 36.5082   1
 -10   4  -4 121.989 15.6608  13
 -10   4  -4 120.039 17.9505   1
 -10   4  -3 670.658 34.8274   1
 -10   4  -3 610.310 29.7386  13
 -10   4  -2 181.487 20.4934   1
 -10   4  -2 132.566 11.4147   3
 -10   4  -2 207.890 19.0890  10
 -10   4  -2 174.316 16.4586  13
 -10   4  -1 420.832 22.7128  13
 -10   4  -1 469.867 28.6087   1
 -10   4  -1 481.379 26.1293  10
 -10   4   0 123.393 13.0757   3
 -10   4   0 139.073 15.1228  13
 -10   4   0 192.561 20.9451   1
 -10   4   0 200.359 18.8426  10
 -10   4   1 191.752 16.3324   3
 -10   4   1 183.572 16.2194  13
 -10   4   1 191.480 21.2678   1
 -10   4   1 238.432 20.2204  10
 -10   4   2 266.945 25.7745  12
 -10   4   2 194.068 17.2011   3
 -10   4   2 232.809 17.6540  13
 -10   4   2 245.517 23.3393   1
 -10   4   2 281.580 22.0569  10
 -10   4   3 620.586 36.7178  12
 -10   4   3 465.452 26.1125   3
 -10   4   3 455.983 25.2897  13
 -10   4   3 542.043 32.2498   1
 -10   4   3 590.737 30.5203  10
 -10   4   4 96.0889 20.2568  12
 -10   4   4 73.9382 15.6188   3
 -10   4   4 97.6828 15.0025  13
 -10   4   4 126.202 18.5927  10
 -10   4   4 106.991 19.2215   1
 -10   4   5 408.690 25.7171   3
 -10   4   5 382.788 23.3623  13
 -10   4   5 435.237 27.4557  10
 -10   4   5 409.679 29.0662   1
 -10   4   6 47.1942 15.5895   3
 -10   4   6 61.8197 13.8943  13
 -10   4   6 69.4942 16.9373  10
 -10   4   6 45.3630 17.2401   1
 -10   4   7 174.382 20.3388   3
 -10   4   7 220.595 23.6247   1
 -10   4   7 215.274 19.0694  13
 -10   4   8 257.090 23.1774   3
 -10   4   8 255.665 20.5704  13
 -10   4   9 322.669 26.5702   3
 -10   4   9 290.579 22.8229  13
 -10   4   9 317.056 30.8213  12
 -10   4  10 126.630 20.8721   3
 -10   4  10 125.132 18.1309  13
 -10   4  10 119.284 21.4711   1
 -10   4  10 130.322 23.5863  12
 -10   4  11 395.652 34.8364  12
 -10   4  11 464.915 32.3542   1
 -10   4  11 417.081 31.0888   3
 -10   4  12 39.0894 19.5610   3
 -10   4  12 45.2014 18.9017   1
 -10   4  13 369.403 29.9820   1
 -10   4  13 380.077 30.5613   3
 -10   4  14 35.6343 18.2322   1
 -10   4  14 52.2348 19.3643   3
 -10   4  15 50.4111 20.7479   3
 -10   4  16 46.3752 21.2058   3
 -10   4  17 129.443 25.4228   3
 -10   5  -5 404.927 22.5132  13
 -10   5  -4 74.6489 12.9890  13
 -10   5  -3 650.234 26.1753   3
 -10   5  -3 770.677 30.3267  13
 -10   5  -2 43.6423 15.4803   1
 -10   5  -2 57.9970 10.7932   3
 -10   5  -2 62.5958 11.5672  13
 -10   5  -1 296.858 18.1135   3
 -10   5  -1 336.624 18.2069  13
 -10   5   0 52.3592 17.3503  12
 -10   5   0 62.0162 12.9424   3
 -10   5   0 62.7852 10.5122  13
 -10   5   0 54.7773 16.2593   1
 -10   5   0 70.3214 15.5136  10
 -10   5   1 1244.61 54.3001  12
 -10   5   1 964.085 37.8422  13
 -10   5   1 1055.35 41.5925   3
 -10   5   1 1217.24 46.5032  10
 -10   5   1 1161.84 48.8430   1
 -10   5   2 13.8141 16.7076  12
 -10   5   2 31.1147 13.8307   3
 -10   5   2 22.6666 16.3348   1
 -10   5   2 46.8842 16.5101  10
 -10   5   3 868.980 44.5004  12
 -10   5   3 677.136 28.7069  13
 -10   5   3 728.584 34.1008   3
 -10   5   3 845.487 40.3520   1
 -10   5   3 841.034 37.8177  10
 -10   5   4 202.095 24.9230  12
 -10   5   4 184.821 15.0722  13
 -10   5   4 204.980 19.6728   3
 -10   5   4 236.439 23.7082   1
 -10   5   4 249.948 23.0271  10
 -10   5   5 600.506 37.6911  12
 -10   5   5 497.705 23.7045  13
 -10   5   5 557.126 30.0690   3
 -10   5   5 563.672 31.9091  10
 -10   5   5 614.923 34.6502   1
 -10   5   6 90.3925 20.2907  12
 -10   5   6 99.7988 17.3499   3
 -10   5   6 118.689 19.2634  10
 -10   5   6 85.2911 12.0890  13
 -10   5   6 72.8072 17.5565   1
 -10   5   7 311.913 24.1523   3
 -10   5   7 344.797 30.4472  12
 -10   5   7 328.498 19.1924  13
 -10   5   8 18.5382 15.5532   3
 -10   5   9 329.548 25.8446   3
 -10   5  10 161.163 22.3809   3
 -10   5  11 194.933 23.4756   3
 -10   5  12 130.403 22.1304   3
 -10   5  13 217.352 25.4111   3
 -10   5  14-8.43525 18.3776   3
 -10   5  15 120.065 22.4179   3
 -10   5  16 23.0629 20.2962   3
 -10   6  -3 300.145 17.6898   3
 -10   6  -2 290.138 18.3026   3
 -10   6  -1 135.957 14.1581   3
 -10   6  -1 175.980 21.9041  12
 -10   6   0 155.629 15.6875   3
 -10   6   0 197.910 22.5630  12
 -10   6   1 52.5145 13.4975   3
 -10   6   1 62.1398 18.1400  12
 -10   6   2 570.697 29.5554   3
 -10   6   2 673.127 39.0184  12
 -10   6   3 89.0563 15.8013   3
 -10   6   3 110.457 21.0230  12
 -10   6   4 608.127 32.2014   3
 -10   6   4 714.861 41.5200  12
 -10   6   4 694.171 35.2041  10
 -10   6   5 95.0106 16.4628   3
 -10   6   5 100.334 20.3962  12
 -10   6   5 104.736 18.6990  10
 -10   6   6 239.203 26.2183  12
 -10   6   6 255.633 21.6362   3
 -10   6   7 65.5506 16.1077   3
 -10   6   8 167.050 20.3266   3
 -10   6   9 20.3547 16.4001   3
 -10   6  10 623.793 36.8875   3
 -10   6  11-5.23808 18.3747   3
 -10   6  12 300.829 27.6246   3
 -10   6  13 45.2072 18.9363   3
 -10   6  14 60.1942 20.0607   3
 -10   6  15 17.9676 18.6644   3
 -10   6  16 67.4631 22.1313   3
 -10   7  -3 18.5300 12.1291   3
 -10   7  -2 773.717 40.0980  12
 -10   7  -2 606.609 29.5288   3
 -10   7  -1 48.5919 16.6940  12
 -10   7  -1 38.4160 12.8212   3
 -10   7   0 703.838 38.5307  12
 -10   7   0 533.156 28.8621   3
 -10   7   1 394.158 30.6712  12
 -10   7   1 348.238 23.4579   3
 -10   7   2 923.340 45.9858  12
 -10   7   2 712.698 35.5342   3
 -10   7   3 143.504 22.6605  12
 -10   7   3 123.793 17.8604   3
 -10   7   4 640.556 39.4128  12
 -10   7   4 582.694 32.0925   3
 -10   7   5 202.491 20.4290   3
 -10   7   6 186.036 20.0948   3
 -10   7   7 65.6536 16.5919   3
 -10   7   8 74.4211 17.8982   3
 -10   7   9 115.962 20.2695   3
 -10   7  10 161.396 22.0886   3
 -10   7  11 81.0551 20.3883   3
 -10   7  12 157.038 23.8504   3
 -10   7  13 133.246 22.8658   3
 -10   7  14 63.6707 20.4879   3
 -10   7  15-4.67544 18.8749   3
 -10   8  -3 784.192 40.4971  12
 -10   8  -3 601.295 31.0735   3
 -10   8  -2 166.064 21.0585  12
 -10   8  -2 146.686 16.7077   3
 -10   8  -1 371.749 28.7980  12
 -10   8  -1 367.220 23.6517   3
 -10   8   0 77.8375 18.6573  12
 -10   8   0 81.4272 15.7541   3
 -10   8   1 663.418 39.0096  12
 -10   8   1 583.407 31.4025   3
 -10   8   2 64.5369 18.6296  12
 -10   8   2 68.9614 15.6202   3
 -10   8   3 758.880 43.4566  12
 -10   8   3 733.690 36.9168   3
 -10   8   4 73.4140 16.9580   3
 -10   8   5 445.572 28.4730   3
 -10   8   6 18.6974 14.9850   3
 -10   8   7 162.845 20.0969   3
 -10   8   8 28.3103 16.9613   3
 -10   8   9 388.629 29.7979   3
 -10   8  10 11.8890 18.9029   3
 -10   8  11 378.493 31.2012   3
 -10   8  12 31.8675 19.1063   3
 -10   8  13 119.512 22.4334   3
 -10   8  14-1.86905 18.6548   3
 -10   9  -4 174.040 21.4784  12
 -10   9  -3 237.659 24.0201  12
 -10   9  -3 222.650 20.3881   3
 -10   9  -2 12.3185 14.3166  12
 -10   9  -2 34.2996 13.8232   3
 -10   9  -1 82.5459 18.5229  12
 -10   9  -1 96.4688 16.4080   3
 -10   9   0 94.0210 19.3743  12
 -10   9   0 123.537 17.2357   3
 -10   9   1 164.188 22.7548  12
 -10   9   1 167.803 19.0595   3
 -10   9   2 138.915 21.2028  12
 -10   9   2 125.119 18.4616   3
 -10   9   3 327.140 25.1625   3
 -10   9   4 159.389 20.8474   3
 -10   9   5 37.9119 16.5997   3
 -10   9   6 120.504 19.5904   3
 -10   9   7 12.8004 15.6957   3
 -10   9   8 162.466 22.2053   3
 -10   9   9 174.345 24.0706   3
 -10   9  10 177.382 24.9152   3
 -10   9  11 146.483 24.1557   3
 -10   9  12 57.3886 20.2509   3
 -10  10  -4 359.136 28.2302  12
 -10  10  -3 25.8796 14.9718  12
 -10  10  -3 41.6490 15.0086   3
 -10  10  -2 185.683 22.4189  12
 -10  10  -2 172.975 19.7785   3
 -10  10  -1 46.5671 17.5573  12
 -10  10  -1 39.0563 15.9547   3
 -10  10   0 316.581 28.7775  12
 -10  10   0 380.965 26.5455   3
 -10  10   1 39.1143 17.8541  12
 -10  10   1 59.0320 17.5468   3
 -10  10   2 385.337 28.3778   3
 -10  10   3 70.7557 18.2214   3
 -10  10   4 391.730 29.3498   3
 -10  10   5 36.1950 17.4288   3
 -10  10   6 175.149 22.7331   3
 -10  10   7 47.6344 19.5537   3
 -10  10   8 279.387 28.0275   3
 -10  10   9 36.8676 19.8880   3
 -10  10  10 270.835 28.4852   3
 -10  10  11 10.2982 19.2081   3
 -10  11  -5 93.0180 17.9917  12
 -10  11  -4 71.2661 17.4403  12
 -10  11  -3 55.8825 17.2734  12
 -10  11  -2 78.7738 18.6828  12
 -10  11  -2 91.9473 17.7691   3
 -10  11  -1 46.5926 17.6049  12
 -10  11  -1 59.3662 17.5500   3
 -10  11   0 107.327 20.5397  12
 -10  11   0 81.3972 18.4729   3
 -10  11   1 109.766 20.1701   3
 -10  11   2 216.380 24.0861   3
 -10  11   3 119.663 21.4386   3
 -10  11   4 40.8372 18.3066   3
 -10  11   5 106.840 20.6601   3
 -10  11   6 1.74463 17.4781   3
 -10  11   7 156.067 23.7668   3
 -10  11   8 103.382 22.9392   3
 -10  12  -3 312.291 28.7454  12
 -10  12  -2 57.9804 18.9574  12
 -10  12  -2 65.0441 18.7981   3
 -10  12  -1 88.0870 20.1013  12
 -10  12  -1 114.565 20.2433   3
 -10  12   0 37.9410 18.6570   3
 -10  12   1 291.034 28.5596   3
 -10  12   2 15.0006 19.4975   3
 -10  12   3 178.325 24.4624   3
 -10  12   4 88.1442 21.9805   3
 -10  12   5 79.6730 21.5728   3
  -9  -4   0 183.928 29.8929  13
  -9  -4   0 218.513 28.6754   1
  -9  -4   1 113.721 28.1393  13
  -9  -4   1 147.334 25.4041   1
  -9  -4   2 170.022 28.4002  13
  -9  -4   2 130.443 24.5682   1
  -9  -4   3 92.1861 26.1620  13
  -9  -4   3 89.8542 24.1010   1
  -9  -4   4 170.783 28.6824  13
  -9  -4   4 179.273 26.3349   1
  -9  -4   5 24.4765 23.3726  13
  -9  -4   5 40.4515 21.0339   1
  -9  -4   6 37.7211 22.9490  13
  -9  -4   6 60.7679 22.1773   1
  -9  -4   7 95.2428 26.0834  13
  -9  -4   7 99.0432 24.5118   1
  -9  -4   8 174.852 29.7201  13
  -9  -4   8 196.965 28.2183   1
  -9  -4   9 75.2837 26.9097  13
  -9  -4  10 167.248 30.4592  13
  -9  -3  -5 32.8061 22.6517  13
  -9  -3  -5 2.58475 19.6960   1
  -9  -3  -4 254.032 28.9388  13
  -9  -3  -4 229.391 26.3313   1
  -9  -3  -3 31.5839 21.3554  13
  -9  -3  -3 23.9937 18.6622   1
  -9  -3  -2 252.935 28.5648  13
  -9  -3  -2 203.757 25.6310   1
  -9  -3  -1 24.6084 22.5736  13
  -9  -3  -1 50.9084 21.3325   1
  -9  -3   0 394.839 35.3760  13
  -9  -3   0 362.573 32.1261   1
  -9  -3   1 50.8396 24.8103  13
  -9  -3   1 45.3846 21.5711   1
  -9  -3   2 398.658 34.9838  13
  -9  -3   2 379.764 32.3166   1
  -9  -3   3 109.643 26.2149  13
  -9  -3   3 119.893 24.0564   1
  -9  -3   4 163.027 26.8870  13
  -9  -3   4 219.365 26.2875   1
  -9  -3   5 16.1252 21.3829  13
  -9  -3   5 14.4048 19.3531   1
  -9  -3   6 187.080 27.1423  13
  -9  -3   6 166.956 24.8714   1
  -9  -3   7 25.2922 22.0128  13
  -9  -3   7 40.0732 19.7875   1
  -9  -3   8 144.882 26.1819  13
  -9  -3   8 117.606 23.9470   1
  -9  -3   9 59.3536 25.4673  13
  -9  -3  10 202.703 29.9100  13
  -9  -3  11 53.4111 24.2033  13
  -9  -3  12 100.449 25.4656  13
  -9  -3  12 55.1121 21.8771   1
  -9  -3  13 89.7631 25.6326  13
  -9  -3  13 66.7965 23.3880   1
  -9  -3  14 76.9541 26.4742  13
  -9  -3  14 68.9525 22.6193   1
  -9  -2  -8 119.215 24.4674  13
  -9  -2  -7 312.546 31.2265  13
  -9  -2  -6 200.348 27.1106  13
  -9  -2  -6 200.201 24.8882   1
  -9  -2  -5 203.360 25.9487  13
  -9  -2  -5 181.903 23.5033   1
  -9  -2  -4 79.7471 21.0808  13
  -9  -2  -4 84.7428 19.2370   1
  -9  -2  -3 87.1820 21.8967  13
  -9  -2  -3 113.510 20.4297   1
  -9  -2  -2 126.125 23.4725  13
  -9  -2  -2 116.816 20.8795   1
  -9  -2  -1 177.937 25.9149  13
  -9  -2  -1 175.001 23.9486   1
  -9  -2   0 206.573 27.4762  13
  -9  -2   0 209.657 25.8975   1
  -9  -2   1 319.453 25.1010  10
  -9  -2   1 309.065 30.3669  13
  -9  -2   1 361.784 29.8452   1
  -9  -2   2 71.1613 16.9728  10
  -9  -2   2 63.4926 21.9947  13
  -9  -2   2 48.5086 19.7632   1
  -9  -2   3 314.567 24.2410  10
  -9  -2   3 288.701 27.1516   1
  -9  -2   3 266.183 28.4481  13
  -9  -2   4 29.9659 17.6095   1
  -9  -2   4 22.3828 19.6217  13
  -9  -2   5 43.6707 17.9226   1
  -9  -2   5 31.4727 18.4892  13
  -9  -2   6 17.9646 18.7246   1
  -9  -2   6 14.9504 19.6765  13
  -9  -2   7 259.145 27.5137   1
  -9  -2   7 273.298 29.0276  13
  -9  -2   8 31.2026 20.5431   1
  -9  -2   8 37.4461 21.4366  13
  -9  -2   9 281.774 29.8532  13
  -9  -2  10 73.3335 22.9892  13
  -9  -2  11 156.057 24.1595   1
  -9  -2  11 162.110 26.3836  13
  -9  -2  12 19.9048 18.9002   1
  -9  -2  12 35.0969 21.7832  13
  -9  -2  13 186.435 26.4665   1
  -9  -2  13 184.399 28.2445  13
  -9  -2  14 1.91991 21.2731   1
  -9  -2  14 20.5478 21.9191  13
  -9  -2  15 226.436 27.9947   1
  -9  -2  16 37.0276 21.7153   1
  -9  -1 -10-7.45403 19.3516  13
  -9  -1  -9 96.0428 21.0341  13
  -9  -1  -8 5.33536 18.9722  13
  -9  -1  -7 344.800 31.1649  13
  -9  -1  -7 401.909 28.8346   1
  -9  -1  -6 17.1218 18.2087  13
  -9  -1  -6 10.6190 16.2302   1
  -9  -1  -5 310.512 28.5264  13
  -9  -1  -5 326.825 27.0442   1
  -9  -1  -4 42.7603 18.5995  13
  -9  -1  -4 51.5900 17.4178   1
  -9  -1  -3 93.7005 19.7360  13
  -9  -1  -3 107.343 19.0336   1
  -9  -1  -2 23.3668 17.4438  13
  -9  -1  -2 38.9222 17.1891   1
  -9  -1  -1 266.252 27.0454  13
  -9  -1  -1 253.311 24.8955   1
  -9  -1   0 160.076 18.4163  10
  -9  -1   0 139.179 23.1349  13
  -9  -1   0 142.900 21.6040   1
  -9  -1   1 459.140 27.6715  10
  -9  -1   1 409.571 32.8698  13
  -9  -1   1 427.377 31.1455   1
  -9  -1   2 141.563 18.7523  10
  -9  -1   2 93.0865 22.0265  13
  -9  -1   2 101.500 21.2408   1
  -9  -1   3 376.330 25.8580  10
  -9  -1   3 370.509 30.7669  13
  -9  -1   3 352.423 29.0309   1
  -9  -1   4 159.595 19.3290  10
  -9  -1   4 126.500 22.3916  13
  -9  -1   4 121.872 20.4630   1
  -9  -1   5 197.197 20.2776  10
  -9  -1   5 139.542 23.8392  13
  -9  -1   5 140.175 21.3201   1
  -9  -1   6 123.078 23.5269  13
  -9  -1   6 148.685 22.6462   1
  -9  -1   7 460.648 34.7571  13
  -9  -1   7 467.850 33.2109   1
  -9  -1   8 12.9074 20.8602  13
  -9  -1   8 1.70024 19.8964   1
  -9  -1   9 374.543 32.9308  13
  -9  -1  10 25.7759 19.9765  13
  -9  -1  11 159.033 25.3962  13
  -9  -1  11 181.099 24.1059   1
  -9  -1  12 116.992 23.7965  13
  -9  -1  12 117.576 21.6689   1
  -9  -1  13 101.215 21.3009   1
  -9  -1  14 42.4392 18.9533   1
  -9  -1  14 51.2323 17.3895  12
  -9  -1  14 32.9462 19.1038   3
  -9  -1  15 255.337 28.1556   3
  -9  -1  15 235.715 27.4572   1
  -9  -1  15 236.009 26.9472  12
  -9  -1  16 62.4647 21.8503   1
  -9  -1  16 73.9088 23.1827   3
  -9  -1  16 101.513 21.2188  12
  -9  -1  17 118.911 23.1064   1
  -9  -1  17 116.830 24.9691   3
  -9  -1  17 138.697 23.2386  12
  -9   0 -11 29.0642 18.6542  13
  -9   0 -10 160.369 22.5975  13
  -9   0  -9 51.1292 18.2481  13
  -9   0  -8 84.9570 17.5582   1
  -9   0  -8 80.0588 19.4825  13
  -9   0  -7 390.644 27.4529   1
  -9   0  -7 362.272 29.6695  13
  -9   0  -6 362.528 26.8787   1
  -9   0  -6 363.567 28.9476  13
  -9   0  -5 312.642 25.3119   1
  -9   0  -5 295.594 26.8548  13
  -9   0  -4 388.620 27.8115   1
  -9   0  -4 420.889 29.8183  13
  -9   0  -3 75.6810 17.9154   1
  -9   0  -3 84.4485 18.5975  13
  -9   0  -2 329.808 22.2043  10
  -9   0  -2 316.790 26.1472   1
  -9   0  -2 309.005 26.7960  13
  -9   0  -1 313.868 21.7163  10
  -9   0  -1 283.932 25.9385  13
  -9   0  -1 291.863 25.2542   1
  -9   0   0 301.863 17.4953   3
  -9   0   0 306.400 22.5820  10
  -9   0   0 322.090 26.9716  13
  -9   0   0 307.268 25.7655   1
  -9   0   1 322.498 19.1521   3
  -9   0   1 370.882 24.1083  10
  -9   0   1 359.644 27.9913  13
  -9   0   1 330.107 26.6234   1
  -9   0   2 279.227 18.9620   3
  -9   0   2 340.101 23.0210  10
  -9   0   2 283.532 25.5769  13
  -9   0   2 296.947 25.2279   1
  -9   0   3 45.6214 12.8374   3
  -9   0   3 73.5594 16.2015  10
  -9   0   3 56.8827 17.1993   1
  -9   0   3 92.7407 18.7309  13
  -9   0   4 250.715 22.0455  10
  -9   0   4 248.848 24.2318   1
  -9   0   4 275.418 25.4481  13
  -9   0   5 31.8907 15.8808  10
  -9   0   5 10.7257 16.4376   1
  -9   0   5 23.7966 16.8519  13
  -9   0   6 296.835 23.6975  10
  -9   0   6 255.547 25.1719   1
  -9   0   6 299.680 26.9384  13
  -9   0   7 101.251 18.9950  10
  -9   0   7 86.3407 20.4232  13
  -9   0   7 93.4761 19.6616   1
  -9   0   8 362.518 25.7029   3
  -9   0   8 403.459 31.1119  13
  -9   0   9 80.3558 21.6580  13
  -9   0   9 71.8696 17.6813   3
  -9   0  10 405.152 28.2740   3
  -9   0  10 369.704 31.5247  13
  -9   0  10 428.797 31.4083  12
  -9   0  11 16.7873 16.2801  12
  -9   0  11 15.1183 16.0459   3
  -9   0  11 28.1126 17.4144   1
  -9   0  11 7.98386 18.3335  13
  -9   0  12 207.072 23.9630  12
  -9   0  12 203.113 22.7256   3
  -9   0  12 206.277 23.2841   1
  -9   0  13 33.8495 16.2912  12
  -9   0  13 1.52989 17.1348   3
  -9   0  13 8.45508 16.5964   1
  -9   0  14 115.750 21.2187  12
  -9   0  14 116.499 21.0733   3
  -9   0  14 110.345 20.2810   1
  -9   0  15 21.1990 17.8295  12
  -9   0  15-5.90577 19.0337   3
  -9   0  15 6.03167 18.2335   1
  -9   0  16 264.249 29.0135  12
  -9   0  16 356.263 31.7202   3
  -9   0  16 330.553 30.1310   1
  -9   0  17 26.3657 18.7614  12
  -9   0  17 4.61936 21.4164   3
  -9   0  17-0.87418 19.6358   1
  -9   0  18 239.708 29.0219  12
  -9   0  18 298.667 31.3292   3
  -9   0  18 265.088 28.6140   1
  -9   1 -13 34.6004 18.4813  13
  -9   1 -12 283.330 27.4848  13
  -9   1 -11 100.158 20.1201  13
  -9   1 -10 260.528 24.8356  13
  -9   1  -9 2.65915 13.0773   1
  -9   1  -9 17.1664 15.8994  13
  -9   1  -8 331.127 23.9283   1
  -9   1  -8 333.210 26.2067  13
  -9   1  -7 49.1255 15.2811   1
  -9   1  -7 42.5744 15.7068  13
  -9   1  -6 385.637 25.6707   1
  -9   1  -6 316.077 26.0225  13
  -9   1  -5 108.046 18.1175   1
  -9   1  -5 115.706 18.4064  13
  -9   1  -4 409.323 27.3531   1
  -9   1  -4 328.773 26.4652  13
  -9   1  -4 385.855 22.0661  10
  -9   1  -3 519.274 30.6065   1
  -9   1  -3 461.389 30.2684  13
  -9   1  -3 501.175 26.0152  10
  -9   1  -2 391.552 27.1152   1
  -9   1  -2 399.595 23.4573  10
  -9   1  -2 365.539 26.7251  13
  -9   1  -1 223.168 13.6564   3
  -9   1  -1 273.105 23.8302   1
  -9   1  -1 280.352 20.4033  10
  -9   1  -1 252.704 22.9353  13
  -9   1   0 410.768 20.3991   3
  -9   1   0 472.446 29.8193   1
  -9   1   0 504.508 26.5763  10
  -9   1   0 440.541 28.9543  13
  -9   1   1 29.9244 10.0575   3
  -9   1   1 36.1393 15.6043   1
  -9   1   1 55.6765 13.7627  10
  -9   1   1 51.4192 16.4324  13
  -9   1   2 239.057 17.2094   3
  -9   1   2 229.880 22.9964   1
  -9   1   2 274.554 20.7671  10
  -9   1   2 272.059 23.3285  13
  -9   1   3 255.958 18.8447   3
  -9   1   3 299.250 24.6324   1
  -9   1   3 300.360 22.3172  10
  -9   1   3 287.272 24.0075  13
  -9   1   4 90.3570 14.2984   3
  -9   1   4 91.1064 18.5468   1
  -9   1   4 114.999 17.7076  10
  -9   1   4 90.8504 18.8972  13
  -9   1   5 549.241 28.7000   3
  -9   1   5 522.464 33.4252   1
  -9   1   5 590.474 31.6569  10
  -9   1   5 582.819 33.9286  13
  -9   1   6 160.408 17.3585   3
  -9   1   6 167.855 21.0126   1
  -9   1   6 147.406 19.3261  10
  -9   1   6 162.589 21.0938  13
  -9   1   7 46.8077 15.2322  10
  -9   1   7 24.8422 13.8417   3
  -9   1   7 44.4563 15.5856  12
  -9   1   7 27.5264 15.9054   1
  -9   1   7 38.8770 16.6727  13
  -9   1   8 173.431 19.3681   3
  -9   1   8 196.831 22.7806  12
  -9   1   8 200.799 21.0533  10
  -9   1   8 167.234 21.6538  13
  -9   1   9 198.730 23.1577  13
  -9   1   9 205.692 20.8968   3
  -9   1   9 255.554 25.0192  12
  -9   1  10 166.134 22.0657  13
  -9   1  10 163.318 22.5052  12
  -9   1  10 119.329 19.1683   3
  -9   1  11 142.177 21.0305  12
  -9   1  11 119.493 19.3153   3
  -9   1  11 133.523 20.1533   1
  -9   1  12 43.1123 16.6208  12
  -9   1  12 22.7970 17.4609   3
  -9   1  12 46.9892 17.6267   1
  -9   1  13 181.558 23.2272  12
  -9   1  13 160.560 22.1288   3
  -9   1  13 151.710 21.1597   1
  -9   1  14 78.5591 19.6899  12
  -9   1  14 67.9246 19.1921   3
  -9   1  14 50.4507 17.8223   1
  -9   1  15 89.1070 21.1609  12
  -9   1  15 111.199 21.7565   3
  -9   1  15 94.4093 20.5715   1
  -9   1  16 165.948 24.0421  12
  -9   1  16 146.177 23.8581   3
  -9   1  16 99.5825 20.8025   1
  -9   1  17 97.5912 22.6092  12
  -9   1  17 124.951 24.0692   3
  -9   1  17 86.1178 20.5788   1
  -9   1  18 89.6321 23.7005  12
  -9   1  18 149.103 25.3723   3
  -9   1  18 79.2085 21.0451   1
  -9   2 -12-8.39071 16.8267  13
  -9   2 -11 308.816 25.9774  13
  -9   2 -10 116.800 19.1849  13
  -9   2  -9 379.414 27.7220  13
  -9   2  -9 396.710 24.5861   1
  -9   2  -8 263.895 23.0933  13
  -9   2  -8 294.476 21.0745   1
  -9   2  -7 447.281 28.7993  13
  -9   2  -7 463.414 26.9538   1
  -9   2  -6 124.412 18.4676  13
  -9   2  -6 139.525 17.5069   1
  -9   2  -5 492.531 24.5825  10
  -9   2  -5 497.133 29.3032  13
  -9   2  -5 540.039 29.6468   1
  -9   2  -4 81.4026 13.3127  10
  -9   2  -4 75.1306 15.6228  13
  -9   2  -4 72.4854 15.7862   1
  -9   2  -3 530.779 26.5483  10
  -9   2  -3 539.940 30.2985   1
  -9   2  -3 497.186 28.9722  13
  -9   2  -2 241.212 18.5764  10
  -9   2  -2 240.651 21.2691   1
  -9   2  -2 224.246 20.4643  13
  -9   2  -1 716.120 30.6226  10
  -9   2  -1 646.033 33.3306   1
  -9   2  -1 629.566 31.8097  13
  -9   2   0 62.1224 10.0987   3
  -9   2   0 95.4090 14.6191  10
  -9   2   0 60.0708 16.0881   1
  -9   2   0 72.0962 15.3343  13
  -9   2   1 258.952 16.6776   3
  -9   2   1 313.671 21.2223  10
  -9   2   1 282.605 23.1215   1
  -9   2   1 312.427 22.0983  13
  -9   2   2 15.3601 10.5505   3
  -9   2   2 21.6061 13.6627  10
  -9   2   2 3.93066 14.6534   1
  -9   2   2 12.3003 13.9366  13
  -9   2   3 574.554 27.5050   3
  -9   2   3 650.327 31.5309  10
  -9   2   3 584.821 33.3728   1
  -9   2   3 570.176 31.2098  13
  -9   2   4 14.0436 12.5518   3
  -9   2   4 49.6337 15.4230  10
  -9   2   4 24.3111 15.5446   1
  -9   2   4 38.7819 15.2222  13
  -9   2   5 569.316 29.8863   3
  -9   2   5 683.627 33.3010  10
  -9   2   5 648.438 35.5658   1
  -9   2   5 599.459 33.2315  13
  -9   2   6 136.098 20.5937  12
  -9   2   6 86.2725 16.0537   3
  -9   2   6 117.328 18.4097  10
  -9   2   6 109.569 18.5147   1
  -9   2   6 115.624 18.4599  13
  -9   2   7 448.967 31.3973  12
  -9   2   7 456.226 26.7278   3
  -9   2   7 476.625 28.1898  10
  -9   2   7 405.750 29.1627   1
  -9   2   7 414.787 27.8431  13
  -9   2   8 54.9039 15.5490   3
  -9   2   8 87.4009 16.9263  10
  -9   2   8 65.9742 17.7007  12
  -9   2   8 68.1221 16.0549  13
  -9   2   9 178.778 20.2153   3
  -9   2   9 159.322 20.0145  10
  -9   2   9 200.124 21.6673  13
  -9   2   9 200.676 23.0175  12
  -9   2  10 72.0625 17.9888   1
  -9   2  10 101.182 19.6309  12
  -9   2  10 79.9978 17.9133   3
  -9   2  11 293.823 25.6957   1
  -9   2  11 345.191 29.5405  12
  -9   2  11 273.320 24.8040   3
  -9   2  12 70.9958 18.8913   1
  -9   2  12 96.6122 20.7213  12
  -9   2  12 62.4299 19.1684   3
  -9   2  13 201.450 22.8773   1
  -9   2  13 193.460 25.0544  12
  -9   2  13 228.933 24.4391   3
  -9   2  14 29.0175 17.3849   1
  -9   2  14-2.10665 16.8340  12
  -9   2  14 27.5357 18.6677   3
  -9   2  15 205.307 23.8872   1
  -9   2  15 202.591 25.3779   3
  -9   2  16 2.41219 17.2984   1
  -9   2  16 25.1370 19.1224   3
  -9   2  17 158.863 22.6611   1
  -9   2  17 174.907 25.7559   3
  -9   2  18 61.1436 20.9547   1
  -9   2  18 75.6802 25.0207   3
  -9   3 -10 49.9353 15.6432  13
  -9   3  -9 511.578 26.6041   1
  -9   3  -9 468.995 29.0810  13
  -9   3  -8 110.431 15.5607   1
  -9   3  -8 90.2409 15.9548  13
  -9   3  -7 314.347 22.9101  13
  -9   3  -7 340.771 22.8082   1
  -9   3  -6 405.992 25.2194  13
  -9   3  -6 431.833 25.7853   1
  -9   3  -5 195.992 17.8447  13
  -9   3  -5 229.285 19.6173   1
  -9   3  -4 372.383 21.6065  10
  -9   3  -4 360.807 22.9248  13
  -9   3  -4 390.412 24.9880   1
  -9   3  -3 321.102 20.4740  10
  -9   3  -3 299.193 22.5908   1
  -9   3  -3 308.432 20.4573  13
  -9   3  -2 50.8324 7.55510   3
  -9   3  -2 87.1685 13.6761  10
  -9   3  -2 85.7596 15.2346   1
  -9   3  -2 60.3506 12.5372  13
  -9   3  -1 154.988 11.9133   3
  -9   3  -1 206.021 17.0262  10
  -9   3  -1 231.553 19.8356   1
  -9   3  -1 171.910 15.9798  13
  -9   3   0 62.4441 10.0411   3
  -9   3   0 80.3235 13.5032  10
  -9   3   0 93.1366 15.4146   1
  -9   3   0 52.1003 11.6849  13
  -9   3   1 106.615 12.2898   3
  -9   3   1 127.434 15.3622  10
  -9   3   1 126.178 16.8295   1
  -9   3   1 119.298 14.4679  13
  -9   3   2 60.0752 16.3099  12
  -9   3   2 77.4817 12.2147   3
  -9   3   2 92.0065 14.7709  10
  -9   3   2 70.9200 15.2212   1
  -9   3   2 58.2500 12.8109  13
  -9   3   3 61.3274 16.2825  12
  -9   3   3 48.2672 12.8855   3
  -9   3   3 58.9253 14.7104  10
  -9   3   3 70.7210 16.0403   1
  -9   3   3 62.2332 13.5976  13
  -9   3   4 636.363 31.0195   3
  -9   3   4 742.062 34.3105  10
  -9   3   4 668.843 35.5399   1
  -9   3   4 669.995 32.0838  13
  -9   3   5 30.6762 13.0217   3
  -9   3   5 53.8816 15.8836  10
  -9   3   5 13.2514 14.5590   1
  -9   3   5 46.1958 14.1682  13
  -9   3   6 277.228 21.5186   3
  -9   3   6 307.086 22.9590  10
  -9   3   6 278.898 23.7266   1
  -9   3   6 262.370 20.9417  13
  -9   3   7 187.875 19.0843   3
  -9   3   7 227.600 20.6022  10
  -9   3   7 194.677 18.8060  13
  -9   3   8 45.9154 15.2961   3
  -9   3   8 52.7638 15.3561  10
  -9   3   8 31.7346 15.8853  12
  -9   3   8 36.8223 14.0856  13
  -9   3   9 134.656 18.7100   3
  -9   3   9 122.020 18.4023  10
  -9   3   9 123.535 21.0351  12
  -9   3   9 118.416 17.3976  13
  -9   3  10 318.607 26.4646  10
  -9   3  10 340.943 26.9110   3
  -9   3  10 330.415 29.5457  12
  -9   3  10 329.428 27.3598   1
  -9   3  11 46.3697 17.7730   1
  -9   3  11 57.7088 18.0953   3
  -9   3  12 481.199 32.4539   3
  -9   3  12 421.703 30.9611   1
  -9   3  13 80.5577 18.7166   1
  -9   3  13 70.8344 19.1854   3
  -9   3  14 203.199 24.6830   3
  -9   3  14 185.996 22.8379   1
  -9   3  15 192.823 24.5686   3
  -9   3  15 198.002 23.1952   1
  -9   3  16 86.8217 20.2626   1
  -9   3  16 114.850 22.6304   3
  -9   3  17 104.955 23.8687   3
  -9   3  18 337.086 33.2989   3
  -9   4  -8 209.560 18.4507  13
  -9   4  -7 9.98349 11.4728  13
  -9   4  -6 671.981 32.2562   1
  -9   4  -6 631.744 30.3339  13
  -9   4  -5 20.1272 11.1407  13
  -9   4  -5 15.0256 12.6536   1
  -9   4  -4 558.038 27.2360  13
  -9   4  -4 671.794 31.7264   1
  -9   4  -3 48.9991 7.74091   3
  -9   4  -3 77.9782 15.0732   1
  -9   4  -3 62.3242 11.2083  13
  -9   4  -2 367.503 23.6860   1
  -9   4  -2 394.716 21.7562  10
  -9   4  -2 277.767 15.0662   3
  -9   4  -2 313.182 18.4992  13
  -9   4  -1 68.5814 10.4543   3
  -9   4  -1 79.9902 14.0122  10
  -9   4  -1 60.5474 10.9592  13
  -9   4  -1 67.3431 15.0580   1
  -9   4   0 1108.53 41.2780  10
  -9   4   0 881.211 35.4287   3
  -9   4   0 1074.02 43.7405   1
  -9   4   0 923.813 36.2810  13
  -9   4   1 32.6839 15.9127  12
  -9   4   1 40.2551 11.5022   3
  -9   4   1 38.7071 14.0276  10
  -9   4   1 37.3252 14.7839   1
  -9   4   1 35.7701 11.0740  13
  -9   4   2 1215.37 51.9772  12
  -9   4   2 1022.52 40.9358   3
  -9   4   2 1162.27 44.8473  10
  -9   4   2 1092.72 46.9648   1
  -9   4   2 1038.08 39.6974  13
  -9   4   3 72.6962 17.5178  12
  -9   4   3 49.4351 13.5948   3
  -9   4   3 47.7391 16.4552   1
  -9   4   3 75.3492 12.6958  13
  -9   4   4 1306.86 55.9688  12
  -9   4   4 1225.92 48.5843  10
  -9   4   4 1191.20 46.3625   3
  -9   4   4 1190.90 50.7738   1
  -9   4   4 1166.83 43.8845  13
  -9   4   5 94.6058 19.1797  12
  -9   4   5 93.8224 16.2272   3
  -9   4   5 130.722 18.2963  10
  -9   4   5 122.664 14.2364  13
  -9   4   5 98.6021 17.9306   1
  -9   4   6 1086.19 44.7078  10
  -9   4   6 976.242 39.7359  13
  -9   4   6 966.580 42.4099   3
  -9   4   6 1073.28 46.7144   1
  -9   4   7 26.7168 12.1298  13
  -9   4   7 32.8032 15.0187   3
  -9   4   7 31.0298 15.9352  10
  -9   4   8 690.243 32.2577  13
  -9   4   8 660.850 34.4736   3
  -9   4   8 706.017 35.1279  10
  -9   4   9 1.81940 15.7442   3
  -9   4   9 38.5516 15.9620  10
  -9   4  10 742.924 38.3676   3
  -9   4  10 785.971 39.8059   1
  -9   4  10 733.903 38.6842  10
  -9   4  11-0.73040 16.6257   1
  -9   4  11 31.1713 18.6254   3
  -9   4  12 528.891 34.0166   3
  -9   4  12 585.821 34.9018   1
  -9   4  13 10.5394 18.2108   3
  -9   4  14 327.654 28.5879   3
  -9   4  15 2.49724 18.5290   3
  -9   4  16 170.082 25.2532   3
  -9   4  17 52.9794 22.4244   3
  -9   4  18 240.062 30.1819   3
  -9   5  -4 129.245 12.9785  13
  -9   5  -3 183.130 13.4090  13
  -9   5  -3 170.531 12.1732   3
  -9   5  -2 152.034 11.7584  13
  -9   5  -2 148.923 12.1653   3
  -9   5  -1 91.9377 11.7660   3
  -9   5  -1 112.447 10.2629  13
  -9   5   0 113.736 12.7981   3
  -9   5   0 121.030 16.6034   1
  -9   5   0 116.688 9.85117  13
  -9   5   0 132.000 17.6986  12
  -9   5   1 185.727 20.6329  12
  -9   5   1 216.307 18.5635  10
  -9   5   1 182.337 15.3581   3
  -9   5   1 212.344 19.6170   1
  -9   5   1 177.994 11.5534  13
  -9   5   2 212.341 21.5865  12
  -9   5   2 208.089 18.8453  10
  -9   5   2 154.726 15.7458   3
  -9   5   2 184.547 19.2891   1
  -9   5   2 170.009 11.4511  13
  -9   5   3 587.687 35.2680  12
  -9   5   3 628.746 30.5571  10
  -9   5   3 580.388 27.9691   3
  -9   5   3 636.904 32.5308   1
  -9   5   4 68.9973 16.8907  12
  -9   5   4 79.1871 14.1559   3
  -9   5   4 90.6148 16.1326  10
  -9   5   4 65.7292 16.2984   1
  -9   5   4 63.2407 9.69331  13
  -9   5   5 249.966 24.8315  12
  -9   5   5 256.078 20.2266   3
  -9   5   5 294.981 23.7354   1
  -9   5   5 235.603 14.3037  13
  -9   5   6 304.110 22.6594  10
  -9   5   6 263.920 15.5780  13
  -9   5   6 291.109 21.8261   3
  -9   5   7 97.7972 16.7430  10
  -9   5   7 78.5237 11.1847  13
  -9   5   7 89.5966 16.3283   3
  -9   5   8 108.545 17.6316  10
  -9   5   8 105.266 12.8230  13
  -9   5   8 100.504 17.0262   3
  -9   5   9 393.743 27.0460   3
  -9   5   9 362.519 27.0155  10
  -9   5  10 83.6739 18.8721   3
  -9   5  11 573.117 34.7940   3
  -9   5  12 99.8251 21.3342   3
  -9   5  13 327.178 28.7605   3
  -9   5  14 97.1905 21.2401   3
  -9   5  15 147.698 23.7029   3
  -9   5  16 102.177 22.9021   3
  -9   5  17 160.691 26.5215   3
  -9   5  18 17.4037 22.0083   3
  -9   6  -3 389.902 20.2660   3
  -9   6  -2 38.7397 10.4169   3
  -9   6  -2 50.3644 14.0928  12
  -9   6  -1 278.385 18.2609   3
  -9   6  -1 361.556 25.7215  12
  -9   6   0 56.1803 11.8982   3
  -9   6   0 50.0350 14.9977  12
  -9   6   1 604.333 28.5267   3
  -9   6   1 617.403 35.8730  12
  -9   6   2 165.172 16.6281   3
  -9   6   2 151.713 21.1036  12
  -9   6   3 1542.94 57.3328   3
  -9   6   3 1606.92 66.1855  12
  -9   6   4 53.2880 14.7935   3
  -9   6   5 478.611 27.6943  10
  -9   6   5 425.829 26.2682   3
  -9   6   6 88.3036 16.7386  10
  -9   6   6 34.5170 4.10840  13
  -9   6   6 73.8311 15.7406   3
  -9   6   7 464.030 27.2207  10
  -9   6   7 418.211 26.1502   3
  -9   6   8 49.1938 16.8321  10
  -9   6   8 46.5221 8.38964  13
  -9   6   8 58.0905 16.8034   3
  -9   6   9 518.324 31.8754   3
  -9   6  10 119.260 20.4838   3
  -9   6  11 724.852 39.8325   3
  -9   6  12 216.777 25.4851   3
  -9   6  13 250.983 26.1988   3
  -9   6  14 30.6841 18.5634   3
  -9   6  15 237.753 27.3531   3
  -9   6  16 48.0292 21.4818   3
  -9   6  17 183.531 27.8448   3
  -9   7  -4 392.927 21.5510   3
  -9   7  -3 188.638 16.2211   3
  -9   7  -3 198.489 20.4257  12
  -9   7  -2 107.857 13.8521   3
  -9   7  -2 125.756 17.5086  12
  -9   7  -1 17.7032 11.6335   3
  -9   7  -1 27.9361 13.8382  12
  -9   7   0 569.735 28.5960   3
  -9   7   0 602.019 35.6679  12
  -9   7   1 174.238 17.7686   3
  -9   7   1 199.268 22.6192  12
  -9   7   2 767.370 35.2229   3
  -9   7   2 779.091 41.5378  12
  -9   7   3 358.413 23.9638   3
  -9   7   4 474.607 27.7550   3
  -9   7   5 191.499 19.7735   3
  -9   7   6 576.470 32.1419   3
  -9   7   7 349.626 25.8434   3
  -9   7   8 236.463 22.8604   3
  -9   7   9 191.240 22.2788   3
  -9   7  10 524.066 33.8637   3
  -9   7  11 63.7499 19.7729   3
  -9   7  12 415.316 31.8426   3
  -9   7  13 13.3047 17.8031   3
  -9   7  14 27.7831 18.5707   3
  -9   7  15 86.9562 22.4882   3
  -9   7  16 106.700 24.4686   3
  -9   8  -4 722.348 33.7451   3
  -9   8  -4 862.315 40.9985  12
  -9   8  -3 17.9742 12.6432   3
  -9   8  -3 38.8348 14.8741  12
  -9   8  -2 502.599 27.4265   3
  -9   8  -2 563.273 33.7761  12
  -9   8  -1 98.1165 15.1063   3
  -9   8  -1 128.871 18.7452  12
  -9   8   0 728.401 35.0000   3
  -9   8   0 754.661 40.5397  12
  -9   8   1 71.1910 15.6992   3
  -9   8   1 60.4015 17.8600  12
  -9   8   2 785.032 37.1429   3
  -9   8   3 293.511 23.3319   3
  -9   8   4 506.025 29.6951   3
  -9   8   5 98.8378 17.1287   3
  -9   8   6 191.712 20.4169   3
  -9   8   7 115.224 18.7673   3
  -9   8   8 210.540 22.7918   3
  -9   8   9 151.663 21.4559   3
  -9   8  10 351.708 28.9576   3
  -9   8  11 128.572 21.8834   3
  -9   8  12 134.833 22.2061   3
  -9   8  13 7.86043 18.1082   3
  -9   8  14 109.161 22.4699   3
  -9   8  15 88.9430 22.7045   3
  -9   9  -5 661.015 36.2499  12
  -9   9  -4 154.810 19.2971  12
  -9   9  -3 257.945 20.9996   3
  -9   9  -3 281.131 23.9669  12
  -9   9  -2 48.9293 14.5456   3
  -9   9  -2 48.1643 15.0648  12
  -9   9  -1 481.797 28.1237   3
  -9   9  -1 428.889 30.6215  12
  -9   9   0 303.757 23.3938   3
  -9   9   0 256.962 24.4503  12
  -9   9   1 668.753 34.8435   3
  -9   9   2 265.482 23.0957   3
  -9   9   3 399.545 27.2093   3
  -9   9   4 80.8015 17.0335   3
  -9   9   5 239.385 22.8720   3
  -9   9   6 28.5498 16.2159   3
  -9   9   7 280.824 24.8068   3
  -9   9   8 123.947 20.9894   3
  -9   9   9 274.697 26.0094   3
  -9   9  10 84.5341 20.5421   3
  -9   9  11 253.478 27.0559   3
  -9   9  12 18.7318 17.8469   3
  -9   9  13 74.1073 20.7584   3
  -9   9  14 28.8521 20.8354   3
  -9  10  -5 673.476 37.0914  12
  -9  10  -4 77.2562 17.2832  12
  -9  10  -3 317.539 24.1522   3
  -9  10  -3 275.246 24.6543  12
  -9  10  -2 110.596 17.9244   3
  -9  10  -2 87.1087 18.4822  12
  -9  10  -1 160.424 19.5977   3
  -9  10  -1 114.056 18.8103  12
  -9  10   0 102.888 17.8415   3
  -9  10   1 468.644 30.0706   3
  -9  10   2 60.4183 17.8154   3
  -9  10   3 282.926 25.2462   3
  -9  10   4 57.9354 17.5552   3
  -9  10   5 61.7622 17.7857   3
  -9  10   6 128.911 20.8762   3
  -9  10   7 91.6275 20.1053   3
  -9  10   8 71.1896 20.3329   3
  -9  10   9 264.762 27.5421   3
  -9  10  10 48.2933 20.3395   3
  -9  10  11 94.4624 22.5609   3
  -9  10  12 78.3772 22.4197   3
  -9  11  -6 193.185 20.7053  12
  -9  11  -5 129.932 19.3692  12
  -9  11  -4 258.933 24.6177  12
  -9  11  -3 44.2008 16.0916  12
  -9  11  -2 128.835 19.8264   3
  -9  11  -2 139.573 22.3901   8
  -9  11  -2 117.174 19.7906  12
  -9  11  -1 32.3671 17.5372   8
  -9  11  -1 44.9127 16.2681   3
  -9  11   0 170.764 23.7711   8
  -9  11   0 162.552 21.8811   3
  -9  11   1 101.733 21.2687   8
  -9  11   1 132.926 21.1075   3
  -9  11   2 186.330 23.3221   3
  -9  11   3 92.7033 20.2636   3
  -9  11   4 139.506 21.1666   3
  -9  11   5 17.8637 18.0663   3
  -9  11   6 200.204 25.0595   3
  -9  11   7-6.24001 18.9882   3
  -9  11   8 339.984 30.8404   3
  -9  11   9 30.1757 20.3664   3
  -9  11  10 158.146 25.7355   3
  -9  12  -6 317.902 28.5471   8
  -9  12  -5 39.3679 18.7093   8
  -9  12  -4 155.731 23.3060   8
  -9  12  -3 111.804 22.0835   8
  -9  12  -3 117.864 19.8921  12
  -9  12  -2 82.0043 21.2630   8
  -9  12  -2 63.2284 17.7371  12
  -9  12  -1 239.375 27.8645   8
  -9  12  -1 217.807 24.8490   3
  -9  12   0 158.407 24.8721   8
  -9  12   0 177.789 23.6832   3
  -9  12   1 37.6110 20.4585   8
  -9  12   1 65.8316 20.1877   3
  -9  12   2 219.073 26.0445   3
  -9  12   3 76.8159 20.9452   3
  -9  12   4 112.187 23.1345   3
  -9  12   5 178.639 26.3698   8
  -9  12   5 190.368 26.0758   3
  -9  12   6 62.7479 22.7211   8
  -9  12   6 85.4465 22.7498   3
  -9  12   7 57.9853 23.0948   8
  -9  12   7 123.947 24.6993   3
  -9  13  -8 71.5271 21.3194   8
  -9  13  -7 191.947 25.3198   8
  -9  13  -6 99.3810 22.0026   8
  -9  13  -5 153.270 24.3760   8
  -9  13  -4 4.08355 19.1188   8
  -9  13  -3 309.416 30.7241   8
  -9  13  -2 54.4780 22.4420   8
  -9  13  -1 310.875 32.0580   8
  -9  13   0 21.4984 20.8085   8
  -9  13   0 8.37547 19.9562   3
  -9  13   1 95.8033 23.8401   8
  -9  13   1 98.0864 22.6675   3
  -9  13   2 22.3022 19.7254   3
  -8  -5  -2 81.7988 21.8055   1
  -8  -5  -2 60.0862 24.1746  13
  -8  -5  -1 11.8078 19.8275   1
  -8  -5  -1 10.0234 22.1920  13
  -8  -5   0 107.148 22.9992   1
  -8  -5   0 102.431 25.5686  13
  -8  -5   1 78.0993 22.4672   1
  -8  -5   1 79.7126 25.1795  13
  -8  -5   2 157.485 25.8922   1
  -8  -5   2 151.409 28.4047  13
  -8  -5   3 178.324 26.3165   1
  -8  -5   3 181.419 29.6306  13
  -8  -5   4 68.7856 22.4955   1
  -8  -5   4 106.015 25.9274  13
  -8  -5   5 46.6522 21.1049   1
  -8  -5   5 72.9424 24.5728  13
  -8  -5   6 33.4912 19.9146   1
  -8  -5   6 36.8290 23.9127  13
  -8  -5   7 68.5964 22.1717   1
  -8  -5   7 49.4579 24.5859  13
  -8  -5   8 19.1486 21.4913   1
  -8  -5   8 48.5810 25.4560  13
  -8  -5   9 128.702 29.3047  13
  -8  -5  10 86.3959 28.5181  13
  -8  -5  11 126.169 25.8267   1
  -8  -5  11 115.998 28.6272  13
  -8  -5  12 84.3175 23.2874   1
  -8  -5  12 45.3949 26.1535  13
  -8  -4  -6 32.4920 19.8525   1
  -8  -4  -6 50.6066 22.6694  13
  -8  -4  -5 156.179 23.5639   1
  -8  -4  -5 142.100 25.5846  13
  -8  -4  -4 15.8187 17.8704   1
  -8  -4  -4 3.06867 19.6808  13
  -8  -4  -3 150.795 22.3266   1
  -8  -4  -3 115.657 23.9337  13
  -8  -4  -2 31.4235 20.0506   1
  -8  -4  -2 1.02657 20.9905  13
  -8  -4  -1 300.595 28.7784   1
  -8  -4  -1 283.685 31.3460  13
  -8  -4   0 36.5326 21.1561   1
  -8  -4   0 19.6925 22.9807  13
  -8  -4   1 419.071 33.1473   1
  -8  -4   1 403.692 35.4989  13
  -8  -4   2 75.3027 21.6800   1
  -8  -4   2 44.7676 24.3199  13
  -8  -4   3 309.622 28.9724   1
  -8  -4   3 307.616 32.1868  13
  -8  -4   4 17.0542 18.8104   1
  -8  -4   4 9.65089 21.1265  13
  -8  -4   5 152.665 23.0044   1
  -8  -4   5 98.7582 23.2803  13
  -8  -4   6 12.5307 18.8043   1
  -8  -4   6-4.39857 20.5499  13
  -8  -4   7 197.380 25.5674   1
  -8  -4   7 158.124 26.3729  13
  -8  -4   8 39.2492 21.9570   1
  -8  -4   8 20.1294 23.6784  13
  -8  -4   9 398.112 36.4656  13
  -8  -4  10 6.95261 23.3903  13
  -8  -4  11 132.250 24.0211   1
  -8  -4  11 127.431 26.5243  13
  -8  -4  12 3.02876 18.5826   1
  -8  -4  12-13.3079 21.6207  13
  -8  -4  13 66.0364 21.2375   1
  -8  -4  13 49.5085 23.4350  13
  -8  -4  14 15.3310 19.6646   1
  -8  -4  14 1.26308 22.2018  13
  -8  -4  15 89.1821 23.0269   1
  -8  -3  -9 31.7174 21.6792  13
  -8  -3  -8 95.3410 23.5677  13
  -8  -3  -7 257.389 26.1660   1
  -8  -3  -7 228.162 27.9408  13
  -8  -3  -6 78.7381 19.7759   1
  -8  -3  -6 72.8706 21.7682  13
  -8  -3  -5 239.372 24.7007   1
  -8  -3  -5 197.661 25.8038  13
  -8  -3  -4 47.4922 17.5703   1
  -8  -3  -4 27.9910 19.2740  13
  -8  -3  -3 187.883 22.8873   1
  -8  -3  -3 149.189 23.7835  13
  -8  -3  -2 66.6815 18.9551   1
  -8  -3  -2 37.3458 20.1060  13
  -8  -3  -1 182.674 23.5076   1
  -8  -3  -1 149.663 24.9337  13
  -8  -3   0 329.551 28.6512   1
  -8  -3   0 359.219 32.6272  13
  -8  -3   0 294.573 23.7607  10
  -8  -3   1 167.513 23.7470   1
  -8  -3   1 174.580 26.3523  13
  -8  -3   1 220.566 20.9716  10
  -8  -3   2 213.558 24.6464   1
  -8  -3   2 241.443 28.3388  13
  -8  -3   2 224.665 21.6654  10
  -8  -3   3 128.555 21.9927   1
  -8  -3   3 108.954 23.0557  13
  -8  -3   3 105.651 18.1193  10
  -8  -3   4 146.491 21.7034   1
  -8  -3   4 114.857 22.7653  13
  -8  -3   4 141.050 19.0901  10
  -8  -3   5 45.7080 20.4929  13
  -8  -3   5 72.9847 19.0826   1
  -8  -3   6 39.0312 19.6943  13
  -8  -3   6 64.6200 19.1591   1
  -8  -3   7 67.7381 22.2966  13
  -8  -3   7 78.8063 20.4287   1
  -8  -3   8 142.144 24.9893  13
  -8  -3   8 168.031 24.3574   1
  -8  -3   9 47.0153 21.7767  13
  -8  -3  10 99.5406 23.8142  13
  -8  -3  11 89.6038 23.7356  13
  -8  -3  11 53.6622 20.1556   1
  -8  -3  12 168.087 26.5841  13
  -8  -3  12 177.403 24.6488   1
  -8  -3  13-19.6840 18.2582   1
  -8  -3  14 52.8341 20.0530   1
  -8  -3  15 39.6629 20.7003   1
  -8  -3  16 58.6652 21.3171   1
  -8  -3  17 120.675 24.3705   1
  -8  -2 -11 6.69145 18.2424  13
  -8  -2 -10 297.201 28.8826  13
  -8  -2  -9 9.06054 18.9806  13
  -8  -2  -8 371.442 30.5934  13
  -8  -2  -8 335.833 26.6371   1
  -8  -2  -7 13.9988 18.4580  13
  -8  -2  -7 20.6852 16.4924   1
  -8  -2  -6 381.669 31.3709  13
  -8  -2  -6 458.459 29.9338   1
  -8  -2  -5 39.0065 18.4790  13
  -8  -2  -5 0.71793 15.5980   1
  -8  -2  -4 326.700 28.4555  13
  -8  -2  -4 371.522 27.9259   1
  -8  -2  -3 80.7815 19.9059  13
  -8  -2  -3 80.1224 18.8239   1
  -8  -2  -2 420.391 24.7864  10
  -8  -2  -2 420.583 31.3825  13
  -8  -2  -2 409.583 29.6727   1
  -8  -2  -1 83.3484 15.7084  10
  -8  -2  -1 79.2618 21.5956  13
  -8  -2  -1 87.1620 20.0219   1
  -8  -2   0 593.394 30.2978  10
  -8  -2   0 542.859 36.2125  13
  -8  -2   0 561.941 34.5169   1
  -8  -2   1 86.9582 16.1395  10
  -8  -2   1 61.7395 20.5891  13
  -8  -2   1 56.4887 19.5481   1
  -8  -2   2 468.874 27.4400  10
  -8  -2   2 425.780 32.5568  13
  -8  -2   2 449.776 31.2298   1
  -8  -2   3 21.1497 14.8579  10
  -8  -2   3 12.3332 18.2731  13
  -8  -2   3 27.6619 17.1463   1
  -8  -2   4 391.979 25.3405  10
  -8  -2   4 371.316 30.1551  13
  -8  -2   4 310.329 27.1772   1
  -8  -2   5 20.2604 15.4845  10
  -8  -2   5-2.69674 18.9285  13
  -8  -2   5 16.1054 17.2685   1
  -8  -2   6 432.709 28.2780  10
  -8  -2   6 489.180 32.2636   1
  -8  -2   7 37.0382 18.8427   1
  -8  -2   7 59.8106 19.9744  13
  -8  -2   7 64.7108 18.1292  10
  -8  -2   7 50.3790 10.5423   2
  -8  -2   8 297.175 18.2436   2
  -8  -2   8 266.717 28.4661  13
  -8  -2   9 4.74380 10.3475   2
  -8  -2   9 5.74245 19.8424  13
  -8  -2  10 282.243 19.8016   2
  -8  -2  10 275.894 29.3661  13
  -8  -2  11 95.5749 23.5593  13
  -8  -2  11 102.119 20.5180   1
  -8  -2  11 113.324 15.2029   2
  -8  -2  12 158.064 22.5064   1
  -8  -2  12 174.452 17.2842   2
  -8  -2  13 46.7341 17.6629   1
  -8  -2  13 34.4456 13.3714   2
  -8  -2  14 87.8212 20.3647   1
  -8  -2  15 41.8868 19.9643   1
  -8  -2  15 77.7353 18.0354  12
  -8  -2  16 308.727 29.1318   1
  -8  -2  16 329.975 27.4955  12
  -8  -2  17-19.4618 19.7221   1
  -8  -2  17 0.85553 15.8864  12
  -8  -2  18 193.803 24.6709   1
  -8  -2  18 194.988 22.9859  12
  -8  -1 -13 74.7263 21.0558  13
  -8  -1 -12 131.625 22.5486  13
  -8  -1 -11 134.903 22.0851  13
  -8  -1 -10 60.2415 19.5500  13
  -8  -1  -9 64.2474 15.6488   1
  -8  -1  -9 39.5426 17.2048  13
  -8  -1  -8 367.041 25.3708   1
  -8  -1  -8 357.238 28.9510  13
  -8  -1  -7 295.854 24.0084   1
  -8  -1  -7 289.582 26.5752  13
  -8  -1  -7 224.616 19.0901   7
  -8  -1  -6 472.360 28.9267   1
  -8  -1  -6 444.291 30.6501  13
  -8  -1  -5 74.6584 17.7926   5
  -8  -1  -5 110.045 17.6651   1
  -8  -1  -5 89.3315 18.7820   6
  -8  -1  -5 62.8563 11.4358   7
  -8  -1  -5 115.142 19.3948  13
  -8  -1  -4 27.2464 15.6073   5
  -8  -1  -4 49.4404 15.0497   1
  -8  -1  -4 38.6504 15.7100   6
  -8  -1  -4 25.2869 9.21424   7
  -8  -1  -4 27.2413 15.9831  13
  -8  -1  -3 100.835 11.4465   7
  -8  -1  -3 142.239 20.5564   6
  -8  -1  -3 171.730 20.4879   1
  -8  -1  -3 142.894 20.8081   5
  -8  -1  -3 149.859 15.9451  10
  -8  -1  -3 118.843 20.5042  13
  -8  -1  -2 635.528 34.8259   6
  -8  -1  -2 616.469 34.3998   5
  -8  -1  -2 619.768 33.5561   1
  -8  -1  -2 687.288 29.2577  10
  -8  -1  -2 586.793 35.0322  13
  -8  -1  -1 171.966 20.6914   1
  -8  -1  -1 206.922 17.8372  10
  -8  -1  -1 162.594 13.2828   3
  -8  -1  -1 179.861 22.3007  13
  -8  -1   0 233.665 23.3315  13
  -8  -1   0 236.218 18.3856  10
  -8  -1   0 201.342 21.0156   1
  -8  -1   1 78.6574 18.3055  13
  -8  -1   1 25.5485 4.77481   7
  -8  -1   1 84.9387 17.2174   1
  -8  -1   1 84.8789 14.7053  10
  -8  -1   2 58.7237 16.0222   1
  -8  -1   2 61.1081 14.2164  10
  -8  -1   2 77.1263 18.1506  13
  -8  -1   3 109.863 18.0594   1
  -8  -1   3 102.306 15.9689  10
  -8  -1   3 100.754 18.9790  13
  -8  -1   4 84.1824 18.2854   1
  -8  -1   4 95.2485 16.3542  10
  -8  -1   4 67.7286 18.6730  13
  -8  -1   5 431.572 30.1590   1
  -8  -1   5 464.186 27.8654  10
  -8  -1   5 436.473 31.6547  13
  -8  -1   6 183.075 22.2718   1
  -8  -1   6 204.900 20.8551  10
  -8  -1   6 170.263 23.2295  13
  -8  -1   7 62.9218 17.4285   1
  -8  -1   7 79.7378 16.4144  10
  -8  -1   7 78.8538 19.4334  13
  -8  -1   8 90.5410 17.9133  10
  -8  -1   8 73.8084 19.7246  13
  -8  -1   9 282.763 24.8722  10
  -8  -1   9 325.002 29.1357  13
  -8  -1  11 170.665 21.4633   1
  -8  -1  11 199.081 21.5885  12
  -8  -1  12 15.8909 15.6382   1
  -8  -1  12 35.0449 15.3414  12
  -8  -1  13 57.6625 17.8855   1
  -8  -1  13 98.6597 17.8337  12
  -8  -1  14 68.9174 19.1245   1
  -8  -1  14 82.7257 18.2143  12
  -8  -1  15 260.034 26.4532   1
  -8  -1  15 289.362 27.1080  12
  -8  -1  16 169.722 23.7983   1
  -8  -1  16 174.791 23.6237  12
  -8  -1  16 175.580 25.5839   3
  -8  -1  17 153.250 23.9776   1
  -8  -1  17 221.175 26.8549   3
  -8  -1  17 220.523 25.0615  12
  -8  -1  18 37.3723 18.0792   1
  -8  -1  18 69.5199 18.5390  12
  -8  -1  18 67.7114 22.1878   3
  -8  -1  19 11.7857 20.0891   3
  -8  -1  19 27.2878 17.7529  12
  -8  -1  19 33.2168 18.3583   1
  -8   0 -14 51.9646 20.1173  13
  -8   0 -13 246.037 26.8919  13
  -8   0 -12 58.1258 18.4741  13
  -8   0 -11 202.580 20.1601   7
  -8   0 -11 280.239 25.5843  13
  -8   0 -10 14.6872 15.6328  13
  -8   0 -10 2.18655 11.7971   7
  -8   0  -9 250.690 23.2711   5
  -8   0  -9 194.968 17.8591   7
  -8   0  -9 275.530 23.6323   6
  -8   0  -9 196.204 22.1131  13
  -8   0  -9 236.221 19.6953   1
  -8   0  -8 115.125 19.0132   5
  -8   0  -8 137.462 19.1903   6
  -8   0  -8 86.2093 13.8647   7
  -8   0  -8 93.8836 19.0244  13
  -8   0  -8 141.993 17.1514   1
  -8   0  -7 613.139 33.9828   5
  -8   0  -7 597.576 33.8541   6
  -8   0  -7 572.207 34.2172  13
  -8   0  -7 607.009 31.5070   1
  -8   0  -6 97.9239 17.7600   5
  -8   0  -6 133.519 19.0562   6
  -8   0  -6 84.2840 12.0606   7
  -8   0  -6 127.614 19.3594  13
  -8   0  -6 108.083 16.7825   1
  -8   0  -5 305.169 24.3536  13
  -8   0  -5 317.880 24.4631   5
  -8   0  -5 292.039 17.5889  10
  -8   0  -5 316.704 24.4916   6
  -8   0  -5 230.327 15.9506   7
  -8   0  -5 286.203 22.4278   1
  -8   0  -4 109.072 11.2721   7
  -8   0  -4 152.045 18.2248   1
  -8   0  -4 176.765 14.6578  10
  -8   0  -4 137.537 19.0874  13
  -8   0  -3 279.881 22.9129  13
  -8   0  -3 213.496 10.0517   3
  -8   0  -3 197.617 12.5441   7
  -8   0  -3 269.122 21.9278   1
  -8   0  -3 320.982 18.6253  10
  -8   0  -3 213.994 10.1004   3
  -8   0  -2 61.6017 16.1242  13
  -8   0  -2 61.6203 8.20968   3
  -8   0  -2 67.1405 15.5517   1
  -8   0  -2 68.6859 12.9581  10
  -8   0  -2 50.3230 8.31271   3
  -8   0  -2 40.1113 7.48915   7
  -8   0  -1 312.780 23.8138  13
  -8   0  -1 357.649 20.0774  10
  -8   0  -1 337.615 23.9168   1
  -8   0   0 298.956 24.5060   1
  -8   0   0 364.104 22.1589  10
  -8   0   0 341.871 25.8752  13
  -8   0   1 692.957 36.9929   1
  -8   0   1 802.699 34.6202  10
  -8   0   1 755.705 38.6048  13
  -8   0   2 216.543 21.6408   1
  -8   0   2 234.016 19.4653  10
  -8   0   2 239.399 23.2990  13
  -8   0   3 301.578 24.3476   1
  -8   0   3 343.766 22.5258  10
  -8   0   3 328.345 25.8526  13
  -8   0   4 81.3235 17.7023   1
  -8   0   4 107.706 16.5075  10
  -8   0   4 93.4628 19.1178  13
  -8   0   5 919.929 43.9080   1
  -8   0   5 930.927 41.0840  10
  -8   0   5 936.734 44.7502  13
  -8   0   6-2.76327 16.0169   1
  -8   0   6 26.9404 15.1047  10
  -8   0   6 16.6464 16.6633  13
  -8   0   7 568.476 33.2784  12
  -8   0   7 511.167 32.3680   1
  -8   0   7 532.909 30.1167  10
  -8   0   7 563.923 33.7763  13
  -8   0   8 85.5958 17.0654  12
  -8   0   8 82.1725 17.4564  10
  -8   0   8 82.6962 18.8719  13
  -8   0   9 661.343 37.0827  12
  -8   0   9 629.597 34.3544  10
  -8   0  10 42.1160 16.7867   1
  -8   0  10 56.5384 16.4525  12
  -8   0  10 65.8940 16.8892  10
  -8   0  11 293.549 24.7208   1
  -8   0  11 298.248 25.7868  12
  -8   0  11 284.205 24.1730  10
  -8   0  12-1.49223 15.8138   1
  -8   0  12 12.1912 14.4695  12
  -8   0  12-1.37111 16.6873   3
  -8   0  13 255.758 24.1037   1
  -8   0  13 212.336 23.1893   3
  -8   0  13 240.187 24.7138  12
  -8   0  14 16.8120 16.3436   1
  -8   0  14 35.8800 17.3146  12
  -8   0  14 16.7459 17.4831   3
  -8   0  15 310.696 28.8552  12
  -8   0  15 379.914 28.7632   1
  -8   0  15 351.095 29.5585   3
  -8   0  16 33.8125 17.7842  12
  -8   0  16-5.42925 17.3452   1
  -8   0  16 8.41683 19.0180   3
  -8   0  17 241.370 27.1391  12
  -8   0  17 272.271 25.9020   1
  -8   0  17 274.329 28.6974   3
  -8   0  18 33.4453 18.7418  12
  -8   0  18 47.7737 18.6727   1
  -8   0  18 62.6953 22.3961   3
  -8   0  19 46.7233 18.8379  12
  -8   0  19 82.6851 22.1870   3
  -8   0  19 46.2425 17.9320   1
  -8   1 -14 151.025 20.4140   7
  -8   1 -13 90.0907 17.2334   7
  -8   1 -13 95.3264 19.9439  13
  -8   1 -12 337.833 26.8926  13
  -8   1 -12 320.123 24.0621   7
  -8   1 -11 104.898 17.3886   5
  -8   1 -11 77.6889 14.9714   7
  -8   1 -11 116.878 18.2107   6
  -8   1 -11 120.236 18.8128  13
  -8   1 -10 122.467 16.0091   7
  -8   1 -10 161.432 18.9352   6
  -8   1 -10 138.824 19.8781  13
  -8   1 -10 178.587 19.6157   5
  -8   1 -10 166.133 15.9829   1
  -8   1  -9 307.787 23.7210   5
  -8   1  -9 286.193 20.1495   1
  -8   1  -9 295.228 23.6997  13
  -8   1  -9 285.647 23.1384   6
  -8   1  -9 236.413 18.8168   7
  -8   1  -8 94.4341 16.9255   6
  -8   1  -8 55.4304 11.9826   7
  -8   1  -8 68.0353 16.4605  13
  -8   1  -8 72.1705 15.8665   5
  -8   1  -8 79.2913 14.4839   1
  -8   1  -7 415.949 27.3444  13
  -8   1  -7 365.715 21.4411   7
  -8   1  -7 459.792 25.5338   1
  -8   1  -6 360.839 18.0189  10
  -8   1  -6 355.149 24.5818  13
  -8   1  -6 370.681 23.4915   1
  -8   1  -5 71.2533 10.2939   7
  -8   1  -5 99.7288 11.9045  10
  -8   1  -5 90.1600 16.2077  13
  -8   1  -5 88.5602 15.5788   1
  -8   1  -4 555.476 24.1061  10
  -8   1  -4 500.349 28.4783  13
  -8   1  -4 571.960 28.7135   1
  -8   1  -3 221.865 16.0314  10
  -8   1  -3 241.495 20.1205   1
  -8   1  -3 218.798 19.8941  13
  -8   1  -2 425.358 17.5442   3
  -8   1  -2 576.533 25.3130  10
  -8   1  -2 530.612 28.5938   1
  -8   1  -2 466.108 27.7063  13
  -8   1  -1 547.075 22.5370   3
  -8   1  -1 665.844 28.5441  10
  -8   1  -1 595.497 31.5717   1
  -8   1  -1 614.195 31.5503  13
  -8   1   0 264.667 15.4836   3
  -8   1   0 293.421 19.6241  10
  -8   1   0 279.589 22.1421   1
  -8   1   0 267.131 22.2038  13
  -8   1   1 563.457 25.2339   3
  -8   1   1 660.913 29.7104  10
  -8   1   1 563.709 31.7669   1
  -8   1   1 594.987 31.6997  13
  -8   1   2 624.242 27.7704   3
  -8   1   2 714.794 31.6166  10
  -8   1   2 654.260 34.2456   1
  -8   1   2 665.215 33.9961  13
  -8   1   3 212.762 16.6551   3
  -8   1   3 235.234 19.0711  10
  -8   1   3 205.838 20.7788   1
  -8   1   3 186.806 20.0963  13
  -8   1   4 887.905 36.4875   3
  -8   1   4 958.468 39.4321  10
  -8   1   4 854.466 41.1519   1
  -8   1   4 855.288 40.9338  13
  -8   1   5 180.402 20.1254  12
  -8   1   5 152.244 16.2400   3
  -8   1   5 212.191 19.5878  10
  -8   1   5 151.976 19.4927   1
  -8   1   5 147.464 19.7503  13
  -8   1   6 522.542 31.9555  12
  -8   1   6 503.767 26.8492   3
  -8   1   6 550.544 29.2160  10
  -8   1   6 487.229 30.2820   1
  -8   1   6 454.326 29.6535  13
  -8   1   7 529.814 28.9533   3
  -8   1   7 549.918 30.0835  10
  -8   1   7 557.957 33.3259  12
  -8   1   7 519.692 31.2619  13
  -8   1   8 183.178 19.0905   3
  -8   1   8 193.938 19.8591  10
  -8   1   8 211.039 21.6640  12
  -8   1   8 168.505 20.4959  13
  -8   1   9 183.622 21.2936  12
  -8   1   9 181.523 20.1321  10
  -8   1   9 173.966 19.1620   3
  -8   1  10 473.364 31.0630  12
  -8   1  10 425.335 28.5787   1
  -8   1  10 425.905 27.4741  10
  -8   1  10 392.372 27.0310   3
  -8   1  11 3.51551 14.7605  12
  -8   1  11-8.38504 15.4833   1
  -8   1  11 6.96178 14.5880  10
  -8   1  11 1.27270 15.3521   3
  -8   1  12 260.062 23.5728   3
  -8   1  12 216.349 22.4899   1
  -8   1  12 242.235 24.5933  12
  -8   1  13 19.2025 16.7060   3
  -8   1  13 47.8340 16.6335   1
  -8   1  13 12.8594 15.3623  12
  -8   1  14 246.324 23.8720   1
  -8   1  14 306.802 26.2354   3
  -8   1  15 48.2579 16.5816   1
  -8   1  15 53.5590 18.6638   3
  -8   1  16 126.244 19.9808   1
  -8   1  16 133.997 21.9388   3
  -8   1  17 14.8886 16.7798   1
  -8   1  17 30.3965 20.2507   3
  -8   1  18 184.600 23.0928   1
  -8   1  18 221.428 27.3616   3
  -8   1  19 51.9722 18.2479   1
  -8   1  19 43.9365 22.1211   3
  -8   1  20 108.175 20.1801   1
  -8   1  20 111.414 25.5369   3
  -8   2 -16 256.083 25.7672   7
  -8   2 -15-6.79089 15.3979   7
  -8   2 -14 324.482 25.8627   7
  -8   2 -13 15.6943 13.4938   7
  -8   2 -12 284.004 23.5067  13
  -8   2 -12 222.292 20.9319   7
  -8   2 -11 126.260 18.7606  13
  -8   2 -11 111.626 16.5051   7
  -8   2 -11 125.011 14.2410   1
  -8   2 -10 612.696 27.9933   1
  -8   2 -10 608.478 33.1293  13
  -8   2 -10 541.047 29.2675   7
  -8   2  -9 39.9449 12.0883   1
  -8   2  -9 20.5194 14.7389  13
  -8   2  -9 3.20912 12.3736   7
  -8   2  -8 828.500 38.0319  13
  -8   2  -8 858.952 35.0799   1
  -8   2  -7 157.391 17.8132  13
  -8   2  -7 126.893 13.5063   7
  -8   2  -7 144.365 15.8886   1
  -8   2  -6 490.724 26.8285  13
  -8   2  -6 501.512 26.2568   1
  -8   2  -5 278.961 17.1968  10
  -8   2  -5 242.898 19.9287  13
  -8   2  -5 273.984 20.4600   1
  -8   2  -4 763.678 31.0925  10
  -8   2  -4 720.534 34.1758  13
  -8   2  -4 776.731 34.9826   1
  -8   2  -3 420.109 25.3114   1
  -8   2  -3 372.828 23.6212  13
  -8   2  -2 484.679 22.6772  10
  -8   2  -2 432.931 25.1724   1
  -8   2  -2 435.937 24.0636  13
  -8   2  -1 58.1498 8.60450   3
  -8   2  -1 75.7138 12.6227  10
  -8   2  -1 48.8622 13.5699   1
  -8   2  -1 61.7471 12.9407  13
  -8   2   0 780.448 30.5221   3
  -8   2   0 872.515 38.4692   1
  -8   2   0 835.672 36.2519  13
  -8   2   1 326.444 17.8277   3
  -8   2   1 384.601 21.8717  10
  -8   2   1 329.548 23.1991   1
  -8   2   1 346.494 22.3048  13
  -8   2   2 311.975 18.2004   3
  -8   2   2 348.828 21.2467  10
  -8   2   2 334.429 23.1436   1
  -8   2   2 286.935 20.9923  13
  -8   2   3 173.142 15.1209   3
  -8   2   3 213.831 18.1659  10
  -8   2   3 183.161 18.9199   1
  -8   2   3 199.735 17.8034  13
  -8   2   4 438.560 23.6370   3
  -8   2   4 454.533 25.3157  10
  -8   2   4 425.388 27.1380   1
  -8   2   4 490.813 26.8162  13
  -8   2   5 309.080 20.6626   3
  -8   2   5 368.989 22.7791  10
  -8   2   5 346.517 24.3797   1
  -8   2   5 318.152 22.5779  13
  -8   2   6 173.910 20.3270  12
  -8   2   6 178.621 17.0771   3
  -8   2   6 191.850 18.0962  10
  -8   2   6 204.271 19.7477   1
  -8   2   6 196.389 18.2415  13
  -8   2   7 111.833 15.5944   3
  -8   2   7 131.713 16.3653  10
  -8   2   7 126.874 18.3274  12
  -8   2   7 100.577 16.2523  13
  -8   2   8 164.355 20.6569  12
  -8   2   8 162.261 18.0376  10
  -8   2   8 151.853 17.8330   3
  -8   2   9 80.3291 17.2691  12
  -8   2   9 89.9842 16.3925  10
  -8   2   9 106.283 16.9168   3
  -8   2  10 47.5076 16.3105  12
  -8   2  10 51.2351 15.3535   3
  -8   2  10 40.2759 14.7238  10
  -8   2  10 67.0954 15.5678   1
  -8   2  11 381.385 27.6845   1
  -8   2  11 416.132 28.8295   3
  -8   2  12 169.877 20.9010   1
  -8   2  12 164.523 21.0872   3
  -8   2  13 217.717 22.3766   1
  -8   2  13 249.726 24.4567   3
  -8   2  14 38.4400 14.9849   1
  -8   2  14 48.5740 17.9770   3
  -8   2  15 6.38683 14.4379   1
  -8   2  15 35.3711 17.4248   3
  -8   2  16 141.286 19.8939   1
  -8   2  16 121.499 22.1673   3
  -8   2  17 227.510 23.5598   1
  -8   2  17 207.270 27.1076   3
  -8   2  18 152.748 20.5001   1
  -8   2  18 138.686 24.7442   3
  -8   2  19 243.253 30.3280   3
  -8   2  20 98.6426 24.3242   3
  -8   3 -17 86.5092 18.8852   7
  -8   3 -16 148.197 20.6592   7
  -8   3 -15 214.768 22.0495   7
  -8   3 -14 52.3357 15.6740   7
  -8   3 -13 458.003 28.5199   7
  -8   3 -12 107.853 16.7764   7
  -8   3 -11 489.664 27.8660   7
  -8   3 -10 660.278 33.1196  13
  -8   3 -10 591.691 30.2725   7
  -8   3  -9 219.398 16.5212   1
  -8   3  -9 234.198 19.6747  13
  -8   3  -9 190.885 16.9394   7
  -8   3  -8 159.346 15.4046   1
  -8   3  -8 189.189 17.6525  13
  -8   3  -7 557.520 27.5164   1
  -8   3  -7 539.981 27.9856  13
  -8   3  -6 457.019 24.9138   1
  -8   3  -6 457.144 25.3198  13
  -8   3  -5 950.079 39.7699  13
  -8   3  -5 1089.81 41.8292   1
  -8   3  -4 191.920 16.3877  13
  -8   3  -4 222.059 18.2667   1
  -8   3  -3 577.501 26.6772   1
  -8   3  -3 560.636 23.8371  10
  -8   3  -3 501.665 23.6125  13
  -8   3  -2 485.833 23.0218  10
  -8   3  -2 486.402 25.4831   1
  -8   3  -2 439.259 22.0583  13
  -8   3  -1 162.326 11.5760   3
  -8   3  -1 206.002 16.0566  10
  -8   3  -1 172.825 17.0644   1
  -8   3  -1 176.639 14.5274  13
  -8   3   0 340.506 17.4571   3
  -8   3   0 397.092 21.6231  10
  -8   3   0 354.609 22.9491   1
  -8   3   0 343.483 19.8197  13
  -8   3   1 991.598 44.2059  12
  -8   3   1 878.438 34.0239   3
  -8   3   1 953.894 37.8657  10
  -8   3   1 978.782 40.7221   1
  -8   3   1 879.238 35.6470  13
  -8   3   2 14.6649 12.6836  12
  -8   3   2 19.7427 10.0211   3
  -8   3   2 34.2285 12.4273  10
  -8   3   2 18.5769 11.9382   1
  -8   3   2 23.9152 10.7340  13
  -8   3   3 1016.39 45.9528  12
  -8   3   3 942.355 37.3201   3
  -8   3   3 985.980 39.7731  10
  -8   3   3 969.948 42.2797   1
  -8   3   3 952.705 38.2010  13
  -8   3   4 23.0043 14.0754  12
  -8   3   4 18.9479 11.3378   3
  -8   3   4 35.5771 13.0356  10
  -8   3   4 40.5596 11.7618  13
  -8   3   4 25.7134 13.3616   1
  -8   3   5 405.454 23.2783   3
  -8   3   5 455.974 25.2165  10
  -8   3   5 426.770 23.3489  13
  -8   3   5 464.686 27.0449   1
  -8   3   6 259.291 19.5016   3
  -8   3   6 303.361 21.1076  10
  -8   3   6 278.022 19.2248  13
  -8   3   6 264.360 21.4576   1
  -8   3   7 149.563 16.3556   3
  -8   3   7 186.007 17.7916  10
  -8   3   7 143.778 15.8107  13
  -8   3   8 118.393 15.8993   3
  -8   3   8 101.690 15.7772  10
  -8   3   9 491.860 27.9099   3
  -8   3   9 449.035 28.1435   1
  -8   3   9 435.554 27.1730  10
  -8   3  10 9.65743 14.3745   1
  -8   3  10-3.58552 15.2612   3
  -8   3  11 836.151 39.5196   1
  -8   3  11 739.942 38.5496   3
  -8   3  12 7.38536 15.9045   3
  -8   3  12-1.33657 14.9873   1
  -8   3  13 310.639 25.5282   3
  -8   3  13 319.773 25.1164   1
  -8   3  13 292.804 24.2190  10
  -8   3  14 20.1515 16.0384   3
  -8   3  14 21.3058 14.4573   1
  -8   3  15 113.925 20.0571   3
  -8   3  15 115.981 18.6562   1
  -8   3  16 56.0646 18.8840   3
  -8   3  17 192.126 25.1709   3
  -8   3  18 21.7131 21.0085   3
  -8   3  19 173.809 26.7270   3
  -8   3  20-15.7399 21.9679   3
  -8   4  -7 686.453 30.9724  13
  -8   4  -6 475.079 24.2937  13
  -8   4  -5 899.133 36.2327  13
  -8   4  -5 971.162 39.1769   1
  -8   4  -4 630.798 27.9896  13
  -8   4  -4 731.488 31.8903   1
  -8   4  -3 93.8737 13.4350   1
  -8   4  -3 76.9198 8.29244   3
  -8   4  -3 87.8773 10.7686  13
  -8   4  -2 99.8448 9.42652   3
  -8   4  -2 110.843 13.8094   1
  -8   4  -2 110.152 10.7704  13
  -8   4  -1 360.761 24.1445  12
  -8   4  -1 348.729 19.8464  10
  -8   4  -1 290.057 15.6315   3
  -8   4  -1 324.521 20.8330   1
  -8   4  -1 277.250 15.5074  13
  -8   4   0 97.1544 15.3828  12
  -8   4   0 87.2368 12.6868  10
  -8   4   0 67.1874 9.90671   3
  -8   4   0 102.220 14.1272   1
  -8   4   0 78.6228 9.31182  13
  -8   4   1 439.170 27.2456  12
  -8   4   1 436.823 23.1401  10
  -8   4   1 373.650 19.8013   3
  -8   4   1 412.983 24.4039   1
  -8   4   1 382.914 18.2172  13
  -8   4   2 573.154 31.9766  12
  -8   4   2 568.304 26.9648  10
  -8   4   2 467.545 23.7619   3
  -8   4   2 545.883 28.7817   1
  -8   4   2 496.068 21.6095  13
  -8   4   3 298.406 23.7822  12
  -8   4   3 308.831 20.4841  10
  -8   4   3 249.968 17.6241   3
  -8   4   3 311.653 21.8624   1
  -8   4   3 263.701 15.3349  13
  -8   4   4 180.407 20.0749  12
  -8   4   4 193.517 17.1212  10
  -8   4   4 196.543 16.2415   3
  -8   4   4 197.496 18.7103   1
  -8   4   4 195.166 13.4797  13
  -8   4   5 106.494 16.5377  12
  -8   4   5 118.178 14.9716  10
  -8   4   5 117.620 15.9147   1
  -8   4   5 111.726 14.7086   3
  -8   4   5 136.573 12.1520  13
  -8   4   6 48.2024 12.3204   3
  -8   4   6 50.6558 13.0466  10
  -8   4   6 44.4846 10.2321  13
  -8   4   7 205.112 18.3884   3
  -8   4   7 216.872 18.7672  10
  -8   4   8 88.4149 15.5763   3
  -8   4   8 110.567 16.2807  10
  -8   4   9 87.0901 15.9602   1
  -8   4   9 80.2792 15.8444   3
  -8   4  10 355.451 25.6677   1
  -8   4  10 309.237 24.9726   3
  -8   4  11 338.424 25.6386   1
  -8   4  11 301.710 24.7911   3
  -8   4  12 230.907 22.0714  10
  -8   4  12 240.076 23.8211   3
  -8   4  13 98.3003 19.2883   3
  -8   4  14 62.7413 18.2543   3
  -8   4  15 86.0181 19.8057   3
  -8   4  16 110.383 22.0642   3
  -8   4  17 83.4328 22.6304   3
  -8   4  18 371.631 33.9334   3
  -8   4  19 86.3557 25.0967   3
  -8   5  -3 57.7569 9.30888   3
  -8   5  -2 118.489 11.1709   3
  -8   5  -2 136.401 10.1046  13
  -8   5  -1 51.2707 9.96473   3
  -8   5  -1 50.0981 7.47330  13
  -8   5  -1 68.3642 14.0592  12
  -8   5   0 735.006 29.2849   3
  -8   5   0 655.403 24.6524  13
  -8   5   1 52.3569 13.3490  10
  -8   5   1 70.8736 15.4688  12
  -8   5   1 33.2614 10.9916   3
  -8   5   2 1143.45 41.2281   3
  -8   5   2 1233.49 44.0660  10
  -8   5   2 1238.46 50.2743  12
  -8   5   3 42.2120 13.7117  10
  -8   5   3 45.4899 14.4975  12
  -8   5   3 16.9814 11.7773   3
  -8   5   4 794.470 33.7186  10
  -8   5   4 776.055 32.3217   3
  -8   5   5 236.002 19.5750  10
  -8   5   5 215.210 12.0549  13
  -8   5   5 220.538 18.0604   3
  -8   5   6 174.340 16.8816  10
  -8   5   6 148.923 11.1058  13
  -8   5   6 139.777 16.1566   3
  -8   5   7 147.101 17.1799  10
  -8   5   7 153.021 17.2648   3
  -8   5   8 424.974 26.4244   3
  -8   5   9 35.6829 15.1173   3
  -8   5  10 794.279 39.2276   3
  -8   5  11 18.5038 16.2390  10
  -8   5  11 49.3142 17.8781   3
  -8   5  12 953.768 44.4795  10
  -8   5  12 977.467 37.3418  13
  -8   5  12 971.664 46.1842   3
  -8   5  13 62.8678 18.8001   3
  -8   5  14 92.4773 20.0201   3
  -8   5  15-13.0556 17.4412   3
  -8   5  16 475.225 34.7854   3
  -8   5  17 61.5932 23.4036   3
  -8   5  18 422.646 36.4493   3
  -8   5  19 2.90861 23.5995   3
  -8   6  -4 486.629 22.4602   3
  -8   6  -3 189.379 18.1551  12
  -8   6  -3 134.520 12.9741   3
  -8   6  -2 367.686 24.0518  12
  -8   6  -2 276.101 17.4523   3
  -8   6  -1 89.9002 11.9247   3
  -8   6  -1 79.4204 14.2144  12
  -8   6   0 83.2953 11.8497   3
  -8   6   0 107.969 15.4556  12
  -8   6   1 152.513 14.3002   3
  -8   6   1 148.116 18.3569  12
  -8   6   2 485.819 25.2712   3
  -8   6   3 441.317 24.3804   3
  -8   6   4 443.260 24.9827   3
  -8   6   5 46.2232 13.0001   3
  -8   6   6 70.7194 14.0918   3
  -8   6   7 75.9802 6.86545  13
  -8   6   7 88.9186 15.0361   3
  -8   6   8 130.691 8.64859  13
  -8   6   8 158.991 18.3237   3
  -8   6   9 217.932 12.2259  13
  -8   6   9 274.216 22.6844   3
  -8   6  10 292.032 25.0519   3
  -8   6  10 255.531 14.5922  13
  -8   6  10 262.033 23.0809  10
  -8   6  11 705.341 36.6714  10
  -8   6  11 696.604 38.3769   3
  -8   6  12 133.951 20.9785   3
  -8   6  13 81.6147 18.8038   3
  -8   6  14 60.0149 19.3807   3
  -8   6  15 140.743 23.2335   3
  -8   6  16 201.005 26.7115   3
  -8   6  17 482.271 36.9552   3
  -8   6  18 19.0958 24.0522   3
  -8   7  -4 199.980 16.3244   3
  -8   7  -4 225.343 19.6923  12
  -8   7  -3 790.823 34.1462   3
  -8   7  -3 871.367 39.9514  12
  -8   7  -2 43.0182 11.5516   3
  -8   7  -2 41.4436 13.3431  12
  -8   7  -1 290.832 19.2041   3
  -8   7  -1 303.050 23.5269  12
  -8   7   0 56.4259 12.5480   3
  -8   7   0 46.7115 13.7486  12
  -8   7   1 631.040 30.0653   3
  -8   7   2 228.999 18.9755   3
  -8   7   3 717.000 33.5527   3
  -8   7   4 19.4468 12.4627   3
  -8   7   5 571.170 30.5350   3
  -8   7   6 28.2892 14.1815   3
  -8   7   7 167.420 18.6802   3
  -8   7   8 27.4062 15.2180   3
  -8   7   9 753.644 38.9926   3
  -8   7  10 14.0148 16.8016   3
  -8   7  11 755.057 40.5097   3
  -8   7  12-13.0928 18.3686   3
  -8   7  13 342.187 28.9668   3
  -8   7  14 18.5147 18.7120   3
  -8   7  15 219.710 26.3860   3
  -8   7  16 2.75075 20.3485   3
  -8   7  17 533.918 39.9124   3
  -8   8  -5 234.890 19.6694  12
  -8   8  -4 73.2280 13.2552   3
  -8   8  -4 77.8289 14.8018  12
  -8   8  -3 347.423 21.9728   3
  -8   8  -3 340.665 24.3430  12
  -8   8  -2 248.526 19.5495   3
  -8   8  -2 238.090 21.2080  12
  -8   8  -1 119.544 15.8354   3
  -8   8  -1 86.9051 15.6275  12
  -8   8   0 455.650 26.1715   3
  -8   8   1 427.518 25.8203   3
  -8   8   2 587.438 30.9976   3
  -8   8   3 796.109 37.6156   3
  -8   8   4 456.350 27.7753   3
  -8   8   5 306.264 23.6057   3
  -8   8   6 446.904 28.2258   3
  -8   8   7 223.768 22.4011   3
  -8   8   8 503.959 31.9033   3
  -8   8   9 383.561 29.3764   3
  -8   8  10 412.364 31.0555   3
  -8   8  11 231.954 25.4306   3
  -8   8  12 243.490 26.2641   3
  -8   8  13 55.4288 19.9108   3
  -8   8  14 215.814 25.8380   3
  -8   8  15 53.5923 21.5014   3
  -8   8  16 172.985 27.6241   3
  -8   9  -5 39.5509 13.5502  12
  -8   9  -4 1032.49 45.8878  12
  -8   9  -3 48.5478 14.5137   3
  -8   9  -3 20.1948 13.7507  12
  -8   9  -2 698.416 33.9498   3
  -8   9  -2 633.692 35.2190  12
  -8   9  -1 64.1878 18.4435   8
  -8   9  -1 69.5466 16.0850   3
  -8   9   0 1344.04 57.9382   8
  -8   9   0 1328.96 53.9649   3
  -8   9   1 44.7677 16.0358   3
  -8   9   1 49.3999 18.9961   8
  -8   9   2 754.299 37.1709   3
  -8   9   2 722.800 40.1965   8
  -8   9   3 30.8151 15.3535   3
  -8   9   4 548.517 31.8469   3
  -8   9   5 135.025 19.5791   3
  -8   9   6 191.645 21.4712   3
  -8   9   7 54.0009 17.8068   3
  -8   9   8 542.014 34.2777   3
  -8   9   9 2.34778 17.2355   3
  -8   9  10 237.984 25.2921   3
  -8   9  11 35.3895 18.0347   3
  -8   9  12 197.754 24.9865   3
  -8   9  13 58.3342 20.9273   3
  -8   9  14 120.141 24.2075   3
  -8  10  -6 255.163 24.1110   8
  -8  10  -6 186.447 19.4105  12
  -8  10  -5 402.515 29.1526   8
  -8  10  -5 305.791 23.9643  12
  -8  10  -4 70.8060 18.6960   8
  -8  10  -4 80.9634 16.2358  12
  -8  10  -3 601.744 33.2337   3
  -8  10  -3 666.709 36.7198   8
  -8  10  -2 69.7877 18.7437   8
  -8  10  -2 89.7585 17.5182   3
  -8  10  -1 347.248 28.1016   8
  -8  10  -1 338.537 26.1365   3
  -8  10   0 432.898 31.9796   8
  -8  10   0 446.534 29.7374   3
  -8  10   1 516.510 35.2186   8
  -8  10   1 542.193 32.8993   3
  -8  10   2 544.426 33.0771   3
  -8  10   3 366.175 28.1046   3
  -8  10   4 155.983 21.7249   3
  -8  10   5 288.709 25.7619   3
  -8  10   5 262.081 26.5502   8
  -8  10   6 150.838 21.4725   3
  -8  10   6 155.094 23.2503   8
  -8  10   7 259.342 26.1030   3
  -8  10   7 226.807 27.0492   8
  -8  10   8 107.301 21.6923   3
  -8  10   8 103.263 22.0250   8
  -8  10   9 194.158 24.8316   3
  -8  10  10 102.093 21.7230   3
  -8  10  11 154.995 24.0441   3
  -8  10  12 9.49687 19.8946   3
  -8  10  13 182.447 27.2156   3
  -8  11  -9 389.421 29.3013   8
  -8  11  -8 31.6176 17.4889   8
  -8  11  -7 452.686 31.9977   8
  -8  11  -6 136.513 21.7795   8
  -8  11  -6 110.479 16.5119  12
  -8  11  -5 634.162 36.6594   8
  -8  11  -5 501.560 30.9537  12
  -8  11  -4 145.701 22.0996   8
  -8  11  -4 92.2006 17.4825  12
  -8  11  -3 202.821 23.3539   8
  -8  11  -3 111.431 18.3970  12
  -8  11  -2 72.5657 17.1142   3
  -8  11  -2 83.6023 19.3179   8
  -8  11  -1 397.170 29.0636   3
  -8  11  -1 422.879 31.8254   8
  -8  11   0 19.2805 16.5939   3
  -8  11   0 10.9742 17.3849   8
  -8  11   1 194.141 22.6021   3
  -8  11   1 174.433 23.7107   8
  -8  11   2 19.2250 15.5749   3
  -8  11   3 160.701 22.6396   3
  -8  11   4 41.6144 18.3117   3
  -8  11   5 153.572 22.4407   3
  -8  11   5 189.661 24.6626   8
  -8  11   6 30.5600 18.7712   3
  -8  11   6 31.6931 19.4920   8
  -8  11   7 254.826 27.1387   3
  -8  11   7 249.321 27.9072   8
  -8  11   8 43.1888 20.3709   3
  -8  11   8 2.02096 20.2556   8
  -8  11   9 149.012 24.2378   3
  -8  11   9 148.723 24.1181   8
  -8  11  10 10.6681 20.1767   3
  -8  11  10 2.05124 19.1670   8
  -8  12 -11 64.5749 19.7660   8
  -8  12 -10 390.009 30.9389   8
  -8  12  -9 144.200 22.6361   8
  -8  12  -8 122.675 21.9510   8
  -8  12  -7 163.930 23.6291   8
  -8  12  -6 110.198 21.1087   8
  -8  12  -5 57.3684 19.1862   8
  -8  12  -4 189.309 24.3461   8
  -8  12  -3 25.7091 18.6985   8
  -8  12  -2 220.046 26.3976   8
  -8  12  -1 116.663 21.9421   3
  -8  12  -1 167.223 24.3962   8
  -8  12   0 109.881 21.4299   3
  -8  12   0 169.510 24.5260   8
  -8  12   1 106.603 21.0818   3
  -8  12   1 91.4164 22.1352   8
  -8  12   2 84.4749 19.9981   3
  -8  12   3 42.6917 19.5753   3
  -8  12   4 156.153 24.4301   3
  -8  12   4 204.555 27.1294   8
  -8  12   5-3.78032 20.1649   3
  -8  12   5 22.1422 19.9980   8
  -8  12   6 198.175 27.3459   3
  -8  12   6 244.752 29.0470   8
  -8  12   7 35.6251 21.3565   3
  -8  12   7-6.46152 21.5000   8
  -8  12   8 66.6824 23.5406   3
  -8  12   8 77.1421 23.1574   8
  -8  13 -10 349.323 31.3964   8
  -8  13  -9 76.0081 21.7912   8
  -8  13  -8 146.723 23.5719   8
  -8  13  -7 61.5420 20.2928   8
  -8  13  -6 142.934 24.0167   8
  -8  13  -5 129.024 23.0348   8
  -8  13  -4 112.217 23.4345   8
  -8  13  -3 132.114 24.8981   8
  -8  13  -2 338.446 32.8613   8
  -8  13  -1 24.3287 21.9023   8
  -8  13   0 175.965 25.9167   3
  -8  13   0 235.587 28.4969   8
  -8  13   1-3.83725 19.3686   3
  -8  13   1 41.2148 22.2153   8
  -8  13   2 105.883 23.8441   3
  -8  13   3 108.776 25.5860   3
  -8  13   4 276.347 32.4445   8
  -7  -6  -2 22.0994 22.2283  13
  -7  -6  -2 16.6194 20.2046   1
  -7  -6  -1 196.352 28.9967  13
  -7  -6  -1 194.192 26.5840   1
  -7  -6   0 52.9379 23.1187  13
  -7  -6   0 56.6241 20.9027   1
  -7  -6   1 168.970 28.5270  13
  -7  -6   1 107.205 23.9705   1
  -7  -6   2 95.6841 26.4345  13
  -7  -6   2 130.339 25.0211   1
  -7  -6   3 179.129 29.2945  13
  -7  -6   3 180.440 26.7955   1
  -7  -6   4 82.0169 25.1601  13
  -7  -6   4 62.7233 21.1531   1
  -7  -6   5 36.6576 22.9945  13
  -7  -6   5 26.8820 19.4648   1
  -7  -6   6 22.8036 23.6246  13
  -7  -6   6 56.3697 22.1550   1
  -7  -6   7 142.901 28.8995  13
  -7  -6   7 143.077 25.9616   1
  -7  -6   8 125.866 29.8699  13
  -7  -6   8 137.036 27.0480   1
  -7  -6   9 182.952 31.3352  13
  -7  -6  10 125.470 29.4308  13
  -7  -6  11 50.3505 27.4115  13
  -7  -6  11 62.3703 23.9303   1
  -7  -6  12 140.922 30.2514  13
  -7  -6  12 126.550 26.2373   1
  -7  -5  -6 165.829 26.4196  13
  -7  -5  -6 215.474 25.3252   1
  -7  -5  -5 48.9720 21.9098  13
  -7  -5  -5 40.7682 18.0268   1
  -7  -5  -4 62.3271 21.2069  13
  -7  -5  -4 78.8067 19.2729   1
  -7  -5  -3-5.11164 19.3894  13
  -7  -5  -3 17.6937 16.8833   1
  -7  -5  -2 33.8819 19.5916  13
  -7  -5  -2 52.6034 18.9999   1
  -7  -5  -1 4.14136 21.5155  13
  -7  -5  -1 46.7472 19.9954   1
  -7  -5   0 322.202 33.0127  13
  -7  -5   0 393.861 31.7436   1
  -7  -5   1 29.4539 24.6367  13
  -7  -5   1 77.0376 21.8699   1
  -7  -5   2 300.360 31.5067  13
  -7  -5   2 313.175 28.8995   1
  -7  -5   3 22.4475 21.7003  13
  -7  -5   3 14.8763 18.2868   1
  -7  -5   4 89.6091 22.1096  13
  -7  -5   4 73.1913 19.4872   1
  -7  -5   5 38.2953 22.3746  13
  -7  -5   5 6.75831 16.1267   3
  -7  -5   5 28.3788 18.4273   1
  -7  -5   6 135.603 25.2261  13
  -7  -5   6 144.194 22.7335   1
  -7  -5   7 35.5566 23.7660  13
  -7  -5   7 34.7287 20.4706   1
  -7  -5   8 228.827 30.3573  13
  -7  -5   9 24.1848 24.3374  13
  -7  -5  10 269.252 31.6179  13
  -7  -5  11 34.8115 23.7492  13
  -7  -5  11 22.0602 19.5767   1
  -7  -5  12 120.641 26.7379  13
  -7  -5  12 118.239 22.5821   1
  -7  -5  13-10.0473 22.9124  13
  -7  -5  13-4.06462 20.0174   1
  -7  -5  14 92.9062 22.7770   1
  -7  -5  15-22.4522 22.0312   1
  -7  -5  16 259.299 30.3046   1
  -7  -4  -9 62.1797 21.7419  13
  -7  -4  -8 185.757 26.0574  13
  -7  -4  -7 50.4626 20.7793  13
  -7  -4  -7 67.8727 19.3161   1
  -7  -4  -6 145.300 23.3276  13
  -7  -4  -6 152.545 21.7252   1
  -7  -4  -5 31.9307 18.2611  13
  -7  -4  -5 16.6011 16.9070   1
  -7  -4  -4 106.882 21.1944  13
  -7  -4  -4 49.6872 14.8745   7
  -7  -4  -4 88.5964 18.8247   1
  -7  -4  -3 60.3975 17.8924   1
  -7  -4  -3 29.9726 18.9514  13
  -7  -4  -2 84.4405 19.0999   1
  -7  -4  -2 99.7375 22.5853  13
  -7  -4  -1 156.357 22.4649   1
  -7  -4  -1 172.347 26.0264  13
  -7  -4   0 305.509 27.1294   1
  -7  -4   0 306.092 23.4112  10
  -7  -4   0 311.599 30.3647  13
  -7  -4   1 140.780 21.4503   1
  -7  -4   1 138.685 24.2951  13
  -7  -4   1 171.084 19.3395  10
  -7  -4   2 167.257 22.5235   1
  -7  -4   2 154.975 18.0468   3
  -7  -4   2 189.172 19.5520  10
  -7  -4   3 59.3939 17.6698   1
  -7  -4   3 27.7999 13.7151   3
  -7  -4   3 58.8239 15.3912  10
  -7  -4   4 117.682 17.6994  10
  -7  -4   4 101.116 19.4160   1
  -7  -4   5 72.1889 17.1969  10
  -7  -4   5 61.4128 10.5841   2
  -7  -4   5 51.9422 18.8829   1
  -7  -4   6 185.900 22.3674  10
  -7  -4   6 230.019 25.2321   1
  -7  -4   6 222.221 15.9851   2
  -7  -4   7 145.084 23.3800   1
  -7  -4   7 132.912 25.7710  13
  -7  -4   7 168.581 15.1790   2
  -7  -4   8 246.478 30.4726  13
  -7  -4   8 291.410 19.4854   2
  -7  -4   9 170.184 27.8837  13
  -7  -4   9 224.521 18.2604   2
  -7  -4  10 225.828 28.8294  13
  -7  -4  10 258.043 19.7796   2
  -7  -4  11 68.8805 19.6608   1
  -7  -4  11 60.8124 21.7303  13
  -7  -4  11 94.2728 14.9180   2
  -7  -4  12 97.0738 15.9207   2
  -7  -4  12 91.3664 20.4424   1
  -7  -4  13 82.9891 15.8310   2
  -7  -4  13 25.0972 18.3503   1
  -7  -4  14 156.347 19.2334   2
  -7  -4  14 135.957 24.0742   1
  -7  -4  15 35.1149 16.1789   2
  -7  -4  15 6.55196 19.7171   1
  -7  -4  16 338.383 26.7547   2
  -7  -4  16 239.699 28.1313   1
  -7  -4  17 79.6664 19.4567   2
  -7  -4  17 48.6921 21.1133   1
  -7  -3 -11 146.966 23.3128  13
  -7  -3 -10 7.39061 17.9878  13
  -7  -3  -9 205.470 22.2416   7
  -7  -3  -9 276.698 27.7520  13
  -7  -3  -8 23.6919 13.9525   7
  -7  -3  -8 12.9080 15.2466   1
  -7  -3  -8 24.7981 18.1134  13
  -7  -3  -7 231.129 22.9184   1
  -7  -3  -7 213.682 24.3939  13
  -7  -3  -7 168.144 19.0181   7
  -7  -3  -6 55.0727 16.6096   1
  -7  -3  -6 53.1943 18.8344  13
  -7  -3  -6 46.3980 13.8873   7
  -7  -3  -5 154.754 20.0424   1
  -7  -3  -5 160.073 21.8787  13
  -7  -3  -5 117.853 15.8679   7
  -7  -3  -4 14.4848 14.8374   1
  -7  -3  -4 15.2500 11.2670   7
  -7  -3  -3 134.761 19.0551   1
  -7  -3  -3 85.9757 13.5349   7
  -7  -3  -2 42.1488 17.1738   1
  -7  -3  -2 57.8932 13.5428  10
  -7  -3  -2 41.8952 18.7086  13
  -7  -3  -1 449.561 23.6338   3
  -7  -3  -1 402.479 31.6727  13
  -7  -3  -1 445.731 30.0655   1
  -7  -3  -1 444.448 25.2831  10
  -7  -3   0 92.7753 21.3045  13
  -7  -3   0 72.6540 20.1285   5
  -7  -3   0 91.5131 14.5933   3
  -7  -3   0 99.3020 21.0244   6
  -7  -3   0 124.478 16.7604  10
  -7  -3   0 132.504 20.9125   1
  -7  -3   1 543.752 27.4289   3
  -7  -3   1 563.115 33.7041   1
  -7  -3   1 634.833 35.6693   6
  -7  -3   1 573.882 36.6173  13
  -7  -3   1 607.792 35.2186   5
  -7  -3   1 473.315 19.4337   2
  -7  -3   1 599.323 29.8711  10
  -7  -3   2 201.927 22.9355   1
  -7  -3   2 153.969 22.6451   6
  -7  -3   2 194.876 23.7306   5
  -7  -3   2 180.114 10.8911   2
  -7  -3   2 239.909 20.3360  10
  -7  -3   2 188.941 25.0660  13
  -7  -3   3 411.425 26.1124  10
  -7  -3   3 395.704 29.0662   1
  -7  -3   3 406.359 17.8016   2
  -7  -3   3 412.443 32.0025  13
  -7  -3   4 177.122 20.1910  10
  -7  -3   4 182.979 25.2305  13
  -7  -3   4 131.000 20.9835   1
  -7  -3   4 157.341 12.0204   2
  -7  -3   5 356.435 25.3231  10
  -7  -3   5 321.643 28.9461  13
  -7  -3   5 387.959 28.8451   1
  -7  -3   5 384.596 18.0309   2
  -7  -3   6 60.3304 12.0032   7
  -7  -3   6 122.698 23.5643  13
  -7  -3   6 93.3030 18.6761  10
  -7  -3   6 75.9495 19.6853   1
  -7  -3   6 101.014 11.5410   2
  -7  -3   7 483.831 35.9444  13
  -7  -3   7 508.861 30.9662  10
  -7  -3   7 492.329 33.5948   1
  -7  -3   7 541.037 24.8949   2
  -7  -3   8 114.641 14.0982   2
  -7  -3   8 114.043 24.2995  13
  -7  -3   8 119.205 20.6360  10
  -7  -3   9 518.528 38.1965  13
  -7  -3   9 533.863 33.9614  10
  -7  -3  10 63.6864 13.4851   2
  -7  -3  10 40.7172 19.0757   1
  -7  -3  10 34.5554 22.0919  13
  -7  -3  11 487.222 34.5757   1
  -7  -3  11 549.429 28.5076   2
  -7  -3  12 31.1629 17.7128   1
  -7  -3  12 72.4016 14.8259   2
  -7  -3  13 153.661 22.3610   1
  -7  -3  13 181.797 18.9579   2
  -7  -3  14 12.7776 18.4203   1
  -7  -3  14 26.0927 14.8243   2
  -7  -3  15 416.268 33.0764   1
  -7  -3  15 481.707 30.3996   2
  -7  -3  16 65.7957 21.3050   1
  -7  -3  16 87.7088 18.8192   2
  -7  -3  17 329.136 29.3011   1
  -7  -3  17 358.181 28.5886   2
  -7  -3  18 3.61375 14.8010  12
  -7  -3  18 15.7003 17.0721   2
  -7  -3  18-29.8651 18.5305   1
  -7  -3  19 95.5373 20.4449   2
  -7  -3  19 97.3352 21.6276   1
  -7  -2 -13 72.6404 20.1592  13
  -7  -2 -13 65.8215 18.1055   7
  -7  -2 -12 123.426 21.7719  13
  -7  -2 -12 79.9675 17.6666   7
  -7  -2 -11 61.9087 18.4915  13
  -7  -2 -11 30.6866 15.3882   7
  -7  -2 -10 119.850 20.7013  13
  -7  -2 -10 81.6761 16.4886   7
  -7  -2  -9 222.405 24.3876  13
  -7  -2  -9 236.195 21.3063   1
  -7  -2  -9 174.369 19.2090   7
  -7  -2  -8 48.6470 15.8845   1
  -7  -2  -8 41.7001 18.0399  13
  -7  -2  -8 55.5162 14.2159   7
  -7  -2  -7 437.138 27.7018   1
  -7  -2  -7 347.427 23.6071   7
  -7  -2  -6 98.2686 14.6293   7
  -7  -2  -6 118.453 19.5303   6
  -7  -2  -6 168.136 21.2581  13
  -7  -2  -6 142.891 18.5954   1
  -7  -2  -6 130.217 19.6218   5
  -7  -2  -5 168.902 20.4731   6
  -7  -2  -5 108.936 14.3440   7
  -7  -2  -5 164.291 20.4429   5
  -7  -2  -5 165.548 21.0138  13
  -7  -2  -5 184.492 19.8116   1
  -7  -2  -4 207.108 20.7804   1
  -7  -2  -4 145.242 14.8530   7
  -7  -2  -4 190.273 21.1934   6
  -7  -2  -4 195.156 21.5864   5
  -7  -2  -4 184.743 15.6574  10
  -7  -2  -4 167.364 21.9813  13
  -7  -2  -3 231.886 22.2210   1
  -7  -2  -3 191.642 16.2906   7
  -7  -2  -3 261.028 23.5071   6
  -7  -2  -3 258.589 14.7119   3
  -7  -2  -3 237.315 23.2753   5
  -7  -2  -3 210.258 23.2407  13
  -7  -2  -3 253.307 17.7561  10
  -7  -2  -2 195.643 14.3070   3
  -7  -2  -2 145.919 14.1739   7
  -7  -2  -2 211.592 21.8257   6
  -7  -2  -2 197.749 23.1577  13
  -7  -2  -2 228.201 22.6873   5
  -7  -2  -2 228.386 21.7319   1
  -7  -2  -2 238.951 17.5402  10
  -7  -2  -1 339.718 19.0558   3
  -7  -2  -1 272.730 17.4802   7
  -7  -2  -1 371.071 27.0953   6
  -7  -2  -1 356.377 27.9790  13
  -7  -2  -1 367.765 27.0091   5
  -7  -2  -1 382.718 26.2990   1
  -7  -2  -1 383.810 22.0487  10
  -7  -2   0 272.856 19.4345  10
  -7  -2   0 212.580 22.2954   6
  -7  -2   0 258.422 25.1376  13
  -7  -2   0 265.731 24.0332   5
  -7  -2   0 238.831 22.8213   1
  -7  -2   0 214.668 16.5315   3
  -7  -2   1 481.986 30.9718   6
  -7  -2   1 526.929 31.7534   5
  -7  -2   1 495.977 26.6415  10
  -7  -2   1 431.982 29.7854   1
  -7  -2   1 483.419 32.5477  13
  -7  -2   2 424.499 24.3886  10
  -7  -2   2 342.630 13.9752   2
  -7  -2   2 350.381 26.9589   1
  -7  -2   2 367.843 29.1984  13
  -7  -2   3 529.868 28.5023  10
  -7  -2   3 539.652 20.0941   2
  -7  -2   3 500.121 32.1424   1
  -7  -2   3 536.671 34.2183  13
  -7  -2   4 320.636 23.0355  10
  -7  -2   4 273.746 26.0391  13
  -7  -2   4 298.298 14.5487   2
  -7  -2   4 287.482 24.8112   1
  -7  -2   5 241.823 14.1100   7
  -7  -2   5 309.546 22.9128  10
  -7  -2   5 301.733 26.9584  13
  -7  -2   5 340.997 15.9548   2
  -7  -2   5 278.949 24.5191   1
  -7  -2   6 137.928 10.9977   7
  -7  -2   6 178.783 23.4708  13
  -7  -2   6 187.400 20.1588  10
  -7  -2   6 179.031 13.0130   2
  -7  -2   6 165.164 22.2917   1
  -7  -2   7 540.607 22.4832   7
  -7  -2   7 582.837 36.5548  13
  -7  -2   7 592.897 32.4449  10
  -7  -2   7 647.321 26.2702   2
  -7  -2   7 538.375 34.8104   1
  -7  -2   8 294.481 24.8017  10
  -7  -2   8 340.763 19.2791   2
  -7  -2   8 271.809 15.1609   7
  -7  -2   8 293.150 28.1052  13
  -7  -2   9 365.062 27.0465  10
  -7  -2   9 421.360 22.5961   2
  -7  -2   9 401.705 18.7171   7
  -7  -2  10 47.3097 9.55162   7
  -7  -2  10 56.0423 16.0226  10
  -7  -2  10 33.2902 16.3539   1
  -7  -2  10 47.3139 11.5664   2
  -7  -2  11-1.35890 17.8282  10
  -7  -2  11 26.9591 12.0305   2
  -7  -2  11 16.8129 15.7406   1
  -7  -2  12 220.041 21.1684  12
  -7  -2  12 238.756 19.5043   2
  -7  -2  12 210.904 22.8878   1
  -7  -2  13 51.1978 15.3767  12
  -7  -2  13 24.3082 13.7984   2
  -7  -2  13 27.0791 17.0926   1
  -7  -2  14 282.767 23.7010  12
  -7  -2  14 265.428 22.6570   2
  -7  -2  14 213.577 24.4511   1
  -7  -2  15 270.533 24.7098  12
  -7  -2  15 265.182 23.5326   2
  -7  -2  15 241.746 24.9388   1
  -7  -2  16 119.107 19.1537  12
  -7  -2  16 103.423 18.7220   2
  -7  -2  16 87.1178 19.7771   1
  -7  -2  17 108.052 18.6893  12
  -7  -2  17 120.277 20.0620   2
  -7  -2  17 92.2839 19.1970   1
  -7  -2  18 144.615 20.7606  12
  -7  -2  18 166.823 22.4391   2
  -7  -2  18 128.071 21.4115   1
  -7  -2  19 13.2790 15.9089  12
  -7  -2  19 19.7435 16.8831   1
  -7  -2  20 174.733 22.8402  12
  -7  -2  20 241.694 25.4124   1
  -7  -2  20 244.722 28.8109   3
  -7  -1 -15 83.4060 21.0266  13
  -7  -1 -15 92.6867 19.8933   7
  -7  -1 -14 197.237 24.6158  13
  -7  -1 -14 150.897 20.7964   7
  -7  -1 -13 72.0660 19.4754  13
  -7  -1 -13 44.3182 16.2496   7
  -7  -1 -12 294.649 26.5089  13
  -7  -1 -12 224.203 22.3241   7
  -7  -1 -11 5.57672 15.9084  13
  -7  -1 -11 20.7689 13.1896   7
  -7  -1 -10 140.710 17.3490   7
  -7  -1 -10 171.144 20.2546   6
  -7  -1 -10 185.676 17.5949   1
  -7  -1 -10 147.293 20.0388   5
  -7  -1 -10 169.544 21.1325  13
  -7  -1  -9 53.6225 13.2310   7
  -7  -1  -9 75.0090 17.1191   6
  -7  -1  -9 83.8037 17.6658  13
  -7  -1  -9 83.0436 15.0013   1
  -7  -1  -9 77.5700 17.2062   5
  -7  -1  -8 364.563 26.7982   6
  -7  -1  -8 317.347 22.1142   7
  -7  -1  -8 395.469 26.9017   5
  -7  -1  -8 371.229 27.4541  13
  -7  -1  -8 373.959 24.2329   1
  -7  -1  -7 73.9897 17.0277   5
  -7  -1  -7 61.9167 17.4398  13
  -7  -1  -7 75.9081 15.4613   1
  -7  -1  -7 73.6936 17.1199   6
  -7  -1  -7 50.4089 12.6152   7
  -7  -1  -6 733.463 34.7065   1
  -7  -1  -6 763.201 37.5346   6
  -7  -1  -6 763.163 37.6600   5
  -7  -1  -6 710.681 27.3821  10
  -7  -1  -6 712.904 37.2510  13
  -7  -1  -5 133.962 12.6092  10
  -7  -1  -5 103.037 18.3066   6
  -7  -1  -5 95.1485 12.6301   7
  -7  -1  -5 98.3756 18.1670   5
  -7  -1  -5 120.034 18.5890  13
  -7  -1  -5 104.730 16.7247   1
  -7  -1  -4 508.429 28.3061   1
  -7  -1  -4 468.596 29.4196   6
  -7  -1  -4 487.931 17.5213   3
  -7  -1  -4 479.791 29.2883   5
  -7  -1  -4 510.762 23.0309  10
  -7  -1  -4 483.726 29.7581  13
  -7  -1  -3 47.7022 13.9687   1
  -7  -1  -3 44.4785 9.53678   7
  -7  -1  -3 50.5185 15.1076   6
  -7  -1  -3 49.2593 7.99291   3
  -7  -1  -3 65.6041 15.9491   5
  -7  -1  -3 39.4512 15.5653  13
  -7  -1  -3 61.8566 11.8021  10
  -7  -1  -2 393.852 18.0654   3
  -7  -1  -2 403.860 26.8872   6
  -7  -1  -2 440.944 21.9646  10
  -7  -1  -2 429.394 27.1539   5
  -7  -1  -2 397.173 27.4147  13
  -7  -1  -2 394.846 25.6653   1
  -7  -1  -1 320.114 16.6669   7
  -7  -1  -1 381.948 26.5603   6
  -7  -1  -1 393.427 26.6619   5
  -7  -1  -1 389.894 25.8640   1
  -7  -1  -1 438.565 22.2004  10
  -7  -1  -1 359.433 26.7729  13
  -7  -1   0 619.388 31.1078   1
  -7  -1   0 593.474 32.6686  13
  -7  -1   0 637.295 27.2511  10
  -7  -1   1 104.431 18.5518  13
  -7  -1   1 105.597 14.7386  10
  -7  -1   2 686.599 35.6971   1
  -7  -1   2 712.229 37.4760  13
  -7  -1   2 740.649 32.8677  10
  -7  -1   3 21.7179 14.2469   1
  -7  -1   3 22.0406 12.3143  10
  -7  -1   3 1.40678 14.3343  13
  -7  -1   4 259.100 21.4779   1
  -7  -1   4 260.635 22.5543  13
  -7  -1   4 279.590 19.4591  10
  -7  -1   5 80.5825 17.6998   1
  -7  -1   5 98.6606 16.3541  10
  -7  -1   5 101.611 19.2509  13
  -7  -1   6 936.924 41.8132   1
  -7  -1   6 964.983 43.9802  13
  -7  -1   6 956.372 39.5762  10
  -7  -1   7 10.2787 9.27617   2
  -7  -1   7 16.5350 16.1025  13
  -7  -1   7 29.6253 6.51942   7
  -7  -1   7 39.5778 15.2733  10
  -7  -1   8 525.380 19.7970   7
  -7  -1   8 469.753 28.4745  10
  -7  -1   8 506.152 24.0362   2
  -7  -1   9 28.2945 13.6408  12
  -7  -1   9 40.7120 8.01518   7
  -7  -1   9 37.4214 14.9537  10
  -7  -1   9 20.2428 10.4645   2
  -7  -1  10 444.789 24.0947   2
  -7  -1  10 418.166 27.9782  12
  -7  -1  10 455.221 19.8498   7
  -7  -1  10 422.610 27.5188  10
  -7  -1  10 394.307 28.7346   1
  -7  -1  11 91.8493 14.2433   2
  -7  -1  11 97.2988 17.3051  12
  -7  -1  11 74.0042 10.9261   7
  -7  -1  11 61.4899 16.9054  10
  -7  -1  11 75.4974 18.1966   1
  -7  -1  12 686.281 33.0427   2
  -7  -1  12 667.655 36.6180  12
  -7  -1  12 690.818 28.4040   7
  -7  -1  12 636.816 35.8130  10
  -7  -1  12 605.712 35.5986   1
  -7  -1  13 117.845 18.6089  12
  -7  -1  13 83.5540 12.9769   7
  -7  -1  13 69.5643 18.9469   1
  -7  -1  13 86.4363 16.2937   2
  -7  -1  14 593.187 35.1587  12
  -7  -1  14 543.861 33.7792   1
  -7  -1  15 4.11941 14.6549  12
  -7  -1  15 1.44930 15.6870   1
  -7  -1  16 307.963 26.9307  12
  -7  -1  16 299.098 25.4506   1
  -7  -1  17 6.93938 15.1388  12
  -7  -1  17-0.73272 16.4843   1
  -7  -1  17 40.2027 20.0758   3
  -7  -1  18 207.144 24.3581  12
  -7  -1  18 253.387 24.8662   1
  -7  -1  18 283.529 28.6080   3
  -7  -1  19 36.4900 17.8480  12
  -7  -1  19 51.2304 17.7989   1
  -7  -1  19 58.9025 21.3810   3
  -7  -1  20 95.6353 18.9304   1
  -7  -1  20 106.611 20.6410  12
  -7  -1  20 104.560 23.7825   3
  -7   0 -16 160.078 22.4943   7
  -7   0 -15 81.2672 18.1549   7
  -7   0 -14 177.412 21.7531   7
  -7   0 -14 192.638 23.9020  13
  -7   0 -13 330.088 25.6188   7
  -7   0 -13 377.610 29.1506  13
  -7   0 -12 71.9429 15.7061   7
  -7   0 -12 65.3111 16.0568   6
  -7   0 -12 58.3597 16.2064   5
  -7   0 -12 92.4511 17.7298  13
  -7   0 -11 190.954 20.3239   6
  -7   0 -11 120.661 17.0694   7
  -7   0 -11 177.589 21.0512  13
  -7   0 -11 157.699 19.4942   5
  -7   0 -11 148.360 14.9572   1
  -7   0 -10 493.053 28.8882   7
  -7   0 -10 570.447 32.0685   6
  -7   0 -10 600.286 32.4963   5
  -7   0 -10 574.676 32.8906  13
  -7   0 -10 563.014 27.4061   1
  -7   0  -9 8.89341 11.6339   7
  -7   0  -9 23.0446 14.6154   6
  -7   0  -9 27.3631 15.0177  13
  -7   0  -9 16.5482 14.2802   5
  -7   0  -9 8.65589 11.3356   1
  -7   0  -8 573.846 31.2818   5
  -7   0  -8 585.114 32.0624  13
  -7   0  -8 493.729 26.7103   7
  -7   0  -8 605.617 31.8507   6
  -7   0  -8 576.704 28.3894   1
  -7   0  -7 76.8175 12.5193   7
  -7   0  -7 119.125 17.0476   6
  -7   0  -7 88.5603 16.2651  13
  -7   0  -7 96.8306 16.6446   5
  -7   0  -7 87.2725 9.40456  10
  -7   0  -7 102.563 15.2049   1
  -7   0  -6 499.756 25.1801   7
  -7   0  -6 568.529 31.6190   6
  -7   0  -6 560.893 31.2237  13
  -7   0  -6 627.828 32.4710   5
  -7   0  -6 548.783 22.7414  10
  -7   0  -6 588.050 29.5840   1
  -7   0  -5 769.304 35.9622   6
  -7   0  -5 752.644 35.9229  13
  -7   0  -5 768.097 36.0658   5
  -7   0  -5 729.277 28.0459  10
  -7   0  -5 737.886 33.8895   1
  -7   0  -4 134.328 11.8638   7
  -7   0  -4 172.105 18.6811   6
  -7   0  -4 182.161 18.7405  13
  -7   0  -4 200.482 19.0148   5
  -7   0  -4 196.431 14.0344  10
  -7   0  -4 168.182 17.3194   1
  -7   0  -3 249.007 11.3354   3
  -7   0  -3 223.079 13.4376   7
  -7   0  -3 304.474 22.0784   6
  -7   0  -3 295.301 21.9064   5
  -7   0  -3 301.867 16.8796  10
  -7   0  -3 294.220 21.8886  13
  -7   0  -3 264.239 20.0094   1
  -7   0  -2 154.324 16.5135   1
  -7   0  -2 193.096 14.5010  10
  -7   0  -2 164.452 17.8168  13
  -7   0  -1 111.137 13.1490  10
  -7   0  -1 73.4186 15.9224  13
  -7   0  -1 99.3869 15.9014   1
  -7   0   0 1179.80 42.0007   1
  -7   0   0 1260.14 43.5609  13
  -7   0   1 416.656 22.5793  10
  -7   0   1 361.584 24.9904   1
  -7   0   1 334.171 25.4939  13
  -7   0   2 782.668 33.3662  10
  -7   0   2 737.363 36.0473   1
  -7   0   2 724.297 36.3206  13
  -7   0   3 515.329 26.5025  10
  -7   0   3 501.236 28.8870   1
  -7   0   3 548.582 30.1000  13
  -7   0   4 32.9772 11.9457  10
  -7   0   4 31.2023 13.2617   1
  -7   0   4 44.4300 13.6909  13
  -7   0   5 286.298 20.8416  10
  -7   0   5 260.609 22.0594   1
  -7   0   5 268.969 23.2646  13
  -7   0   6 945.641 43.6443   1
  -7   0   6 976.006 41.2971  10
  -7   0   6 1001.59 44.5112  12
  -7   0   6 985.115 44.8023  13
  -7   0   7 358.928 25.5453  12
  -7   0   7 347.041 23.4975  10
  -7   0   8 621.305 33.4965  12
  -7   0   8 561.001 30.4477  10
  -7   0   9 341.964 25.1748  12
  -7   0   9 315.286 23.4469  10
  -7   0  10 224.686 21.6301  12
  -7   0  10 185.776 19.4881  10
  -7   0  10 179.497 20.1040   1
  -7   0  11 341.018 26.2492  12
  -7   0  11 356.783 25.2569  10
  -7   0  11 331.518 25.0739   1
  -7   0  12 301.544 25.1587  12
  -7   0  12 244.503 22.8230   1
  -7   0  13 407.370 29.3830   3
  -7   0  13 373.686 28.1611  12
  -7   0  13 407.066 28.0760   1
  -7   0  14 181.020 21.1894   1
  -7   0  14 180.948 22.3396   3
  -7   0  15 268.259 25.2269   3
  -7   0  15 254.017 23.8924   1
  -7   0  16 67.4669 16.7123   1
  -7   0  16 62.1497 19.0655   3
  -7   0  17 183.415 24.6705   3
  -7   0  17 197.066 20.9587   1
  -7   0  18 74.6371 21.2903   3
  -7   0  18 57.1709 17.8056   1
  -7   0  19 223.830 26.7363   3
  -7   0  19 168.721 21.0012   1
  -7   0  20 9.57803 21.6715   3
  -7   0  20 6.89764 16.4492   1
  -7   0  21 152.943 27.1795   3
  -7   0  21 139.642 20.6235   1
  -7   1 -17 37.4814 16.4968   7
  -7   1 -16 62.8951 17.2322   7
  -7   1 -15 109.131 18.7882   7
  -7   1 -14 18.4676 14.5033   7
  -7   1 -13 513.656 31.3122   7
  -7   1 -13 565.418 33.0093  13
  -7   1 -12 19.4742 14.4504  13
  -7   1 -12 11.1033 12.8771   5
  -7   1 -12 21.9602 13.0214   7
  -7   1 -12 8.23121 12.8956   6
  -7   1 -11 332.059 23.1247   5
  -7   1 -11 286.930 17.7031   1
  -7   1 -11 324.442 24.4306  13
  -7   1 -11 306.813 22.6982   6
  -7   1 -11 276.335 21.1026   7
  -7   1 -10 50.1903 12.0979   7
  -7   1 -10 43.2850 13.3645   6
  -7   1 -10 58.1800 11.1691   1
  -7   1 -10 31.6990 12.9740   5
  -7   1 -10 57.5034 14.6918  13
  -7   1  -9 194.631 17.8090   5
  -7   1  -9 158.981 14.3113   1
  -7   1  -9 161.179 18.2874  13
  -7   1  -9 193.604 18.0172   6
  -7   1  -9 140.563 14.6998   7
  -7   1  -8 12.1433 12.2939   6
  -7   1  -8 15.5304 9.73864   7
  -7   1  -8 13.9497 10.0351   1
  -7   1  -8 18.7069 12.3465   5
  -7   1  -8 15.4182 12.2704  13
  -7   1  -7 556.079 28.6522   5
  -7   1  -7 592.900 29.2245   6
  -7   1  -7 468.731 24.0082   7
  -7   1  -7 505.094 25.9411   1
  -7   1  -7 537.811 28.6615  13
  -7   1  -6 14.2723 11.1462   1
  -7   1  -6 1.62202 12.0538   5
  -7   1  -6 0.65695 9.05413   7
  -7   1  -6-1.62415 12.1057   6
  -7   1  -6 4.21233 7.64712  10
  -7   1  -6 11.5757 11.7656  13
  -7   1  -5 593.162 28.8404   1
  -7   1  -5 659.581 31.1756   5
  -7   1  -5 614.489 24.6224  10
  -7   1  -5 662.101 31.2707   6
  -7   1  -5 630.018 30.5944  13
  -7   1  -4 72.1992 9.23823   7
  -7   1  -4 109.591 14.5926  13
  -7   1  -4 115.123 11.3394  10
  -7   1  -4 81.9938 13.1164   1
  -7   1  -3 328.272 14.2668   7
  -7   1  -3 361.863 21.6472  13
  -7   1  -3 248.234 9.83270   3
  -7   1  -3 451.313 18.8354  10
  -7   1  -3 428.024 22.2426   1
  -7   1  -2 3.20758 5.32469   7
  -7   1  -2 9.72909 5.45001   3
  -7   1  -2 21.6180 10.1166   1
  -7   1  -2 7.69399 9.19586  10
  -7   1  -2 6.26507 10.5342  13
  -7   1  -1 492.095 19.5768   3
  -7   1  -1 525.934 27.0542   1
  -7   1  -1 547.175 23.9535  10
  -7   1  -1 469.993 25.8666  13
  -7   1   0 234.217 13.3364   3
  -7   1   0 233.068 19.2017   1
  -7   1   0 265.343 17.0411  10
  -7   1   0 227.738 18.9474  13
  -7   1   1 804.148 31.0792   3
  -7   1   1 881.563 37.2687   1
  -7   1   1 867.171 34.6441  10
  -7   1   1 854.325 37.4690  13
  -7   1   2 353.144 18.7704   3
  -7   1   2 355.656 23.1611   1
  -7   1   2 414.242 22.0125  10
  -7   1   2 339.575 23.0159  13
  -7   1   3 1486.49 50.9975   3
  -7   1   3 1409.85 55.5457   1
  -7   1   3 1469.54 53.3870  10
  -7   1   3 1514.46 55.8929  13
  -7   1   4 183.752 14.9533   3
  -7   1   4 172.677 17.7371   1
  -7   1   4 198.284 17.0114  10
  -7   1   4 183.706 17.9019  13
  -7   1   5 465.046 26.3467  13
  -7   1   5 456.527 23.3035   3
  -7   1   5 429.418 25.8241   1
  -7   1   5 479.379 28.3432  12
  -7   1   5 460.679 24.8519  10
  -7   1   6 93.4665 14.1949  10
  -7   1   6 109.554 15.2009  13
  -7   1   6 109.948 15.9547  12
  -7   1   6 102.595 13.7290   3
  -7   1   6 116.779 15.9127   1
  -7   1   7 709.659 32.6804   3
  -7   1   7 706.314 33.4007  10
  -7   1   7 760.895 37.5880  12
  -7   1   8 72.4215 15.0246   3
  -7   1   8 85.3961 14.8360  10
  -7   1   8 83.8033 16.1873  12
  -7   1   9 983.787 43.0808   3
  -7   1   9 1080.25 47.7351  12
  -7   1   9 1005.95 43.0953  10
  -7   1   9 1001.39 44.1356   1
  -7   1  10 138.644 18.5022  10
  -7   1  10 123.424 17.9399   1
  -7   1  10 132.741 18.5116   3
  -7   1  11 517.713 30.0239   1
  -7   1  11 534.030 30.4367   3
  -7   1  12 105.571 17.8985   1
  -7   1  12 132.979 19.6902   3
  -7   1  13 349.832 25.7078   1
  -7   1  13 402.439 27.8220   3
  -7   1  14 44.3063 15.9276  10
  -7   1  14 61.7805 16.2141   1
  -7   1  14 65.1129 18.1454   3
  -7   1  15 141.011 19.5929  10
  -7   1  15 188.611 22.1882   3
  -7   1  15 196.112 19.9762   1
  -7   1  16 11.7800 17.9748   3
  -7   1  16 1.94867 13.7680   1
  -7   1  17 140.353 22.4199   3
  -7   1  17 143.413 19.1436   1
  -7   1  18 210.847 22.7901   1
  -7   1  18 205.693 27.2898   3
  -7   1  19 63.7466 21.8674   3
  -7   1  19 108.599 18.1449   1
  -7   1  20 288.226 31.0494   3
  -7   1  20 274.060 24.2353   1
  -7   2 -18 46.0793 18.2844   7
  -7   2 -17 205.841 23.8965   7
  -7   2 -16 47.1081 16.0541   7
  -7   2 -15 56.8001 15.3902   7
  -7   2 -14 67.5232 16.1603   7
  -7   2 -13 231.962 21.3434   7
  -7   2 -12 265.634 20.4417   5
  -7   2 -12 309.054 21.8499   6
  -7   2 -12 256.251 21.5151   7
  -7   2 -11 633.861 33.4230   7
  -7   2 -11 712.729 33.4669   6
  -7   2 -11 687.649 28.1070   1
  -7   2 -11 720.573 33.3920   5
  -7   2 -11 727.125 35.8703  13
  -7   2 -10 291.957 20.7317   5
  -7   2 -10 248.030 16.0203   1
  -7   2 -10 216.699 20.3998  13
  -7   2 -10 263.892 20.0699   6
  -7   2 -10 208.906 19.1222   7
  -7   2  -9 702.225 32.7070   5
  -7   2  -9 733.626 34.0302  13
  -7   2  -9 697.677 29.1933   1
  -7   2  -9 620.455 30.8516   7
  -7   2  -9 748.694 33.0704   6
  -7   2  -8 23.5989 10.1286   1
  -7   2  -8 13.9404 9.81882   7
  -7   2  -8 23.3971 11.7703  13
  -7   2  -7 545.426 27.7203  13
  -7   2  -7 476.716 23.9101   7
  -7   2  -7 534.095 25.3835   1
  -7   2  -6 547.895 27.0331  13
  -7   2  -6 563.826 26.2742   1
  -7   2  -5 908.620 37.1232  13
  -7   2  -5 807.019 32.3114   7
  -7   2  -5 929.415 36.7815   1
  -7   2  -5 914.927 32.8305  10
  -7   2  -4 1494.30 48.9588  10
  -7   2  -4 1471.17 52.5355   1
  -7   2  -3 569.916 24.5665  13
  -7   2  -3 584.994 25.6862   1
  -7   2  -2 538.830 26.0927   1
  -7   2  -2 549.088 23.2925  10
  -7   2  -2 537.152 24.7616  13
  -7   2  -1 828.847 34.5325   1
  -7   2  -1 885.211 32.3673  10
  -7   2  -1 795.258 32.9411  13
  -7   2   0 353.872 17.0002   3
  -7   2   0 398.506 22.6754   1
  -7   2   0 407.375 20.6531  10
  -7   2   0 355.978 20.3313  13
  -7   2   1 1288.17 46.8788  13
  -7   2   1 1181.02 42.5229   3
  -7   2   1 1252.85 48.4076   1
  -7   2   1 1248.03 45.7300  10
  -7   2   2 1697.51 60.0364  13
  -7   2   2 1661.68 56.9445   3
  -7   2   2 1697.24 62.2184   1
  -7   2   2 1874.49 66.5675  12
  -7   2   2 1790.80 60.0929  10
  -7   2   3 275.311 17.0549   3
  -7   2   3 270.448 19.8615   1
  -7   2   3 294.410 19.1167  10
  -7   2   3 286.469 19.1515  13
  -7   2   4 374.119 20.2632   3
  -7   2   4 382.381 23.3397   1
  -7   2   4 409.846 22.1983  10
  -7   2   4 384.964 21.9107  13
  -7   2   5 387.518 21.4065   3
  -7   2   5 395.649 23.6778   1
  -7   2   5 379.900 22.3976  10
  -7   2   5 380.631 22.0678  13
  -7   2   6 393.185 22.2618   3
  -7   2   6 396.706 22.9595  10
  -7   2   7 323.363 24.2400  12
  -7   2   7 318.731 21.5874  10
  -7   2   7 335.257 21.2528   3
  -7   2   8 417.745 24.6443  10
  -7   2   8 421.482 24.6119   3
  -7   2   9 203.902 19.3114  10
  -7   2   9 231.419 20.3635   1
  -7   2   9 238.250 20.7647   3
  -7   2  10 949.408 42.7131   1
  -7   2  10 993.698 43.1507   3
  -7   2  11 84.4951 16.3570   1
  -7   2  11 79.5729 17.9383   3
  -7   2  12 841.035 38.8463   1
  -7   2  12 831.023 40.6080   3
  -7   2  13 113.069 17.6662  10
  -7   2  13 108.010 16.8540   1
  -7   2  13 89.0695 18.2036   3
  -7   2  14 226.662 20.9720  10
  -7   2  14 219.294 22.7205   3
  -7   2  15 77.8762 16.5862  10
  -7   2  15 51.8098 14.8060   1
  -7   2  15 50.7601 17.3621   3
  -7   2  16 190.897 23.5941   3
  -7   2  16 197.235 19.6706   1
  -7   2  17 30.5894 15.3302   1
  -7   2  17 45.4030 19.7887   3
  -7   2  18 386.717 32.0349   3
  -7   2  19-1.80860 19.6070   3
  -7   3 -18 217.319 24.6082   7
  -7   3 -17 28.3216 15.9485   7
  -7   3 -16 175.858 21.0613   7
  -7   3 -15 18.2978 13.8328   7
  -7   3 -14 603.209 33.7997   7
  -7   3 -13 5.71386 13.9830   7
  -7   3 -12 1119.72 47.2252   7
  -7   3 -11 107.131 15.5625   7
  -7   3 -10 888.707 38.3417   7
  -7   3  -9 40.8253 12.2172  13
  -7   3  -9 36.5961 10.9550   7
  -7   3  -8 227.735 17.7116  13
  -7   3  -8 235.762 16.7566   7
  -7   3  -8 245.931 15.9199   1
  -7   3  -7 189.576 16.4190  13
  -7   3  -7 241.579 16.2963   1
  -7   3  -6 1529.42 54.6932  13
  -7   3  -6 1571.95 54.7134   1
  -7   3  -5 9.11039 9.16282  13
  -7   3  -5 16.6257 10.4616   1
  -7   3  -4 1069.08 39.7823  13
  -7   3  -4 1100.11 41.8399   1
  -7   3  -3 85.2100 10.3521  13
  -7   3  -3 73.3641 6.65758   3
  -7   3  -3 97.3017 10.9125  10
  -7   3  -3 82.8524 12.5287   1
  -7   3  -2 612.083 27.2140   1
  -7   3  -2 600.880 24.9217  10
  -7   3  -2 551.303 23.6700  13
  -7   3  -1 17.0930 6.44385   3
  -7   3  -1 15.7448 10.2722   1
  -7   3  -1 20.2858 9.44629  10
  -7   3  -1 8.40683 7.56612  13
  -7   3   0 1070.49 39.2272  13
  -7   3   0 1018.72 37.6159   3
  -7   3   0 1157.46 43.7741   1
  -7   3   0 1187.53 41.7053  10
  -7   3   1 195.498 13.8538  13
  -7   3   1 176.971 12.6783   3
  -7   3   1 208.204 17.0437   1
  -7   3   1 219.038 19.2925  12
  -7   3   1 207.837 15.5028  10
  -7   3   2 1535.84 51.6246  13
  -7   3   2 1463.96 51.4178   3
  -7   3   2 1518.55 55.7833   1
  -7   3   2 1599.37 59.8198  12
  -7   3   2 1535.64 53.8459  10
  -7   3   3 230.137 15.0609  13
  -7   3   3 204.560 14.8871   3
  -7   3   3 203.494 17.3738   1
  -7   3   3 251.654 20.3414  12
  -7   3   3 214.147 16.4661  10
  -7   3   4 441.058 21.3905  13
  -7   3   4 427.525 21.9770   3
  -7   3   4 468.416 25.0181   1
  -7   3   4 431.364 26.7871  12
  -7   3   4 438.904 23.3051  10
  -7   3   5 99.3525 12.6092   3
  -7   3   5 107.619 11.7370  13
  -7   3   5 104.477 13.3600  10
  -7   3   5 96.6309 13.7119   1
  -7   3   6 128.954 14.0726  10
  -7   3   6 122.583 13.3091   3
  -7   3   7 15.1203 10.8789  10
  -7   3   7 2.74471 11.0815   3
  -7   3   8 271.768 20.2842  10
  -7   3   8 284.191 20.4864   3
  -7   3   9 426.534 25.7154   1
  -7   3   9 433.232 26.4128   3
  -7   3  10 323.980 23.0088   1
  -7   3  10 363.825 24.9140   3
  -7   3  11 175.272 18.7668   1
  -7   3  11 202.125 20.8087   3
  -7   3  12 162.804 18.4411  10
  -7   3  12 173.444 18.7508   1
  -7   3  12 186.071 20.5622   3
  -7   3  13 69.6377 15.3461  10
  -7   3  13 55.3520 14.3172   1
  -7   3  13 73.9313 16.4040   3
  -7   3  14 46.8021 15.9772   3
  -7   3  14 60.4272 15.1886  10
  -7   3  15 8.97167 15.0133   3
  -7   3  15 18.6989 13.7331  10
  -7   3  16 62.1190 17.8783   3
  -7   3  17 94.9430 21.1126   3
  -7   3  18 260.698 27.8596   3
  -7   4 -19 42.5408 16.8010   7
  -7   4 -18 170.546 22.2505   7
  -7   4 -17 79.2547 17.8149   7
  -7   4 -16 186.367 21.5561   7
  -7   4 -15 326.129 25.6088   7
  -7   4 -14 226.065 21.5954   7
  -7   4 -13 507.893 30.0209   7
  -7   4  -6 347.859 19.3199  13
  -7   4  -5 1168.87 41.9060  13
  -7   4  -4 810.927 31.7241  13
  -7   4  -4 919.058 35.7057   1
  -7   4  -3 471.995 20.3384  13
  -7   4  -3 511.129 24.3936   1
  -7   4  -3 443.120 18.6859   3
  -7   4  -2 320.592 15.6695   3
  -7   4  -2 321.079 15.6691  13
  -7   4  -2 376.314 20.8410   1
  -7   4  -1 475.215 20.4709  13
  -7   4  -1 512.816 21.7152   3
  -7   4  -1 618.495 29.8104  12
  -7   4  -1 578.443 26.4386   1
  -7   4  -1 576.281 25.1122  10
  -7   4   0 303.917 14.2421  13
  -7   4   0 339.855 22.7959  12
  -7   4   0 351.380 20.7767   1
  -7   4   0 348.223 19.3774  10
  -7   4   1 1690.74 56.1079  13
  -7   4   1 1741.37 59.2223   3
  -7   4   1 2002.47 68.9298  12
  -7   4   1 2010.24 64.9266   1
  -7   4   1 1887.12 62.0702  10
  -7   4   2 373.269 16.8250  13
  -7   4   2 404.927 20.4432   3
  -7   4   2 457.983 26.7599  12
  -7   4   2 441.550 22.6176  10
  -7   4   2 409.142 23.6923   1
  -7   4   3 998.138 38.3736   3
  -7   4   3 1067.42 41.9157   1
  -7   4   3 1030.89 40.0920  10
  -7   4   3 1001.08 34.5377  13
  -7   4   4 210.309 15.5941   3
  -7   4   4 228.894 18.1763   1
  -7   4   4 219.092 17.2049  10
  -7   4   4 211.573 12.7274  13
  -7   4   5 402.522 22.2699   3
  -7   4   5 454.860 25.1049   1
  -7   4   5 421.485 23.3695  10
  -7   4   5 444.740 19.4748  13
  -7   4   6 198.880 16.0627   3
  -7   4   6 156.102 15.9375  10
  -7   4   7 370.683 22.6752   3
  -7   4   7 374.379 22.6403  10
  -7   4   8 27.0699 13.1071   1
  -7   4   8 24.4699 12.7386   3
  -7   4   9 757.056 36.0838   3
  -7   4  10 185.109 20.1247   3
  -7   4  11 998.904 43.3898  10
  -7   4  11 1043.08 45.5633   3
  -7   4  12 76.5837 15.5662  10
  -7   4  12 81.6856 17.2437   3
  -7   4  13 92.1742 15.9954  10
  -7   4  13 106.928 17.9061   3
  -7   4  14 38.1743 14.7827  10
  -7   4  14 34.7123 15.6116   3
  -7   4  14 33.1592 11.3271  13
  -7   4  15 98.3129 17.5642  10
  -7   4  15 112.799 19.5136   3
  -7   4  15 104.322 14.2966  13
  -7   4  16 25.6840 17.7459   3
  -7   4  17 341.336 30.3560   3
  -7   5  -4 492.935 20.9200   3
  -7   5  -3 1106.01 40.2606   3
  -7   5  -3 1352.16 49.3013  12
  -7   5  -2 88.9802 10.2265   3
  -7   5  -2 122.350 14.4815  12
  -7   5  -1 686.983 28.3916   3
  -7   5  -1 800.674 35.6314  12
  -7   5   0 128.774 12.0183   3
  -7   5   0 157.133 16.6416  12
  -7   5   1 812.362 32.6987   3
  -7   5   1 875.773 39.4495  12
  -7   5   2 263.456 17.2085   3
  -7   5   3 1880.37 64.1460   3
  -7   5   3 1874.71 65.1829  10
  -7   5   4 267.442 17.8684   3
  -7   5   4 265.851 18.4562  10
  -7   5   5 412.127 22.9062   3
  -7   5   5 406.214 15.7152  13
  -7   5   5 430.763 23.6215  10
  -7   5   6 59.4813 12.9043   3
  -7   5   6 58.7112 12.7887  10
  -7   5   7 365.898 23.3361   3
  -7   5   8 286.964 13.9840  13
  -7   5   8 253.749 21.2197   3
  -7   5   9 966.682 34.2891  13
  -7   5   9 987.566 43.0894   3
  -7   5  10 163.974 19.7506   3
  -7   5  10 195.624 13.2048  13
  -7   5  10 179.022 18.8506  10
  -7   5  11 184.923 20.4331   3
  -7   5  11 218.296 19.9232  10
  -7   5  11 208.154 14.3875  13
  -7   5  12 44.7291 10.2269  13
  -7   5  12 53.6570 15.8442   3
  -7   5  12 54.4673 14.6250  10
  -7   5  13 162.673 20.8682   3
  -7   5  13 180.141 19.0510  10
  -7   5  13 161.486 14.6862  13
  -7   5  14-6.83524 14.2651  10
  -7   5  14 15.6346 16.1959   3
  -7   5  14 18.4565 10.8314  13
  -7   5  15 194.032 23.6541   3
  -7   5  16 107.900 21.2182   3
  -7   6  -4 1383.57 50.5656  12
  -7   6  -4 1155.09 43.5731   3
  -7   6  -3 156.146 15.5964  12
  -7   6  -3 127.441 12.8200   3
  -7   6  -2 630.822 31.2951  12
  -7   6  -2 552.685 25.7833   3
  -7   6  -1 49.9863 12.6977  12
  -7   6  -1 51.3357 10.5426   3
  -7   6   0 1690.90 58.2974   3
  -7   6   1 159.254 15.3893   3
  -7   6   2 1979.33 67.6570   3
  -7   6   3 496.521 25.6639   3
  -7   6   4 163.803 15.3358   3
  -7   6   5 7.25952 11.4510   3
  -7   6   6 459.959 26.1083   3
  -7   6   7 126.544 16.5597   3
  -7   6   7 106.604 7.36642  13
  -7   6   8 402.931 25.5634   3
  -7   6   8 385.846 15.9707  13
  -7   6   9 104.227 16.9696   3
  -7   6   9 88.3273 9.05933  13
  -7   6  10 364.172 25.9707   3
  -7   6  10 376.987 17.5990  13
  -7   6  11 20.6965 15.3728   3
  -7   6  11 12.8896 8.53381  13
  -7   6  12 217.582 21.9866   3
  -7   6  12 212.322 14.8700  13
  -7   6  13 4.42649 15.2954   3
  -7   6  14 157.827 21.4827   3
  -7   6  15 18.6517 18.3017   3
  -7   7  -5 306.285 21.4163  12
  -7   7  -4 1242.80 48.4504  12
  -7   7  -4 1146.24 44.3223   3
  -7   7  -3 70.4902 11.9073   3
  -7   7  -3 69.7080 12.6766  12
  -7   7  -2 90.2307 13.0976   3
  -7   7  -2 75.3776 12.9281  12
  -7   7  -1 140.480 14.4999   3
  -7   7   0 1281.77 48.2903   3
  -7   7   1 115.518 15.1569   3
  -7   7   2 1145.66 45.1728   3
  -7   7   3 97.4968 14.7143   3
  -7   7   4 195.196 18.0524   3
  -7   7   5 241.623 20.1097   3
  -7   7   6 382.703 25.0422   3
  -7   7   7 172.842 18.9671   3
  -7   7   8 346.146 14.5168  13
  -7   7   8 307.619 24.2674   3
  -7   7   9 180.544 11.6372  13
  -7   7   9 144.671 19.1218   3
  -7   7  10 293.766 16.0727  13
  -7   7  10 337.730 25.6341   3
  -7   7  11 174.275 21.6277   3
  -7   7  12 157.783 22.1937   3
  -7   7  13 168.324 22.3311   3
  -7   7  14 132.567 21.9766   3
  -7   8  -5 465.627 27.4661   8
  -7   8  -5 384.871 23.9425  12
  -7   8  -4 164.397 17.9763   8
  -7   8  -4 128.676 15.6135  12
  -7   8  -3 238.799 19.5697  12
  -7   8  -3 298.974 22.5167   8
  -7   8  -3 275.890 19.6867   3
  -7   8  -2 58.6471 13.2897   3
  -7   8  -2 55.5327 15.0489   8
  -7   8  -1 821.847 40.1459   8
  -7   8  -1 850.332 37.3313   3
  -7   8   0 262.268 22.8842   8
  -7   8   0 272.975 20.5928   3
  -7   8   1 777.175 38.5345   8
  -7   8   1 719.424 34.6096   3
  -7   8   2 64.2826 16.3087   8
  -7   8   2 63.4994 13.9218   3
  -7   8   3 187.464 18.1717   3
  -7   8   4 126.705 16.8440   3
  -7   8   5 269.822 24.1432   8
  -7   8   5 265.390 21.9136   3
  -7   8   6 381.940 27.7504   8
  -7   8   6 306.545 24.4997   3
  -7   8   7 486.374 31.9349   8
  -7   8   7 476.949 29.5577   3
  -7   8   8 34.6127 15.9785   3
  -7   8   9 492.962 31.8327   3
  -7   8  10 70.7268 19.2196   3
  -7   8  11 378.723 29.5767   3
  -7   8  12 31.2212 17.2973   3
  -7   8  13 203.469 25.0030   3
  -7   9  -8 268.019 23.2763   8
  -7   9  -7 775.754 38.6214   8
  -7   9  -6 93.0133 17.4269   8
  -7   9  -6 61.4062 12.5777  12
  -7   9  -5 302.708 23.6046   8
  -7   9  -5 236.220 19.1740  12
  -7   9  -4 231.761 21.3686   8
  -7   9  -4 171.217 17.9911  12
  -7   9  -3 89.9475 16.8701   8
  -7   9  -3 68.5127 14.2387   3
  -7   9  -2 207.474 21.2964   8
  -7   9  -2 193.952 18.8315   3
  -7   9  -1 776.731 40.2123   8
  -7   9  -1 800.119 37.7288   3
  -7   9   0 278.257 24.8631   8
  -7   9   0 246.364 22.1777   3
  -7   9   1 1054.52 47.6696   8
  -7   9   1 902.199 42.9759   3
  -7   9   2 432.850 28.4614   3
  -7   9   3 214.894 21.3053   3
  -7   9   4 175.235 20.6622   3
  -7   9   5 424.744 30.0819   8
  -7   9   5 394.048 27.9034   3
  -7   9   6 273.068 26.3207   8
  -7   9   6 279.177 24.6498   3
  -7   9   7 274.477 27.1471   8
  -7   9   7 272.635 25.6183   3
  -7   9   8 482.271 33.7181   8
  -7   9   8 460.296 32.3525   3
  -7   9   9 410.236 31.0138   8
  -7   9   9 348.402 29.3305   3
  -7   9  10 45.3207 18.3362   8
  -7   9  10 86.0685 19.3687   3
  -7   9  11 116.743 21.3116   3
  -7   9  12 206.769 25.3231   3
  -7  10 -11 41.6588 16.1996   8
  -7  10 -10 854.213 41.7102   8
  -7  10  -9 185.197 21.3286   8
  -7  10  -8 571.625 33.7210   8
  -7  10  -7 142.994 20.4658   8
  -7  10  -6 1039.60 45.7742   8
  -7  10  -6 783.889 37.4251  12
  -7  10  -5 18.3632 16.1108   8
  -7  10  -5 45.7504 13.8521  12
  -7  10  -4 854.517 41.2847   8
  -7  10  -4 640.395 34.7616  12
  -7  10  -3 68.3217 18.1832   8
  -7  10  -2 715.421 37.4879   3
  -7  10  -2 758.755 40.4101   8
  -7  10  -1 116.797 19.1816   3
  -7  10  -1 129.241 21.2491   8
  -7  10   0 901.602 43.8617   3
  -7  10   0 945.665 46.7821   8
  -7  10   1 22.6195 16.3772   3
  -7  10   1 28.6872 18.7665   8
  -7  10   2 719.639 38.5942   3
  -7  10   3 24.2290 16.1347   3
  -7  10   4 147.836 20.4608   3
  -7  10   5 16.9184 15.9618   3
  -7  10   5 40.0226 18.0342   8
  -7  10   6 310.618 27.8987   3
  -7  10   6 343.827 29.6241   8
  -7  10   7 92.0384 21.3990   3
  -7  10   7 73.8659 21.2398   8
  -7  10   8 491.391 34.5998   3
  -7  10   8 545.691 36.3704   8
  -7  10   9 19.7119 18.2604   3
  -7  10   9 12.0292 18.2328   8
  -7  10  10 213.327 25.9071   3
  -7  10  10 202.306 25.6198   8
  -7  10  11 8.22818 19.3131   3
  -7  10  11 2.80799 17.4546   8
  -7  10  12 118.920 22.8147   8
  -7  11 -13 215.548 24.2189   9
  -7  11 -13 191.870 22.1513   8
  -7  11 -12 350.332 28.5366   9
  -7  11 -12 313.477 26.5678   8
  -7  11 -11 405.440 30.5328   9
  -7  11 -11 371.446 29.3921   8
  -7  11 -10 153.139 22.0981   9
  -7  11 -10 130.753 20.4050   8
  -7  11  -9 123.383 20.4286   9
  -7  11  -9 112.310 19.4451   8
  -7  11  -8 409.086 30.0306   9
  -7  11  -8 318.821 27.2600   8
  -7  11  -7 102.870 20.5216   9
  -7  11  -7 91.0919 19.9646   8
  -7  11  -6 263.345 26.2751   9
  -7  11  -6 241.130 25.1015   8
  -7  11  -6 177.406 17.9215  12
  -7  11  -5 525.942 33.8166   8
  -7  11  -5 360.170 25.4876  12
  -7  11  -4 220.197 24.9277   8
  -7  11  -2 119.003 19.8223   3
  -7  11  -2 133.052 21.2866   8
  -7  11  -1 58.3912 17.9402   3
  -7  11  -1 80.9394 19.5970   8
  -7  11   0 378.026 29.4160   3
  -7  11   0 378.610 30.8979   8
  -7  11   1 102.774 21.6874   8
  -7  11   1 116.057 20.9934   3
  -7  11   2 51.1496 18.3199   3
  -7  11   3 55.4173 18.6438   3
  -7  11   4 65.4438 19.9956   8
  -7  11   4 29.4522 18.4933   3
  -7  11   5 155.451 24.2115   8
  -7  11   5 146.460 23.5030   3
  -7  11   6 49.9895 21.0452   8
  -7  11   6 65.9462 21.5730   3
  -7  11   7 120.282 23.8384   8
  -7  11   7 110.987 22.8823   3
  -7  11   8 93.1953 22.5671   8
  -7  11   8 75.1937 21.9449   3
  -7  11   9 131.857 23.3501   8
  -7  11   9 105.751 23.6665   3
  -7  11  10 38.4625 21.3999   8
  -7  11  10 24.4007 21.3148   3
  -7  11  11 165.655 26.2037   8
  -7  12 -14 17.6468 18.5135   9
  -7  12 -13 383.047 30.0952   8
  -7  12 -13 413.342 31.9206   9
  -7  12 -12 23.0525 18.8831   8
  -7  12 -12 26.4307 19.9931   9
  -7  12 -11 496.664 34.8566   8
  -7  12 -11 578.826 36.9147   9
  -7  12 -10 6.01632 18.0396   8
  -7  12 -10 28.4681 19.8617   9
  -7  12  -9 257.426 26.1039   8
  -7  12  -9 276.875 26.8543   9
  -7  12  -8 60.6399 19.2890   8
  -7  12  -8 60.2712 19.3143   9
  -7  12  -7 220.720 25.2814   8
  -7  12  -7 206.560 25.1629   9
  -7  12  -6 54.2418 19.2310   8
  -7  12  -6 62.8040 19.8777   9
  -7  12  -5 364.221 30.8119   8
  -7  12  -5 387.291 30.8389   9
  -7  12  -4 100.477 22.4444   8
  -7  12  -4 125.594 23.2886   9
  -7  12  -3 495.230 35.8137   8
  -7  12  -2 116.310 23.4498   8
  -7  12  -1 225.773 26.9764   8
  -7  12   0 21.7040 17.7295   3
  -7  12   0 29.1090 19.3239   8
  -7  12   1 117.087 21.4119   3
  -7  12   1 89.5202 22.1145   8
  -7  12   2 27.0818 19.3695   3
  -7  12   3 232.217 27.1859   3
  -7  12   4 32.5154 20.9500   8
  -7  12   4 18.7586 20.1870   3
  -7  12   5 223.307 28.2215   8
  -7  12   5 204.342 27.6593   3
  -7  12   6 27.8285 21.3208   8
  -7  12   6 59.7250 22.2184   3
  -7  12   7 139.158 25.3871   8
  -7  12   7 169.060 25.3096   3
  -7  12   8-15.1871 22.1002   8
  -7  12   8-15.3563 21.2656   3
  -7  13 -11 236.162 29.3458   8
  -7  13 -11 308.149 31.9829   9
  -7  13 -10 265.755 29.4177   8
  -7  13 -10 264.167 30.1637   9
  -7  13  -9 126.188 23.8152   8
  -7  13  -9 168.824 25.2771   9
  -7  13  -8 47.1624 20.6225   8
  -7  13  -8 80.0290 22.3975   9
  -7  13  -7 195.904 25.9206   8
  -7  13  -7 183.830 26.0076   9
  -7  13  -6 105.691 22.7587   8
  -7  13  -6 108.777 23.9779   9
  -7  13  -5 148.971 24.6563   8
  -7  13  -5 127.765 25.5578   9
  -7  13  -4 542.948 40.0516   8
  -7  13  -4 552.306 39.8602   9
  -7  13  -3 149.169 27.2506   8
  -7  13  -3 173.485 28.3264   9
  -7  13  -2 149.842 25.7772   8
  -7  13  -1 91.0090 23.6338   8
  -7  13   0 39.4788 20.6983   8
  -7  13   1 91.3952 23.3002   3
  -7  13   2 235.846 29.7967   3
  -7  13   3 91.1441 25.1241   3
  -7  13   4 210.888 30.3336   8
  -7  13   4 152.929 27.8110   3
  -6  -7  -3-5.97098 20.6680   1
  -6  -7  -2 165.657 26.1855   1
  -6  -7  -1 17.1963 20.6467   1
  -6  -7   0 200.850 27.7702   1
  -6  -7   1 48.3076 22.8855   1
  -6  -7   2 428.906 35.4888   1
  -6  -7   3 43.0672 26.4928  13
  -6  -7   3 59.5499 21.8612   1
  -6  -7   4 105.404 26.3292  13
  -6  -7   4 110.608 23.1195   1
  -6  -7   5 74.8010 25.4225  13
  -6  -7   5 42.4961 21.1873   1
  -6  -7   6 143.100 27.6242  13
  -6  -7   6 190.586 26.5616   1
  -6  -7   7-2.43304 25.7022  13
  -6  -7   7 32.3943 23.3427   1
  -6  -7   8 304.853 35.4243  13
  -6  -7   9 26.3894 27.0397  13
  -6  -7  10 215.326 32.3688  13
  -6  -7  11 14.3549 25.9102  13
  -6  -7  11 26.4372 22.1612   1
  -6  -7  12 167.731 30.1867  13
  -6  -7  12 142.523 26.3966   1
  -6  -7  13 13.7581 25.0432  13
  -6  -7  13 2.22616 21.6722   1
  -6  -6  -7 79.8228 21.3205   1
  -6  -6  -6 134.797 22.6467   1
  -6  -6  -5 128.120 22.4675   1
  -6  -6  -4 135.479 22.8973   1
  -6  -6  -3 42.8471 22.1935  13
  -6  -6  -3 48.8835 19.2952   1
  -6  -6  -2 87.3091 23.3632  13
  -6  -6  -2 101.249 20.9926   1
  -6  -6  -1 108.690 25.0246  13
  -6  -6  -1 118.541 22.8794   1
  -6  -6   0 199.619 29.8107  13
  -6  -6   0 233.440 27.7450   1
  -6  -6   1 252.222 24.7675  10
  -6  -6   1 289.363 28.9930   1
  -6  -6   1 253.272 30.7250  13
  -6  -6   2 189.076 25.4012   1
  -6  -6   2 156.301 27.2328  13
  -6  -6   3 131.540 20.5290   3
  -6  -6   3 152.778 24.1293   1
  -6  -6   3 172.355 27.5697  13
  -6  -6   4 156.977 20.6010   3
  -6  -6   4 122.434 25.8253  13
  -6  -6   4 146.410 24.3091   1
  -6  -6   5 135.986 23.5275   1
  -6  -6   5 137.792 20.4260   3
  -6  -6   5 156.046 26.4797  13
  -6  -6   6 107.663 15.6900   2
  -6  -6   6 139.119 24.1486   1
  -6  -6   6 117.176 27.3471  13
  -6  -6   7 328.555 22.4136   2
  -6  -6   7 252.309 29.1366   1
  -6  -6   7 246.255 32.3680  13
  -6  -6   8 106.488 16.6869   2
  -6  -6   8 112.013 28.0603  13
  -6  -6   9 236.854 21.1615   2
  -6  -6   9 232.441 30.9549  13
  -6  -6  10 37.9104 15.1893   2
  -6  -6  10 11.8430 23.3445  13
  -6  -6  11 209.837 20.8884   2
  -6  -6  11 147.956 24.4984   1
  -6  -6  11 205.032 29.3683  13
  -6  -6  12 2.08093 13.7946   2
  -6  -6  12-5.04396 19.5636   1
  -6  -6  12 18.6808 22.9225  13
  -6  -6  13 137.653 19.4956   2
  -6  -6  13 105.792 23.4395   1
  -6  -6  13 145.178 28.2442  13
  -6  -6  14 42.8827 17.3564   2
  -6  -6  14 26.6179 21.3600   1
  -6  -6  15 306.518 26.7821   2
  -6  -6  15 224.758 29.3653   1
  -6  -6  16 30.2419 18.5104   2
  -6  -6  16 7.20826 22.3703   1
  -6  -5  -9 94.6678 20.5489   7
  -6  -5  -9 119.223 23.8854  13
  -6  -5  -8-14.4390 21.0033  13
  -6  -5  -8 3.09787 17.0566   7
  -6  -5  -8-1.53512 17.2647   1
  -6  -5  -7 358.301 32.0725  13
  -6  -5  -7 296.201 27.4171   7
  -6  -5  -7 385.607 29.8046   1
  -6  -5  -6 15.9854 20.0989  13
  -6  -5  -6 8.48925 15.6813   7
  -6  -5  -6 21.4133 17.1186   1
  -6  -5  -5 214.575 26.1205  13
  -6  -5  -5 201.850 23.7464   1
  -6  -5  -4 3.73879 17.8376  13
  -6  -5  -4 9.74285 15.9019   1
  -6  -5  -3 68.2490 19.7230  13
  -6  -5  -3 95.6733 19.4090   1
  -6  -5  -2 13.1735 19.8810  13
  -6  -5  -2 14.8267 17.1408   1
  -6  -5  -1 508.243 28.8519  10
  -6  -5  -1 442.753 35.0435  13
  -6  -5  -1 462.991 33.1738   1
  -6  -5   0 7.13949 14.6256   3
  -6  -5   0 41.1705 16.2302  10
  -6  -5   0 26.7870 18.3339   1
  -6  -5   0 23.9290 21.1874  13
  -6  -5   1 419.162 25.8910   3
  -6  -5   1 422.686 33.7960  13
  -6  -5   1 459.543 27.2424  10
  -6  -5   1 391.944 21.5563   2
  -6  -5   1 398.292 30.3613   1
  -6  -5   2-3.89173 18.1894  13
  -6  -5   2 14.7573 13.4915   3
  -6  -5   2 19.5556 17.0440   1
  -6  -5   2 12.7202 14.4156  10
  -6  -5   2 30.4913 10.1267   2
  -6  -5   3 78.3070 15.7143   3
  -6  -5   3 88.3820 20.5950  13
  -6  -5   3 68.6030 18.6186   1
  -6  -5   3 109.528 16.9789  10
  -6  -5   3 72.2650 11.4729   2
  -6  -5   4 31.4424 15.0130   3
  -6  -5   4 38.0480 17.2839   1
  -6  -5   4 44.4875 11.3053   2
  -6  -5   4 81.4406 16.8621  10
  -6  -5   4 57.6690 20.5161  13
  -6  -5   5 171.139 22.7775   1
  -6  -5   5 207.151 16.2705   2
  -6  -5   5 154.080 20.1972  10
  -6  -5   5 159.792 24.9011  13
  -6  -5   6 141.370 22.5273   1
  -6  -5   6 122.521 14.8032   2
  -6  -5   6 120.310 20.5378  10
  -6  -5   6 119.583 24.5204  13
  -6  -5   7 335.566 32.9729  13
  -6  -5   7 349.414 30.0720   1
  -6  -5   7 386.625 23.0260   2
  -6  -5   8 138.140 27.1682  13
  -6  -5   8 184.716 17.6370   2
  -6  -5   9 291.264 32.4963  13
  -6  -5   9 344.226 23.0353   2
  -6  -5  10 74.6197 24.3193  13
  -6  -5  10 108.140 21.5745   1
  -6  -5  10 141.570 17.1707   2
  -6  -5  11 185.699 27.6132  13
  -6  -5  11 206.948 19.7138   2
  -6  -5  11 161.271 23.0280   1
  -6  -5  12 25.6812 13.9737   2
  -6  -5  12 46.0205 19.0715   1
  -6  -5  13 177.015 20.3446   2
  -6  -5  13 176.235 24.5330   1
  -6  -5  14 127.820 19.5112   2
  -6  -5  14 104.319 22.8629   1
  -6  -5  15 193.132 22.2089   2
  -6  -5  15 143.941 24.6026   1
  -6  -5  16 35.4428 17.5358   2
  -6  -5  16 37.3402 20.8672   1
  -6  -5  17 425.184 31.8602   2
  -6  -5  17 324.705 32.1809   1
  -6  -5  18 156.413 22.5676   2
  -6  -5  18 89.7914 23.0856   1
  -6  -4 -12 15.5251 19.0856  13
  -6  -4 -12 23.9520 16.8279   7
  -6  -4 -11 23.5165 18.3968  13
  -6  -4 -11 20.3382 16.3119   7
  -6  -4 -10 85.5322 20.9961  13
  -6  -4 -10 60.2308 17.7379   7
  -6  -4  -9 145.917 20.7095   1
  -6  -4  -9 182.246 24.4892  13
  -6  -4  -9 149.465 20.8935   7
  -6  -4  -8 152.579 20.9395   1
  -6  -4  -8 190.220 24.0865  13
  -6  -4  -8 138.223 19.8770   7
  -6  -4  -7 219.029 23.0813   1
  -6  -4  -7 261.872 26.2536  13
  -6  -4  -7 187.135 21.1362   7
  -6  -4  -6 95.6640 18.2089   1
  -6  -4  -6 115.373 21.1702  13
  -6  -4  -6 89.7559 16.6111   7
  -6  -4  -5 31.6554 15.6096   1
  -6  -4  -5 44.1830 18.1880  13
  -6  -4  -4 325.860 26.2529   1
  -6  -4  -4 316.513 27.9236  13
  -6  -4  -3 18.3822 16.3829   1
  -6  -4  -3 39.9841 19.5326  13
  -6  -4  -3 56.5005 13.9012  10
  -6  -4  -2 637.479 36.3754   1
  -6  -4  -2 641.512 29.3781   3
  -6  -4  -2 614.961 37.8652   5
  -6  -4  -2 667.509 31.2300  10
  -6  -4  -2 611.028 38.1809  13
  -6  -4  -1 141.065 22.1989   5
  -6  -4  -1 148.009 16.8039   3
  -6  -4  -1 168.411 22.5338   6
  -6  -4  -1 146.454 21.2183   1
  -6  -4  -1 167.141 17.8017  10
  -6  -4  -1 129.650 22.9301  13
  -6  -4   0 442.100 33.2573  13
  -6  -4   0 442.864 31.0842   5
  -6  -4   0 461.852 25.2489   3
  -6  -4   0 442.828 30.8718   6
  -6  -4   0 483.105 26.4749  10
  -6  -4   0 388.831 19.7915   2
  -6  -4   0 430.746 29.7924   1
  -6  -4   1 152.095 23.5391  13
  -6  -4   1 173.266 22.5055   1
  -6  -4   1 169.375 17.8530   3
  -6  -4   1 162.163 13.5287   2
  -6  -4   1 204.519 19.1374  10
  -6  -4   2 463.152 33.7891  13
  -6  -4   2 451.627 31.1050   1
  -6  -4   2 484.177 26.9087   3
  -6  -4   2 521.437 28.3442  10
  -6  -4   2 505.621 22.3165   2
  -6  -4   3 40.9701 9.63963   2
  -6  -4   3 65.0368 20.5230  13
  -6  -4   3 45.4559 16.5473   1
  -6  -4   3 58.2331 15.5770  10
  -6  -4   4 276.814 16.2858   2
  -6  -4   4 236.063 23.7789   6
  -6  -4   4 206.898 23.0916   5
  -6  -4   4 248.347 26.6841  13
  -6  -4   4 268.141 21.4813  10
  -6  -4   4 251.368 23.9537   1
  -6  -4   5 62.6031 11.2051   2
  -6  -4   5 58.7609 21.0664  13
  -6  -4   5 80.5793 17.1570  10
  -6  -4   5 61.7851 19.1524   1
  -6  -4   6 432.602 28.2235  10
  -6  -4   6 393.763 32.3997  13
  -6  -4   6 433.186 30.8953   1
  -6  -4   6 493.143 23.7908   2
  -6  -4   7 57.4259 12.1607   2
  -6  -4   7 34.2062 11.8858   7
  -6  -4   7 52.4877 21.7725  13
  -6  -4   7 60.5731 17.7965  10
  -6  -4   7 61.8795 19.3636   1
  -6  -4   8 388.216 32.7362  13
  -6  -4   8 436.516 23.8588   2
  -6  -4   8 416.726 28.6648  10
  -6  -4   8 395.397 22.6721   7
  -6  -4   9 136.733 25.3521  13
  -6  -4   9 129.013 21.2645  10
  -6  -4   9 142.565 15.4403   7
  -6  -4   9 171.340 16.9619   2
  -6  -4  10 531.048 26.7368   7
  -6  -4  10 475.944 33.9642   1
  -6  -4  11 47.9121 12.7027   7
  -6  -4  11 49.1455 13.9607   2
  -6  -4  11 9.93838 17.0576   1
  -6  -4  12 282.660 21.9861   2
  -6  -4  12 236.005 25.3287   1
  -6  -4  13 60.8536 15.8093   2
  -6  -4  13 42.0429 18.3511   1
  -6  -4  14 431.091 28.1579   2
  -6  -4  14 406.848 31.1406   1
  -6  -4  15 88.6148 17.9082   2
  -6  -4  15 52.3358 19.2906   1
  -6  -4  16 323.369 26.2043   2
  -6  -4  16 254.261 26.5885   1
  -6  -4  17 36.6018 17.2473   2
  -6  -4  17 24.4477 18.7010   1
  -6  -4  18 353.979 29.5469   2
  -6  -4  18 287.970 28.1956   1
  -6  -4  19 32.1884 18.4255   2
  -6  -4  19 24.9332 18.2654   1
  -6  -3 -14 155.835 23.6106   7
  -6  -3 -14 244.542 27.3749  13
  -6  -3 -13 2.78352 17.4525  13
  -6  -3 -13 18.1816 16.0934   7
  -6  -3 -12 142.267 22.4861  13
  -6  -3 -12 127.189 20.1605   7
  -6  -3 -11 13.8455 17.7243  13
  -6  -3 -11 11.1565 15.3431   7
  -6  -3 -10 322.372 27.9378  13
  -6  -3 -10 319.869 23.7618   1
  -6  -3 -10 261.119 24.0424   7
  -6  -3  -9 12.2944 17.1702  13
  -6  -3  -9 5.93529 14.2476   1
  -6  -3  -9 8.56307 14.6420   7
  -6  -3  -8 736.216 39.9610  13
  -6  -3  -8 733.659 35.9856   1
  -6  -3  -7 23.4862 16.6873  13
  -6  -3  -7 24.4107 13.8556   7
  -6  -3  -7 19.1443 14.8167   1
  -6  -3  -6 406.561 28.4182   6
  -6  -3  -6 390.418 28.6398  13
  -6  -3  -6 377.602 27.6489   5
  -6  -3  -6 374.046 25.5706   1
  -6  -3  -5 45.1363 11.4287  10
  -6  -3  -5 53.4817 17.4548  13
  -6  -3  -5 36.8796 12.7911   7
  -6  -3  -5 52.4874 16.7978   6
  -6  -3  -5 45.6469 15.1278   1
  -6  -3  -5 28.9086 15.9284   5
  -6  -3  -4 399.804 29.5512  13
  -6  -3  -4 397.627 28.9523   5
  -6  -3  -4 397.895 29.0550   6
  -6  -3  -4 451.973 20.7287   3
  -6  -3  -4 446.289 22.9014  10
  -6  -3  -4 413.229 27.6220   1
  -6  -3  -3 115.074 19.7113   5
  -6  -3  -3 136.320 18.5075   1
  -6  -3  -3 130.879 19.4871   6
  -6  -3  -3 110.023 12.3157   3
  -6  -3  -3 108.753 19.6120  13
  -6  -3  -3 128.235 14.5689  10
  -6  -3  -2 234.271 16.4882   3
  -6  -3  -2 264.320 18.8074  10
  -6  -3  -2 256.968 23.5743   6
  -6  -3  -2 291.690 24.5959   5
  -6  -3  -2 261.533 24.6493  13
  -6  -3  -2 218.885 21.4612   1
  -6  -3  -1 102.270 17.3767   1
  -6  -3  -1 96.7152 9.49229   2
  -6  -3  -1 144.908 19.6044   6
  -6  -3  -1 90.9864 12.9954   3
  -6  -3  -1 107.393 18.4000   5
  -6  -3  -1 89.4074 19.1634  13
  -6  -3  -1 139.574 15.4338  10
  -6  -3   0 303.690 19.6211   3
  -6  -3   0 281.304 14.4376   2
  -6  -3   0 300.569 25.0163   6
  -6  -3   0 328.086 27.2145  13
  -6  -3   0 306.668 24.9065   5
  -6  -3   0 333.770 24.8831   1
  -6  -3   0 349.219 21.6990  10
  -6  -3   1 164.283 16.1639   3
  -6  -3   1 165.247 19.7692   1
  -6  -3   1 172.860 20.4635   6
  -6  -3   1 187.954 20.8642   5
  -6  -3   1 192.600 17.4190  10
  -6  -3   1 163.511 11.1437   2
  -6  -3   1 159.052 21.4814  13
  -6  -3   2 262.752 14.0216   2
  -6  -3   2 269.837 20.3045  10
  -6  -3   2 224.868 22.1789   1
  -6  -3   2 261.116 24.8161  13
  -6  -3   3 345.816 16.7717   2
  -6  -3   3 369.840 23.5449  10
  -6  -3   3 297.861 24.5573   1
  -6  -3   3 307.715 27.0416  13
  -6  -3   4 333.843 16.8722   2
  -6  -3   4 287.015 22.1041  10
  -6  -3   4 258.066 23.8820   1
  -6  -3   4 304.509 26.7250  13
  -6  -3   5 341.817 17.7431   2
  -6  -3   5 301.941 26.7224  13
  -6  -3   5 300.666 22.5731  10
  -6  -3   5 317.605 24.8753   1
  -6  -3   6 52.7639 10.2708   7
  -6  -3   6 79.2107 10.7288   2
  -6  -3   6 71.3674 17.9832  13
  -6  -3   6 75.8230 15.4192  10
  -6  -3   6 70.2555 16.4492   1
  -6  -3   7 107.928 21.4060  13
  -6  -3   7 129.953 13.4675   2
  -6  -3   7 114.169 18.5524  10
  -6  -3   7 107.698 12.3749   7
  -6  -3   8 679.766 40.8267  13
  -6  -3   8 709.803 36.8082  10
  -6  -3   8 780.291 32.4061   2
  -6  -3   8 726.813 30.1468   7
  -6  -3   9 174.747 21.6047  10
  -6  -3   9 227.518 17.6511   2
  -6  -3   9 201.526 15.5756   7
  -6  -3  10 419.761 21.8823   7
  -6  -3  10 394.210 27.8838  10
  -6  -3  11 185.488 15.4855   7
  -6  -3  11 159.661 20.9168  10
  -6  -3  11 171.754 21.5957   1
  -6  -3  11 183.449 17.5553   2
  -6  -3  12 321.106 19.7950   7
  -6  -3  12 265.671 25.6367  10
  -6  -3  12 274.349 25.4678   1
  -6  -3  12 353.020 23.2152   2
  -6  -3  13 272.237 18.7804   7
  -6  -3  13 285.230 21.8429   2
  -6  -3  14 242.707 18.8752   7
  -6  -3  14 241.687 21.5654   2
  -6  -3  14 195.692 23.7118   1
  -6  -3  15 38.1125 13.5893  12
  -6  -3  15 38.0662 14.7775   2
  -6  -3  15 36.6266 17.2975   1
  -6  -3  16 315.097 24.3880  12
  -6  -3  16 377.808 28.6626   1
  -6  -3  17 55.4070 14.8159  12
  -6  -3  17 86.0454 18.2389   2
  -6  -3  17 32.6827 17.4468   1
  -6  -3  18 107.022 17.2785  12
  -6  -3  18 127.991 20.8168   2
  -6  -3  18 118.994 20.5764   1
  -6  -3  19 122.582 17.6700  12
  -6  -3  19 144.690 21.8685   1
  -6  -3  19 127.793 21.9935   2
  -6  -3  20 77.2836 19.0750   1
  -6  -3  20 66.7022 20.3815   2
  -6  -2 -15-1.71701 16.7488   7
  -6  -2 -15 19.3420 18.4211  13
  -6  -2 -14 199.513 24.6751  13
  -6  -2 -14 161.069 21.7589   7
  -6  -2 -13 142.059 21.7388  13
  -6  -2 -13 92.3044 17.9453   7
  -6  -2 -12 6.58818 15.7472  13
  -6  -2 -12-0.71690 13.8754   7
  -6  -2 -11 118.181 20.0445  13
  -6  -2 -11 89.7549 17.0826   7
  -6  -2 -10 179.800 21.9034   6
  -6  -2 -10 185.958 20.0815   7
  -6  -2 -10 183.455 21.4791   5
  -6  -2 -10 200.257 18.3789   1
  -6  -2 -10 209.110 22.1896  13
  -6  -2  -9 152.786 19.8962   5
  -6  -2  -9 163.811 17.5021   1
  -6  -2  -9 154.964 20.3995  13
  -6  -2  -9 132.338 17.4796   7
  -6  -2  -9 165.012 19.9393   6
  -6  -2  -8 52.6728 16.5658  13
  -6  -2  -8 57.6274 13.6791   7
  -6  -2  -8 44.1727 16.1266   6
  -6  -2  -8 81.3568 17.3335   5
  -6  -2  -8 83.7273 15.6280   1
  -6  -2  -7 482.567 19.8211  10
  -6  -2  -7 350.285 18.3494   2
  -6  -2  -7 402.160 25.7314   7
  -6  -2  -7 583.047 31.9062   6
  -6  -2  -7 503.398 18.1398   3
  -6  -2  -7 510.943 30.6048   5
  -6  -2  -7 555.290 28.3989   1
  -6  -2  -7 557.698 31.3950  13
  -6  -2  -6 2.74895 14.0000   5
  -6  -2  -6 11.1481 8.53764  10
  -6  -2  -6 12.1221 6.59446   2
  -6  -2  -6 18.3017 11.4679   7
  -6  -2  -6 3.43550 14.2466   6
  -6  -2  -6 0.31447 7.17020   3
  -6  -2  -6 2.06091 14.5860  13
  -6  -2  -6 10.5096 13.1049   1
  -6  -2  -5 562.343 22.4906  10
  -6  -2  -5 570.591 31.2108   6
  -6  -2  -5 603.577 20.1096   3
  -6  -2  -5 576.321 31.4020   5
  -6  -2  -5 536.949 28.4141   1
  -6  -2  -5 551.385 31.0742  13
  -6  -2  -4 93.1427 16.7060   5
  -6  -2  -4 104.645 11.8174  10
  -6  -2  -4 53.3596 6.48885   2
  -6  -2  -4 70.4719 12.1590   7
  -6  -2  -4 132.716 18.2261   6
  -6  -2  -4 92.3825 9.65772   3
  -6  -2  -4 87.5207 17.0807  13
  -6  -2  -4 103.635 15.8967   1
  -6  -2  -3 557.402 28.3591   1
  -6  -2  -3 548.524 23.0135  10
  -6  -2  -3 522.762 20.1256   3
  -6  -2  -3 541.043 29.4626   6
  -6  -2  -3 556.646 29.7040   5
  -6  -2  -3 523.064 29.5624  13
  -6  -2  -2 60.6460 15.1310   1
  -6  -2  -2 47.0240 15.2954   6
  -6  -2  -2 31.6393 9.90749   3
  -6  -2  -2 37.6811 14.5380   5
  -6  -2  -2 52.7769 16.3309  13
  -6  -2  -2 50.8107 11.7726  10
  -6  -2  -1 718.927 27.6174   3
  -6  -2  -1 737.665 34.3025   1
  -6  -2  -1 752.753 35.4858   6
  -6  -2  -1 772.597 37.2569  13
  -6  -2  -1 758.708 35.5268   5
  -6  -2  -1 735.283 29.8400  10
  -6  -2   0 319.913 23.7179   1
  -6  -2   0 352.766 25.1494   6
  -6  -2   0 321.118 25.6496  13
  -6  -2   0 318.361 24.4274   5
  -6  -2   0 383.210 21.1345  10
  -6  -2   0 306.728 12.7550   2
  -6  -2   1 592.507 32.1862   1
  -6  -2   1 643.700 33.4302   6
  -6  -2   1 597.169 34.1514  13
  -6  -2   1 626.742 33.1440   5
  -6  -2   1 646.169 29.2848  10
  -6  -2   1 612.734 21.5261   2
  -6  -2   2 195.483 19.6630   1
  -6  -2   2 177.303 19.3932   6
  -6  -2   2 178.419 19.4847   5
  -6  -2   2 227.726 17.8644  10
  -6  -2   2 219.323 10.9723   2
  -6  -2   2 195.927 21.6834  13
  -6  -2   3 696.693 24.3680   2
  -6  -2   3 630.942 30.7246  10
  -6  -2   3 589.141 33.1555   1
  -6  -2   3 602.451 35.0646  13
  -6  -2   4 164.785 11.5736   2
  -6  -2   4 162.769 21.2531  13
  -6  -2   4 173.295 18.0133  10
  -6  -2   4 171.980 20.2671   1
  -6  -2   5 819.687 32.6714   7
  -6  -2   5 1073.74 34.9376   2
  -6  -2   5 942.612 44.6332  13
  -6  -2   5 990.133 40.8187  10
  -6  -2   5 923.351 42.8615   1
  -6  -2   6 399.967 18.3767   7
  -6  -2   6 429.581 20.4385   2
  -6  -2   6 374.810 29.1837  13
  -6  -2   6 398.483 25.4588  10
  -6  -2   6 365.122 27.1730   1
  -6  -2   7 749.644 36.2177  10
  -6  -2   7 741.959 28.7783   7
  -6  -2   7 837.486 31.8942   2
  -6  -2   8 434.971 27.1922  10
  -6  -2   8 448.671 20.3989   7
  -6  -2   8 471.930 23.3596   2
  -6  -2   9 546.079 24.0184   7
  -6  -2   9 550.860 30.7880  10
  -6  -2   9 617.496 27.5198   2
  -6  -2  10 3.11549 8.88773   7
  -6  -2  10 10.9981 11.9213  12
  -6  -2  10 4.01490 14.4869   1
  -6  -2  10 9.68302 13.9511  10
  -6  -2  10 12.0956 10.8099   2
  -6  -2  11 812.395 34.5037   2
  -6  -2  11 727.529 35.9997  12
  -6  -2  11 749.879 30.7394   7
  -6  -2  11 701.296 36.8906  10
  -6  -2  11 677.288 37.3825   1
  -6  -2  12 103.634 13.5180   7
  -6  -2  12 115.367 16.1931   2
  -6  -2  12 72.1933 18.5242   1
  -6  -2  12 99.7284 16.4982  12
  -6  -2  13 795.015 32.5043   7
  -6  -2  13 755.382 35.7586   2
  -6  -2  13 693.351 37.6394   1
  -6  -2  13 632.848 35.3844  12
  -6  -2  14 18.4063 11.9438   7
  -6  -2  14 3.10026 12.9249   2
  -6  -2  14 6.88489 15.4201   1
  -6  -2  14 10.1166 12.7408  12
  -6  -2  15 450.217 25.3632   7
  -6  -2  15 515.035 30.1987   2
  -6  -2  15 419.141 28.8378   1
  -6  -2  15 462.133 28.8790  12
  -6  -2  16-27.3427 14.1176   7
  -6  -2  16 10.7264 14.2480   2
  -6  -2  16 6.22939 15.7739   1
  -6  -2  16 10.0562 13.7353  12
  -6  -2  17 311.278 25.9191   2
  -6  -2  17 236.091 23.3904   1
  -6  -2  17 266.519 23.6800  12
  -6  -2  18 31.6987 16.9862   2
  -6  -2  18 27.0489 15.8262   1
  -6  -2  18 26.6050 14.8216  12
  -6  -2  19 282.722 26.5736   2
  -6  -2  19 211.541 22.6835   1
  -6  -2  19 210.644 23.3929  12
  -6  -2  20-11.4542 21.6904   3
  -6  -2  20 6.85409 16.3654   1
  -6  -2  20 7.20185 16.2700  12
  -6  -2  21 147.006 27.6002   3
  -6  -2  21 112.351 20.4862  12
  -6  -2  21 193.390 21.6622   1
  -6  -1 -17 68.5959 19.8953   7
  -6  -1 -16 11.2194 16.1997   7
  -6  -1 -15 230.877 24.5319   7
  -6  -1 -15 260.211 26.6036  13
  -6  -1 -14 30.3615 15.7410   7
  -6  -1 -14 41.1041 17.1613  13
  -6  -1 -13 195.550 21.2560   5
  -6  -1 -13 172.165 20.4348   7
  -6  -1 -13 204.711 21.3984   6
  -6  -1 -13 192.202 22.3595  13
  -6  -1 -12 27.1482 15.3428  13
  -6  -1 -12 33.6588 13.6463   7
  -6  -1 -12 19.1577 14.3669   6
  -6  -1 -12-0.68491 13.9868   5
  -6  -1 -11 224.459 20.6958   7
  -6  -1 -11 245.810 21.9738   6
  -6  -1 -11 230.655 21.5486   5
  -6  -1 -11 229.586 17.1294   1
  -6  -1 -11 266.221 23.2056  13
  -6  -1 -10 2.27959 11.4196   7
  -6  -1 -10-2.61953 14.0640   6
  -6  -1 -10-2.07716 13.3480  13
  -6  -1 -10 10.4977 13.1468   5
  -6  -1 -10 13.5087 10.3950   1
  -6  -1  -9 271.749 20.4245   7
  -6  -1  -9 316.671 23.4021   6
  -6  -1  -9 302.788 19.6129   1
  -6  -1  -9 319.553 23.2122   5
  -6  -1  -9 278.651 23.1570  13
  -6  -1  -8 85.5396 16.4665  13
  -6  -1  -8 66.0612 15.6087   6
  -6  -1  -8 57.8494 13.1781   7
  -6  -1  -8 68.5173 13.3828   1
  -6  -1  -8 75.5623 15.8847   5
  -6  -1  -8 39.3321 7.82658   2
  -6  -1  -7 645.260 22.4422  10
  -6  -1  -7 724.166 34.0023   6
  -6  -1  -7 736.059 34.5415   5
  -6  -1  -7 721.773 34.4071  13
  -6  -1  -7 740.843 31.4456   1
  -6  -1  -6 141.227 10.7469  10
  -6  -1  -6 87.1471 7.33029   2
  -6  -1  -6 125.804 13.9447   7
  -6  -1  -6 159.590 17.7987   6
  -6  -1  -6 136.863 17.5160   5
  -6  -1  -6 157.514 16.4236   1
  -6  -1  -6 147.417 17.8868  13
  -6  -1  -5 448.237 17.7604  10
  -6  -1  -5 432.051 25.2076   6
  -6  -1  -5 463.983 13.1742   3
  -6  -1  -5 410.629 24.7997   5
  -6  -1  -5 393.306 24.6256  13
  -6  -1  -5 444.483 23.8755   1
  -6  -1  -4 459.804 26.3076   1
  -6  -1  -4 466.990 27.8119   6
  -6  -1  -4 509.249 18.1438   3
  -6  -1  -4 522.103 28.6929   5
  -6  -1  -4 471.223 28.1770  13
  -6  -1  -4 530.076 22.0740  10
  -6  -1  -3 590.736 21.3725   3
  -6  -1  -3 583.104 30.5311   6
  -6  -1  -3 560.492 28.8720   1
  -6  -1  -3 564.880 30.2793   5
  -6  -1  -3 559.022 30.4668  13
  -6  -1  -3 618.404 24.9065  10
  -6  -1  -2 272.962 14.4476   3
  -6  -1  -2 216.974 14.3152   7
  -6  -1  -2 259.732 21.8104   6
  -6  -1  -2 295.556 17.2769  10
  -6  -1  -2 276.537 21.7992   5
  -6  -1  -2 260.840 21.8661  13
  -6  -1  -2 280.215 21.1015   1
  -6  -1  -1 1538.99 56.5778   6
  -6  -1  -1 1593.36 51.1820  10
  -6  -1  -1 1521.87 56.4197   5
  -6  -1  -1 1460.53 56.6970  13
  -6  -1  -1 1452.50 54.6546   1
  -6  -1   0 160.335 18.1929   6
  -6  -1   0 187.240 15.1367  10
  -6  -1   0 147.158 17.3834   5
  -6  -1   0 145.459 17.7674  13
  -6  -1   0 160.220 16.9518   1
  -6  -1   1 782.026 35.6790   6
  -6  -1   1 708.438 34.8682   5
  -6  -1   1 721.031 35.6067  13
  -6  -1   1 707.244 34.3606   1
  -6  -1   1 743.502 31.3407  10
  -6  -1   2 424.361 15.2074   2
  -6  -1   2 379.142 25.8171  13
  -6  -1   2 388.863 24.5851   1
  -6  -1   2 401.895 22.2954  10
  -6  -1   3 407.889 15.7408   2
  -6  -1   3 391.485 22.2974  10
  -6  -1   3 356.616 25.3663  13
  -6  -1   3 339.943 24.0097   1
  -6  -1   4 1039.42 31.8901   2
  -6  -1   4 940.999 41.2109   1
  -6  -1   4 984.977 42.4876  13
  -6  -1   4 981.330 38.3256  10
  -6  -1   5 1059.45 42.3757  10
  -6  -1   5 1159.61 36.8247   2
  -6  -1   5 1048.71 44.6927   1
  -6  -1   5 970.492 33.4153   7
  -6  -1   5 1072.73 46.0738  13
  -6  -1   6 255.660 19.8619  10
  -6  -1   6 266.358 15.2735   2
  -6  -1   6 248.683 21.2409   1
  -6  -1   6 253.835 12.1836   7
  -6  -1   6 243.476 22.0796  13
  -6  -1   7 876.457 38.3648  12
  -6  -1   7 834.265 28.8784   7
  -6  -1   7 784.845 36.3504  10
  -6  -1   7 834.797 32.2865   2
  -6  -1   8 124.657 15.6329  12
  -6  -1   8 119.612 9.71264   7
  -6  -1   8 113.651 15.7157  10
  -6  -1   8 130.702 12.6248   2
  -6  -1   9 149.839 13.9291   2
  -6  -1   9 150.003 16.4235  12
  -6  -1   9 159.680 11.3974   7
  -6  -1   9 138.802 16.1757  10
  -6  -1   9 115.227 16.8217   1
  -6  -1  10 315.016 19.7269   2
  -6  -1  10 307.649 22.6154  12
  -6  -1  10 300.751 16.3978   7
  -6  -1  10 291.316 22.0490  10
  -6  -1  10 303.919 23.1568   1
  -6  -1  11 280.428 22.2668  12
  -6  -1  11 283.345 16.8447   7
  -6  -1  11 279.743 19.7259   2
  -6  -1  11 258.157 22.0509   1
  -6  -1  12 328.551 24.6723  12
  -6  -1  12 365.934 20.0975   7
  -6  -1  12 351.093 23.0098   2
  -6  -1  12 284.090 23.9686   1
  -6  -1  13 222.063 21.5865  12
  -6  -1  13 258.635 21.2404   2
  -6  -1  13 240.253 21.9047   1
  -6  -1  13 276.997 18.0513   7
  -6  -1  14 156.593 18.7370   2
  -6  -1  14 128.939 19.3220  10
  -6  -1  14 177.111 19.8081   1
  -6  -1  14 205.995 16.6630   7
  -6  -1  15 52.8368 15.4860   2
  -6  -1  15 42.4431 15.3535  10
  -6  -1  15 55.0252 13.0108   7
  -6  -1  15 56.9090 15.3076   1
  -6  -1  16 187.617 18.0692   7
  -6  -1  16 171.740 20.2388   1
  -6  -1  16 220.846 21.7881   2
  -6  -1  17 142.489 19.5155   1
  -6  -1  18 215.485 22.2170   1
  -6  -1  18 217.903 26.4983   3
  -6  -1  19 144.900 19.7258   1
  -6  -1  19 186.241 25.5865   3
  -6  -1  20 324.391 26.0247   1
  -6  -1  20 353.053 33.2211   3
  -6  -1  21 67.9898 16.7895   1
  -6   0 -18 17.6804 16.7149   7
  -6   0 -17 75.2923 18.2769   7
  -6   0 -16 166.616 21.9773   7
  -6   0 -15 21.5194 14.6185   7
  -6   0 -14 554.115 32.0672   6
  -6   0 -14 604.339 32.7121   5
  -6   0 -14 604.084 35.3445  13
  -6   0 -13 10.4314 13.8856   5
  -6   0 -13 16.0561 13.8483   7
  -6   0 -13 3.06007 13.1879   6
  -6   0 -12 536.821 29.7658   6
  -6   0 -12 479.045 29.0760   7
  -6   0 -12 556.803 30.3789   5
  -6   0 -12 451.515 22.0230   1
  -6   0 -12 543.372 31.2005  13
  -6   0 -11 53.6595 10.1535   1
  -6   0 -11 51.9561 13.4262   7
  -6   0 -11 61.4279 14.2817   6
  -6   0 -11 53.9461 15.1089  13
  -6   0 -11 42.4003 8.90779   2
  -6   0 -11 63.8379 14.2613   5
  -6   0 -10 241.375 16.0072   1
  -6   0 -10 267.878 20.2701   6
  -6   0 -10 204.527 18.0306   7
  -6   0 -10 260.517 20.1669   5
  -6   0 -10 247.758 21.0344  13
  -6   0 -10 182.508 13.0053   2
  -6   0  -9 63.8368 11.4596   1
  -6   0  -9 56.4251 12.3848   7
  -6   0  -9 56.6216 14.1518   6
  -6   0  -9 45.3527 14.4616  13
  -6   0  -9 57.7166 13.9788   5
  -6   0  -9 32.1400 7.95185   2
  -6   0  -8 702.133 31.4315   7
  -6   0  -8 843.957 35.5983   6
  -6   0  -8 763.241 35.2210  13
  -6   0  -8 830.578 35.5070   5
  -6   0  -8 802.655 31.3978   1
  -6   0  -7 3.34540 5.41470   2
  -6   0  -7-7.14331 12.6840  13
  -6   0  -7 6.50578 11.6995   6
  -6   0  -7 5.45867 8.97563   7
  -6   0  -7 9.47610 10.5355   1
  -6   0  -7 12.4182 11.3296   5
  -6   0  -7 5.90856 6.05822  10
  -6   0  -6 489.770 24.1168   1
  -6   0  -6 464.399 26.0748   6
  -6   0  -6 404.815 21.3897   7
  -6   0  -6 454.796 25.8122   5
  -6   0  -6 461.195 18.4651  10
  -6   0  -6 451.934 26.0399  13
  -6   0  -5 230.236 17.0337   1
  -6   0  -5 224.011 18.6553   6
  -6   0  -5 170.574 13.1100   7
  -6   0  -5 184.093 17.0023   5
  -6   0  -5 203.008 12.1306  10
  -6   0  -5 199.765 17.5934  13
  -6   0  -4 714.095 31.2071   1
  -6   0  -4 713.634 32.6797   6
  -6   0  -4 720.752 32.8660   5
  -6   0  -4 761.771 26.9416  10
  -6   0  -4 704.586 32.6005  13
  -6   0  -3 31.1752 11.4880  13
  -6   0  -3 31.5760 11.5220   5
  -6   0  -3 41.1388 5.47478   3
  -6   0  -3 37.0466 8.63775  10
  -6   0  -3 37.4667 11.1384   1
  -6   0  -3 40.4132 11.7071   6
  -6   0  -3 35.3067 7.29634   7
  -6   0  -2 396.668 23.3500   6
  -6   0  -2 446.783 19.4611  10
  -6   0  -2 433.055 23.9389   5
  -6   0  -2 399.359 22.0509   1
  -6   0  -2 366.410 22.4321  13
  -6   0  -1 675.237 30.7434   6
  -6   0  -1 650.601 30.4260   5
  -6   0  -1 710.582 26.7396  10
  -6   0  -1 664.475 30.8073  13
  -6   0  -1 654.387 29.6611   1
  -6   0   0 225.886 16.9332   1
  -6   0   0 234.052 14.7586  10
  -6   0   0 201.914 17.1094  13
  -6   0   1 161.261 15.3377   1
  -6   0   1 201.734 14.1913  10
  -6   0   1 163.652 15.8563  13
  -6   0   2 643.696 31.2079  13
  -6   0   2 627.367 27.7314  10
  -6   0   2 617.287 30.0081   1
  -6   0   3 394.575 24.1424  13
  -6   0   3 402.186 21.3782  10
  -6   0   3 365.027 22.9274   1
  -6   0   4 561.373 30.2231  13
  -6   0   4 623.490 30.4090  12
  -6   0   4 589.111 27.5053  10
  -6   0   4 598.191 29.4168   1
  -6   0   5 131.944 15.6673  13
  -6   0   5 150.017 15.2106  12
  -6   0   5 120.208 13.8255  10
  -6   0   5 127.005 14.9923   1
  -6   0   6 584.932 30.4210  12
  -6   0   6 590.281 28.1594  10
  -6   0   7 348.259 23.0793  12
  -6   0   7 337.908 21.5727  10
  -6   0   8 1238.33 49.7042  12
  -6   0   8 1127.42 46.0463  10
  -6   0   9 358.667 24.3632  12
  -6   0   9 318.394 22.7448   1
  -6   0   9 315.282 22.2308  10
  -6   0  10 565.551 29.8167   1
  -6   0  11-3.36307 13.1002   1
  -6   0  12 716.969 34.8706   1
  -6   0  13 35.7465 14.2719   1
  -6   0  13 26.0102 14.8043  10
  -6   0  14 693.255 34.9615   1
  -6   0  14 722.554 37.5619   3
  -6   0  14 647.560 34.6293  10
  -6   0  15 55.3436 14.7098   1
  -6   0  15 52.7360 16.8866   3
  -6   0  15 29.6641 15.0988  10
  -6   0  16 319.125 23.8235   1
  -6   0  16 322.984 26.7620   3
  -6   0  16 322.421 24.9023  10
  -6   0  17 94.2184 21.8937   3
  -6   0  17 68.9998 17.2497   1
  -6   0  18 342.982 29.6817   3
  -6   0  18 297.656 23.8131   1
  -6   0  19 56.6771 22.4045   3
  -6   0  19 37.4951 15.9619   1
  -6   0  20 372.126 25.7290   1
  -6   0  21 36.8396 15.6860   1
  -6   1 -19 51.8936 18.9512   7
  -6   1 -18 146.633 21.8727   7
  -6   1 -17 10.1972 14.4247   7
  -6   1 -16 168.741 20.8878   7
  -6   1 -15 63.1233 15.8940   7
  -6   1 -14 445.861 29.3133   7
  -6   1 -14 453.409 26.6458   6
  -6   1 -14 442.474 26.9342   5
  -6   1 -13 87.5436 14.3047   5
  -6   1 -13 80.3560 14.3884   6
  -6   1 -13 76.0170 15.3265   7
  -6   1 -13 79.5401 11.9372   2
  -6   1 -12 280.868 21.9919  13
  -6   1 -12 204.503 15.1088   2
  -6   1 -12 205.248 13.1382   1
  -6   1 -12 310.361 20.7278   5
  -6   1 -12 259.147 19.6078   6
  -6   1 -12 262.278 20.6664   7
  -6   1 -11 11.0557 7.88719   2
  -6   1 -11 1.08465 11.0912   7
  -6   1 -11 7.05461 10.8262   6
  -6   1 -11 11.5573 11.2070   5
  -6   1 -11 26.4287 12.9862  13
  -6   1 -11 15.3902 7.91480   1
  -6   1 -10 212.600 17.8719   7
  -6   1 -10 262.250 19.0464   6
  -6   1 -10 249.216 19.9567  13
  -6   1 -10 234.508 18.2731   5
  -6   1 -10 195.308 13.1971   2
  -6   1 -10 240.085 14.7583   1
  -6   1  -9 62.1412 11.4436   7
  -6   1  -9 53.5151 12.3006   6
  -6   1  -9 64.6493 9.90364   1
  -6   1  -9 58.0965 12.8008   5
  -6   1  -9 60.0696 12.9869  13
  -6   1  -8 360.001 21.7465   5
  -6   1  -8 301.947 19.1769   7
  -6   1  -8 368.263 21.8149   6
  -6   1  -8 355.437 18.8056   1
  -6   1  -8 353.536 21.9472  13
  -6   1  -7-2.79350 10.6712   5
  -6   1  -7 3.27795 10.0561   6
  -6   1  -7 0.36132 8.37522   7
  -6   1  -7-6.76429 9.76017   1
  -6   1  -7-1.43623 10.8632  13
  -6   1  -6 563.245 24.9277   1
  -6   1  -6 564.986 27.4438   5
  -6   1  -6 557.871 27.4573   6
  -6   1  -6 483.346 23.1030   7
  -6   1  -6 523.479 20.5308  10
  -6   1  -6 568.166 27.6087  13
  -6   1  -5 1037.64 38.7001   1
  -6   1  -5 1035.09 40.8606   5
  -6   1  -5 901.590 35.5702   7
  -6   1  -5 1045.58 41.0233   6
  -6   1  -5 1036.28 34.5483  10
  -6   1  -5 1012.68 40.2179  13
  -6   1  -4 713.577 30.0876   1
  -6   1  -4 694.991 31.3735   6
  -6   1  -4 728.492 31.7162   5
  -6   1  -4 746.467 26.4005  10
  -6   1  -4 691.383 30.5979  13
  -6   1  -3 828.576 25.7639  10
  -6   1  -3 788.712 29.3613   1
  -6   1  -2 951.510 29.4148   3
  -6   1  -2 959.175 37.1212   1
  -6   1  -2 1019.48 34.0393  10
  -6   1  -2 976.229 37.0064  13
  -6   1  -1 482.765 18.4255   3
  -6   1  -1 475.995 24.5268   1
  -6   1  -1 524.929 22.2498  10
  -6   1  -1 483.433 23.9735  13
  -6   1   0 1432.05 47.6149   3
  -6   1   0 1512.81 53.8903   1
  -6   1   0 1606.07 51.3781  10
  -6   1   0 1471.25 53.4960  13
  -6   1   1 637.066 25.1102   3
  -6   1   1 676.685 27.7677  10
  -6   1   1 674.472 29.8351  13
  -6   1   1 653.337 29.8426   1
  -6   1   2 1768.62 59.8656  10
  -6   1   2 1793.21 62.0887  13
  -6   1   2 1765.83 62.2538   1
  -6   1   3 1349.44 48.1883  10
  -6   1   3 1358.01 49.8538  13
  -6   1   3 1309.25 49.6611   1
  -6   1   4 926.016 36.9962  10
  -6   1   4 957.840 38.6651  13
  -6   1   4 954.754 38.7877   1
  -6   1   5 567.552 26.6614  10
  -6   1   5 560.450 27.8456   1
  -6   1   6 933.906 38.0701  10
  -6   1   6 979.270 42.0577  12
  -6   1   7 253.647 18.5516  10
  -6   1   7 261.173 18.2643   3
  -6   1   7 275.197 20.7726  12
  -6   1   8 1003.80 41.2931  10
  -6   1   8 1068.27 41.9236   3
  -6   1   9 617.834 30.8853   1
  -6   1   9 633.607 31.1496   3
  -6   1  10 617.869 31.2451   1
  -6   1  10 637.447 32.1380   3
  -6   1  11 803.543 36.8948   1
  -6   1  11 811.515 38.0487   3
  -6   1  12 195.260 18.8858  10
  -6   1  12 228.887 18.9622   1
  -6   1  12 199.731 19.7107   3
  -6   1  13 120.660 16.6010  10
  -6   1  13 106.550 15.9515   1
  -6   1  13 98.2190 18.4331   3
  -6   1  14 659.850 34.5553  10
  -6   1  14 724.867 34.4064   1
  -6   1  14 755.537 37.7984   3
  -6   1  15 47.8258 15.5413  10
  -6   1  15 59.6461 14.5418   1
  -6   1  15 90.8070 18.4715   3
  -6   1  16 203.812 20.9435  10
  -6   1  16 207.152 19.6889   1
  -6   1  16 228.090 23.9975   3
  -6   1  17 473.964 30.8519  10
  -6   1  17 511.229 29.9419   1
  -6   1  17 561.330 35.9266   3
  -6   1  18 88.1821 22.6027   3
  -6   1  18 126.052 17.6859   1
  -6   1  22 125.280 24.6610   3
  -6   2 -19 88.3820 20.6691   7
  -6   2 -18 101.120 19.3864   7
  -6   2 -17 194.980 22.5282   7
  -6   2 -16 34.3287 15.4291   7
  -6   2 -15 397.568 28.0064   7
  -6   2 -14 21.0277 11.6565   5
  -6   2 -14 32.8674 11.9474   6
  -6   2 -14 31.1235 13.8262   7
  -6   2 -14 22.1965 10.3166   2
  -6   2 -13 651.104 29.6651   5
  -6   2 -13 631.975 29.3788   6
  -6   2 -13 636.486 33.1215   7
  -6   2 -12 77.0829 13.3289   5
  -6   2 -12 80.1595 13.5347   6
  -6   2 -12 84.8045 15.3737   7
  -6   2 -11 1634.39 57.6846   5
  -6   2 -11 1551.78 59.8402   7
  -6   2 -11 1633.67 57.6313   6
  -6   2 -10 161.602 16.4578   7
  -6   2 -10 193.624 15.9344   6
  -6   2 -10 156.241 12.0435   1
  -6   2 -10 187.450 15.6171   5
  -6   2 -10 156.718 16.5044  13
  -6   2  -9 273.956 17.5445   5
  -6   2  -9 244.264 14.5198   1
  -6   2  -9 258.240 18.7719  13
  -6   2  -9 253.636 17.2434   6
  -6   2  -9 228.102 17.0498   7
  -6   2  -8 75.8378 11.7108   6
  -6   2  -8 44.0368 10.3840   7
  -6   2  -8 71.6720 11.6660   5
  -6   2  -8 70.9112 9.76162   1
  -6   2  -8 72.6029 12.5464  13
  -6   2  -7 1063.48 40.5043   5
  -6   2  -7 959.981 38.6259   7
  -6   2  -7 1095.13 40.5686   6
  -6   2  -7 1034.95 37.8228   1
  -6   2  -7 1057.03 40.8856  13
  -6   2  -6 29.2300 9.08045   1
  -6   2  -6 21.6628 8.23855   7
  -6   2  -6 24.2345 10.2214  13
  -6   2  -5 2066.73 68.5780  13
  -6   2  -5 1942.76 65.5716   7
  -6   2  -4 189.933 13.8545  13
  -6   2  -4 180.876 11.4450   7
  -6   2  -4 201.959 12.3212  10
  -6   2  -4 197.297 14.6546   1
  -6   2  -3 1007.00 30.2821  10
  -6   2  -3 983.374 33.2326   1
  -6   2  -2 194.669 9.54790   3
  -6   2  -2 237.923 15.1979   1
  -6   2  -2 233.759 13.6025  10
  -6   2  -2 220.855 14.1528  13
  -6   2  -1 693.718 25.1761   3
  -6   2  -1 749.609 30.9602   1
  -6   2  -1 740.139 29.1360  13
  -6   2   0 17.7388 7.99081  13
  -6   2   0 7.94415 6.54976   3
  -6   2   0 5.48321 9.17211   1
  -6   2   0 8.59288 9.44532  12
  -6   2   0 19.1588 8.50476  10
  -6   2   1 2954.18 90.8110  13
  -6   2   1 2769.80 87.8406   3
  -6   2   1 2823.60 92.6325   1
  -6   2   1 3112.64 97.0290  12
  -6   2   1 2863.84 90.4754  10
  -6   2   2 56.7093 10.1239  13
  -6   2   2 41.5804 8.65466   3
  -6   2   2 38.8886 10.5401   1
  -6   2   2 39.2749 11.3946  12
  -6   2   2 39.0254 9.90693  10
  -6   2   3 1023.15 38.1464  13
  -6   2   3 1001.47 36.5071   3
  -6   2   3 999.042 39.5644   1
  -6   2   3 1054.62 43.2588  12
  -6   2   3 1009.01 38.1828  10
  -6   2   4 129.001 11.4747   3
  -6   2   4 99.4146 11.6920  13
  -6   2   4 103.689 12.0822  10
  -6   2   4 104.886 12.8332   1
  -6   2   5 1113.04 42.5633  10
  -6   2   5 1181.92 44.4847   1
  -6   2   5 1143.71 41.8538   3
  -6   2   6 39.5206 10.8190  10
  -6   2   6 24.9185 9.54781   3
  -6   2   7 692.516 30.8625  10
  -6   2   7 730.439 31.3228   3
  -6   2   8 198.038 17.0924  10
  -6   2   8 223.436 17.5923   1
  -6   2   8 214.000 17.6889   3
  -6   2   9 798.643 35.4507   1
  -6   2   9 810.901 35.7780   3
  -6   2  10 224.113 18.8027   1
  -6   2  10 232.677 20.2337   3
  -6   2  11 874.856 38.7681  10
  -6   2  11 931.887 39.6638   1
  -6   2  11 955.466 41.4107   3
  -6   2  12 23.6348 12.7067  10
  -6   2  12 14.5508 11.9751   1
  -6   2  12 23.1691 14.3437   3
  -6   2  13 264.119 20.1742   1
  -6   2  13 275.524 20.7267  10
  -6   2  13 266.940 22.6973   3
  -6   2  14-0.55266 12.8465  10
  -6   2  14 16.0591 12.2002   1
  -6   2  14-0.66817 14.0918   3
  -6   2  15 120.732 18.7814   3
  -6   2  15 118.815 16.4359  10
  -6   2  15 146.118 16.7962   1
  -6   2  16 40.1859 15.5031  10
  -6   2  16 51.4250 18.4125   3
  -6   2  17 646.609 34.8959  10
  -6   2  17 705.343 40.3595   3
  -6   2  21 64.8703 21.2582   3
  -6   2  22-13.7185 19.8910   3
  -6   3 -20 95.4007 21.0137   7
  -6   3 -19 111.423 20.5581   7
  -6   3 -18 48.6873 16.5466   7
  -6   3 -17 239.767 23.7984   7
  -6   3 -16 49.9447 15.9934   7
  -6   3 -15 504.792 31.5655   7
  -6   3 -14 436.818 28.7325   7
  -6   3 -13 825.310 39.3970   7
  -6   3 -12 184.318 18.4523   7
  -6   3 -11 573.361 29.4697   7
  -6   3 -10 39.5267 11.0659   7
  -6   3  -9 755.844 33.0782   7
  -6   3  -8 984.750 38.3701  13
  -6   3  -8 920.130 37.5932   7
  -6   3  -7 1391.65 49.5740  13
  -6   3  -7 1359.63 49.2803   7
  -6   3  -7 1411.37 47.6955   1
  -6   3  -6 1275.29 44.5975   1
  -6   3  -6 1251.77 45.2140  13
  -6   3  -5 2150.65 69.2733   1
  -6   3  -5 2087.52 68.5611  13
  -6   3  -4 1136.78 40.5134   1
  -6   3  -4 1052.69 38.3522  13
  -6   3  -3 1434.04 46.8877   1
  -6   3  -3 1364.47 43.8574  13
  -6   3  -2 865.337 30.5932   3
  -6   3  -2 1022.32 36.6216   1
  -6   3  -2 1031.49 34.8570  10
  -6   3  -2 917.942 32.9787  13
  -6   3  -1 743.380 28.1420  13
  -6   3  -1 724.706 27.0475   3
  -6   3  -1 822.821 32.1161   1
  -6   3  -1 879.660 35.8365  12
  -6   3  -1 858.674 30.7267  10
  -6   3   0 755.338 28.1797  13
  -6   3   0 766.801 28.4239   3
  -6   3   0 854.498 33.0124   1
  -6   3   0 891.884 36.4976  12
  -6   3   0 816.275 30.9891  10
  -6   3   1 612.671 23.6785  13
  -6   3   1 615.774 24.5600   3
  -6   3   1 627.746 27.9031   1
  -6   3   1 656.765 31.0751  12
  -6   3   1 644.531 26.5154  10
  -6   3   2 603.804 23.5338  13
  -6   3   2 577.133 24.6308   3
  -6   3   2 644.246 27.9284   1
  -6   3   2 671.802 31.3493  12
  -6   3   2 609.864 26.3494  10
  -6   3   3 635.525 26.2253   3
  -6   3   3 661.315 28.8574   1
  -6   3   3 631.864 27.3750  10
  -6   3   3 621.460 24.5938  13
  -6   3   4 514.202 24.0264   3
  -6   3   4 525.819 25.7886   1
  -6   3   4 516.003 24.5538  10
  -6   3   4 573.518 22.9405  13
  -6   3   5 470.448 23.1356  10
  -6   3   5 452.815 22.8143   3
  -6   3   6 736.944 31.7698  10
  -6   3   6 772.668 31.9941   3
  -6   3   7 201.140 16.6944  10
  -6   3   7 221.982 16.8982   3
  -6   3   8 819.810 35.3170   1
  -6   3   8 817.299 35.4387   3
  -6   3   9 348.921 21.9378   1
  -6   3   9 341.163 22.4138   3
  -6   3  10 1981.70 68.6030   1
  -6   3  10 1834.83 67.4071  10
  -6   3  10 1999.75 69.9054   3
  -6   3  11 209.408 18.4179   1
  -6   3  11 247.646 21.3808   3
  -6   3  11 231.707 19.1245  10
  -6   3  12 522.637 29.8144   3
  -6   3  12 467.796 26.4564  10
  -6   3  13 94.6766 17.2200   3
  -6   3  13 121.715 15.8645  10
  -6   3  14 191.652 20.8331   3
  -6   3  14 187.483 18.3388  10
  -6   3  15 88.8392 17.4688   3
  -6   3  15 72.8580 14.8590  10
  -6   3  16 315.237 27.3409   3
  -6   3  16 283.646 21.5502  13
  -6   3  16 299.016 22.9456  10
  -6   3  17 23.4935 14.1002  13
  -6   3  17 18.1009 15.2964  10
  -6   3  18 677.100 35.1402  13
  -6   3  20 78.7235 21.6932   3
  -6   3  21 18.9570 19.1747   3
  -6   4 -20 295.730 28.3968   7
  -6   4 -19 61.1760 17.6875   7
  -6   4 -18 124.340 20.2707   7
  -6   4 -17 56.1952 16.0609   7
  -6   4 -16 682.572 37.7380   7
  -6   4 -15 28.0364 15.0025   7
  -6   4 -14 1313.12 54.5507   7
  -6   4 -13 11.9147 12.7775   7
  -6   4 -12 726.561 34.8793   7
  -6   4  -3 151.753 10.1159   3
  -6   4  -3 148.989 10.1816  13
  -6   4  -2 1017.94 35.1948  13
  -6   4  -2 1046.71 36.1788   3
  -6   4  -1 8.00124 6.40306   3
  -6   4  -1 12.9500 9.30315  12
  -6   4  -1 6.59133 5.05736  13
  -6   4   0 1906.95 59.0527   3
  -6   4   0 2053.97 66.8110  12
  -6   4   0 2063.89 61.6587  10
  -6   4   1 167.657 12.5090   3
  -6   4   1 145.165 8.13221  13
  -6   4   2 2323.10 73.0415   3
  -6   4   2 2174.24 67.5252  13
  -6   4   2 2335.17 74.5983  10
  -6   4   3 281.136 17.0301   3
  -6   4   3 309.034 12.7516  13
  -6   4   3 312.838 18.3945  10
  -6   4   4 1180.78 43.1435   3
  -6   4   4 1174.72 38.3802  13
  -6   4   4 1187.54 43.7690  10
  -6   4   5 260.203 17.4615   3
  -6   4   5 266.113 17.7042  10
  -6   4   6 766.177 32.3056   3
  -6   4   6 747.827 32.3684  10
  -6   4   7 101.275 13.3287   3
  -6   4   8 479.962 25.8308   3
  -6   4   9 426.929 25.6850   3
  -6   4  10 770.550 36.2097   3
  -6   4  10 733.335 33.9829  10
  -6   4  11 123.039 17.6878   3
  -6   4  11 124.335 15.4866  10
  -6   4  12 314.441 24.1886   3
  -6   4  12 318.186 22.4020  10
  -6   4  12 359.305 19.7503  13
  -6   4  13 100.997 12.7746  13
  -6   4  13 64.8877 16.1999   3
  -6   4  13 82.7999 14.7240  10
  -6   4  14 42.7316 11.1310  13
  -6   4  14 45.7412 16.0829   3
  -6   4  14 33.1923 13.3273  10
  -6   4  15 73.4037 13.5956  13
  -6   4  15 85.3810 19.0459   3
  -6   4  15 83.0107 15.5669  10
  -6   4  16 311.218 21.9074  13
  -6   4  16 290.074 23.7145  10
  -6   4  17 271.235 21.5397  13
  -6   4  17 217.253 21.8434  10
  -6   4  19 27.4280 18.8309   3
  -6   4  20 125.396 23.7895   3
  -6   4  21 42.2406 20.9484   3
  -6   5  -4 416.160 19.1597   3
  -6   5  -4 461.698 23.6977  12
  -6   5  -3 88.4283 9.53553   3
  -6   5  -3 109.394 12.2510  12
  -6   5  -2 188.551 12.9742   3
  -6   5  -2 224.704 16.5357  12
  -6   5  -1 71.8923 11.3808  12
  -6   5  -1 68.6277 8.86260   3
  -6   5   0 311.011 17.0706   3
  -6   5   1 723.436 29.2189   3
  -6   5   2 451.773 21.8967   3
  -6   5   3 820.861 33.2328   3
  -6   5   4 188.255 15.3591   3
  -6   5   5 659.546 28.1997   3
  -6   5   5 676.429 28.5532  10
  -6   5   6 105.925 7.14004  13
  -6   5   6 118.801 14.1412   3
  -6   5   7 769.028 26.8179  13
  -6   5   7 829.839 35.4073   3
  -6   5   8 252.456 20.4078   3
  -6   5   8 244.377 13.1375  13
  -6   5   8 235.228 18.9590  10
  -6   5   9 1409.33 54.0361   3
  -6   5   9 1383.42 46.1073  13
  -6   5   9 1353.50 52.1351  10
  -6   5  10 94.1723 16.3638   3
  -6   5  10 107.346 11.0373  13
  -6   5  10 103.044 15.3880  10
  -6   5  11 446.589 28.2949   3
  -6   5  11 483.086 22.0613  13
  -6   5  11 438.697 26.4224  10
  -6   5  12 82.6343 17.2143   3
  -6   5  12 105.111 12.6208  13
  -6   5  12 74.6568 15.6445  10
  -6   5  13 337.313 26.2260   3
  -6   5  13 368.403 20.5602  13
  -6   5  13 340.032 23.7870  10
  -6   5  14 93.2821 18.6283   3
  -6   5  14 112.387 13.8427  13
  -6   5  14 100.004 15.9951  10
  -6   5  15 261.719 19.4059  13
  -6   5  15 237.910 21.5949  10
  -6   5  16 59.4239 15.9775  10
  -6   5  18 0.86224 18.9893   3
  -6   5  19 247.599 27.8726   3
  -6   5  20 4.70000 19.3866   3
  -6   6 -19 158.467 19.4819  11
  -6   6 -18 5.14556 13.1254  11
  -6   6  -5 1761.15 62.0160  12
  -6   6  -4 30.8116 9.38752   3
  -6   6  -4 48.3395 10.4631  12
  -6   6  -3 218.024 15.1868   3
  -6   6  -3 253.053 17.9113  12
  -6   6  -2 242.271 16.2950   3
  -6   6  -2 249.410 17.8410  12
  -6   6  -1 2303.62 77.7959   3
  -6   6  -1 2548.02 83.1865   8
  -6   6   0 54.6143 11.3948   3
  -6   6   0 32.0809 12.8061   8
  -6   6   1 2913.48 96.6516   3
  -6   6   1 3224.42 101.886   8
  -6   6   2 144.978 14.6259   3
  -6   6   2 144.440 17.0835   8
  -6   6   3 1218.07 46.0512   3
  -6   6   4 213.960 16.7659   3
  -6   6   5 393.841 23.0457   3
  -6   6   6 143.953 8.21632  13
  -6   6   6 120.613 15.6139   3
  -6   6   7 1489.12 46.7074  13
  -6   6   7 1436.05 55.7645   3
  -6   6   8 30.6468 7.59109  13
  -6   6   8 18.2216 13.5812   3
  -6   6   9 206.071 12.6586  13
  -6   6   9 204.552 19.8683   3
  -6   6  10 85.5761 10.4185  13
  -6   6  10 81.2124 16.4365   3
  -6   6  11 532.489 24.1924  13
  -6   6  11 543.555 31.8294   3
  -6   6  12 67.7103 11.7265  13
  -6   6  12 83.1963 17.3582   3
  -6   6  13 53.2592 11.7060  13
  -6   6  13 40.1028 16.5883   3
  -6   6  17 139.156 23.2801   3
  -6   6  18 95.6693 21.8609   3
  -6   6  19 124.973 24.2593   3
  -6   7 -20 166.451 22.0744  11
  -6   7 -19 52.1710 16.7154  11
  -6   7 -18 257.326 23.4003  11
  -6   7  -7 614.339 30.6153   8
  -6   7  -6 1082.46 44.5865   8
  -6   7  -5 857.647 37.2288   8
  -6   7  -5 768.140 34.0969  12
  -6   7  -4 1250.35 48.1665   8
  -6   7  -4 1117.53 45.3366  12
  -6   7  -3 9.10433 10.8906   8
  -6   7  -3 19.6999 9.95126   3
  -6   7  -3 19.0839 9.90362  12
  -6   7  -2 486.061 25.4388   3
  -6   7  -2 544.685 28.5249   8
  -6   7  -1 488.994 25.2452   3
  -6   7  -1 477.347 27.5869   8
  -6   7   0 540.084 27.3861   3
  -6   7   0 589.627 30.5932   8
  -6   7   1 548.589 27.5561   3
  -6   7   1 552.485 30.2373   8
  -6   7   2 1142.06 46.5076   3
  -6   7   2 1330.17 51.4302   8
  -6   7   3 259.476 19.6721   3
  -6   7   4 497.140 26.9721   3
  -6   7   5 34.9258 12.0948   3
  -6   7   5 9.11403 13.1327   8
  -6   7   6 350.744 23.5379   3
  -6   7   6 361.336 25.1817   8
  -6   7   7 195.667 20.0506   3
  -6   7   7 257.863 12.8855  13
  -6   7   7 198.130 20.9827   8
  -6   7   8 569.544 32.2069   3
  -6   7   8 612.371 24.0132  13
  -6   7   8 619.067 33.8312   8
  -6   7   9 81.2694 16.9796   3
  -6   7   9 108.140 10.9989  13
  -6   7   9 93.5904 17.4101   8
  -6   7  10 256.239 22.8190   3
  -6   7  10 296.310 16.8062  13
  -6   7  11 67.5787 16.6509   3
  -6   7  11 63.9768 11.1956  13
  -6   7  16 199.563 25.9583   3
  -6   7  17 22.6664 20.1614   3
  -6   7  18 320.813 31.5660   3
  -6   8 -20 320.314 28.0487  11
  -6   8 -19 30.7268 16.8447  11
  -6   8 -11 50.2662 14.0562   9
  -6   8 -10 501.848 28.2180   9
  -6   8 -10 470.672 27.1115   8
  -6   8  -9 256.079 21.6675   9
  -6   8  -9 261.805 20.6624   8
  -6   8  -8 701.660 34.8856   9
  -6   8  -8 705.734 34.3836   8
  -6   8  -7 110.998 17.0101   9
  -6   8  -7 97.3527 15.4318   8
  -6   8  -6 353.884 24.5561   9
  -6   8  -6 370.971 24.2293   8
  -6   8  -6 331.875 20.0324  12
  -6   8  -5 379.275 25.1378   9
  -6   8  -5 415.355 25.0518   8
  -6   8  -4 367.953 24.1425   8
  -6   8  -4 285.012 20.1274  12
  -6   8  -3 122.130 16.5647   8
  -6   8  -3 106.952 15.0118   3
  -6   8  -2 554.521 30.6850   8
  -6   8  -2 512.753 27.8270   3
  -6   8  -1 188.938 19.3998   8
  -6   8  -1 163.129 16.9931   3
  -6   8   0 500.018 29.7768   8
  -6   8   0 498.712 27.3876   3
  -6   8   1 21.7592 12.8400   3
  -6   8   1 32.8028 14.0404   8
  -6   8   2 298.889 21.8054   3
  -6   8   3 517.336 28.7387   3
  -6   8   4 14.0090 12.7621   3
  -6   8   5 185.168 18.8046   3
  -6   8   5 169.426 20.0501   8
  -6   8   6 61.1490 15.8686   3
  -6   8   6 50.5482 16.1878   8
  -6   8   7 334.263 25.0783   3
  -6   8   7 309.231 25.8325   8
  -6   8   8 434.047 20.4044  13
  -6   8   8 407.118 28.1113   3
  -6   8   8 428.202 29.7702   8
  -6   8   9 9.86779 9.74571  13
  -6   8   9-6.03567 15.2855   8
  -6   8   9 13.9542 15.7178   3
  -6   8  10 510.243 31.8193   8
  -6   8  10 411.231 30.2472   3
  -6   8  11 244.823 24.1216   8
  -6   8  12 137.576 20.8009   8
  -6   8  15 41.8974 19.9381   3
  -6   8  16 268.715 28.6987   3
  -6   8  17 28.8741 21.2128   3
  -6   9 -15 84.4293 16.9714   9
  -6   9 -14 463.730 29.0293   9
  -6   9 -13 83.5646 16.5140   9
  -6   9 -12 180.098 19.0305   9
  -6   9 -12 170.239 18.0175   8
  -6   9 -11 355.379 25.1743   9
  -6   9 -11 339.613 24.1819   8
  -6   9 -10 268.484 22.6511   9
  -6   9 -10 240.770 21.7453   8
  -6   9  -9 948.766 43.0470   9
  -6   9  -9 886.445 41.8208   8
  -6   9  -8 627.494 34.1811   9
  -6   9  -8 616.795 33.4639   8
  -6   9  -7 326.364 24.8376   9
  -6   9  -7 286.112 23.5389   8
  -6   9  -6 394.045 26.4548   9
  -6   9  -6 392.443 26.4631   8
  -6   9  -5 1059.43 45.2012   9
  -6   9  -5 1040.60 45.2019   8
  -6   9  -4 98.2127 17.4492   8
  -6   9  -4 97.1661 18.2973   9
  -6   9  -3 698.281 36.8569   8
  -6   9  -3 681.103 34.5212   3
  -6   9  -3 721.727 36.8133   9
  -6   9  -2 263.138 23.5702   8
  -6   9  -2 270.246 22.0527   3
  -6   9  -2 297.731 24.5205   9
  -6   9  -1 776.328 37.5257   3
  -6   9  -1 782.397 40.2558   8
  -6   9   0 346.250 25.1074   3
  -6   9   0 358.147 27.4571   8
  -6   9   1 811.155 38.7892   3
  -6   9   1 763.558 40.8011   8
  -6   9   2 158.573 19.3100   3
  -6   9   3 491.156 29.9879   3
  -6   9   4 55.8240 16.4278   3
  -6   9   5 391.326 29.5157   8
  -6   9   5 415.987 28.1996   3
  -6   9   6 105.741 20.5992   8
  -6   9   6 84.6371 18.5336   3
  -6   9   7 598.186 36.7692   8
  -6   9   7 570.011 34.9588   3
  -6   9   8 53.9614 18.5800   8
  -6   9   8 37.5348 18.1109   3
  -6   9   9 275.414 26.9063   8
  -6   9   9 313.853 27.4412   3
  -6   9  10 63.1347 18.5124   8
  -6   9  11 282.355 27.2436   8
  -6   9  12-0.84381 17.9435   8
  -6   9  13 241.049 25.1919   8
  -6   9  14-1.66610 17.8895   8
  -6   9  14 9.26093 19.4318   3
  -6   9  15 120.903 23.6962   3
  -6  10 -16 59.6157 17.5016   9
  -6  10 -15 450.759 29.9287   9
  -6  10 -14 35.4661 17.1959   9
  -6  10 -14 41.7129 14.9648   8
  -6  10 -13 360.123 26.9309   9
  -6  10 -13 311.882 24.2772   8
  -6  10 -12 148.293 20.4470   9
  -6  10 -12 147.131 18.6572   8
  -6  10 -11 390.217 28.0621   9
  -6  10 -11 357.657 26.0092   8
  -6  10 -10 152.966 20.3311   9
  -6  10 -10 171.731 20.2313   8
  -6  10  -9 398.677 28.4242   9
  -6  10  -9 397.125 28.1138   8
  -6  10  -8 32.5857 16.5482   9
  -6  10  -8 27.8151 15.4083   8
  -6  10  -7 703.787 35.6164   9
  -6  10  -7 603.131 34.4787   8
  -6  10  -6 229.435 23.6870   9
  -6  10  -6 239.907 23.0864   8
  -6  10  -6 168.516 16.4760  12
  -6  10  -5 366.681 26.9627   9
  -6  10  -5 349.464 26.8256   8
  -6  10  -4 175.604 21.6733   8
  -6  10  -4 213.145 22.6623   9
  -6  10  -3 484.265 32.0817   8
  -6  10  -3 488.857 31.7854   9
  -6  10  -2 376.336 29.6188   8
  -6  10  -2 364.505 27.2710   3
  -6  10  -2 439.424 30.3985   9
  -6  10  -1 446.134 30.9179   8
  -6  10  -1 369.498 29.3005   9
  -6  10  -1 394.529 28.1094   3
  -6  10   0 76.5964 18.7668   8
  -6  10   0 57.3854 17.4768   3
  -6  10   1 370.656 27.8217   3
  -6  10   1 369.584 29.7700   8
  -6  10   2 278.778 25.3583   3
  -6  10   3 102.943 20.0767   3
  -6  10   4 228.989 25.2652   3
  -6  10   4 213.321 25.6120   8
  -6  10   5 178.995 24.5880   8
  -6  10   5 172.347 23.2104   3
  -6  10   6 213.289 26.1184   8
  -6  10   6 205.326 25.0605   3
  -6  10   7 271.172 27.4172   8
  -6  10   7 296.330 27.7711   3
  -6  10   8 45.2381 19.3879   8
  -6  10   8 11.7874 18.8427   3
  -6  10   9 182.930 24.7104   8
  -6  10  10 136.451 22.7575   8
  -6  10  11 36.1885 19.4309   8
  -6  10  12 104.998 22.6158   8
  -6  10  13 24.0359 20.2309   8
  -6  10  13 52.7429 21.3048   3
  -6  11 -16 141.979 21.1234   9
  -6  11 -15 112.269 20.5592   9
  -6  11 -14 268.002 25.8246   9
  -6  11 -14 251.793 23.9293   8
  -6  11 -13 36.0915 18.1537   9
  -6  11 -13 22.6887 15.8644   8
  -6  11 -12 516.930 33.3180   9
  -6  11 -12 455.230 31.1269   8
  -6  11 -11 38.7719 17.8421   9
  -6  11 -11 20.0949 15.8479   8
  -6  11 -10 387.092 28.9322   9
  -6  11 -10 338.998 27.7125   8
  -6  11  -9 82.2597 19.9106   9
  -6  11  -9 91.6315 19.2415   8
  -6  11  -8 534.249 33.7758   9
  -6  11  -8 443.447 32.1946   8
  -6  11  -7 199.165 24.7857   9
  -6  11  -7 163.626 23.0159   8
  -6  11  -6 399.762 29.9077   8
  -6  11  -6 247.559 19.0803  12
  -6  11  -5 50.6013 18.8054   8
  -6  11  -5 57.8782 20.3454   9
  -6  11  -4 827.739 44.9491   8
  -6  11  -4 862.755 44.6997   9
  -6  11  -3 20.2875 18.0784   8
  -6  11  -3 82.2845 21.5523   9
  -6  11  -2 393.493 31.5534   8
  -6  11  -2 482.879 33.1197   9
  -6  11  -1 55.3004 19.7514   8
  -6  11  -1 56.3217 18.4999   3
  -6  11   0 217.941 25.2775   8
  -6  11   0 196.120 23.0128   3
  -6  11   1 137.501 21.9466   3
  -6  11   2 306.752 28.0268   3
  -6  11   3 26.1028 19.4227   3
  -6  11   4 548.590 37.3463   8
  -6  11   4 516.436 36.1939   3
  -6  11   5 57.1005 22.4818   8
  -6  11   5 3.50001 20.2968   3
  -6  11   6 386.233 33.0695   8
  -6  11   6 306.266 29.6411   3
  -6  11   7 44.2402 21.4689   8
  -6  11   7 19.2533 19.2565   3
  -6  11   8 184.276 26.2397   8
  -6  11   9 10.1814 20.2496   8
  -6  11  10 221.441 28.0201   8
  -6  11  11-8.13957 20.3499   8
  -6  11  11-12.1923 22.8549   3
  -6  12 -14 150.578 22.3771   8
  -6  12 -14 181.917 24.5618   9
  -6  12 -13 164.492 22.8375   8
  -6  12 -13 180.218 24.7420   9
  -6  12 -12 160.156 23.2757   8
  -6  12 -12 212.175 25.8212   9
  -6  12 -11 205.361 25.0573   8
  -6  12 -11 228.486 26.4397   9
  -6  12 -10 40.8221 17.6033   8
  -6  12 -10 58.8568 19.5152   9
  -6  12  -9 63.0109 18.2117   8
  -6  12  -9 77.5513 19.3909   9
  -6  12  -8 153.192 22.5014   8
  -6  12  -8 160.020 23.4903   9
  -6  12  -7 72.1482 19.8519   8
  -6  12  -7 56.7873 19.9541   9
  -6  12  -6 131.324 22.1615   8
  -6  12  -6 172.940 23.8968   9
  -6  12  -5 139.453 23.0934   8
  -6  12  -5 143.145 23.1480   9
  -6  12  -4 267.594 27.7987   8
  -6  12  -4 220.017 26.7555   9
  -6  12  -3 361.427 32.2234   8
  -6  12  -3 341.391 31.3120   9
  -6  12  -2 120.943 23.5765   8
  -6  12  -1 60.7471 20.6109   8
  -6  12   0 103.879 22.4753   8
  -6  12   1 58.5188 18.9969   3
  -6  12   1 59.7246 20.4604   9
  -6  12   2 98.2877 21.5043   3
  -6  12   3 116.323 24.2391   3
  -6  12   4 78.6118 23.1784   8
  -6  12   4 51.4952 21.7467   3
  -6  12   5 165.455 27.0417   8
  -6  12   5 236.457 29.2764   3
  -6  12   6 15.2277 20.7601   8
  -6  12   6 13.9338 20.8517   3
  -6  12   7 19.7969 19.4322   8
  -6  12   8 47.5475 22.6443   8
  -6  13 -11 369.412 32.7258   9
  -6  13 -11 374.818 32.8510   8
  -6  13 -10 41.4604 21.6234   9
  -6  13 -10 41.3437 20.5478   8
  -6  13  -9 123.674 23.7631   9
  -6  13  -9 115.497 22.6521   8
  -6  13  -8 27.1286 20.0256   9
  -6  13  -8 15.1339 19.3015   8
  -6  13  -7 162.180 24.8231   9
  -6  13  -7 115.489 22.7752   8
  -6  13  -6 38.9788 21.2246   9
  -6  13  -6 39.2284 20.7140   8
  -6  13  -5 277.427 29.6539   9
  -6  13  -5 268.248 30.0178   8
  -6  13  -4 24.5025 22.4426   9
  -6  13  -4 24.2668 21.7706   8
  -6  13  -3 198.315 27.4096   8
  -6  13  -2 14.0158 20.2375   8
  -6  13  -1 79.5840 22.5191   8
  -6  13   0 4.95951 20.5289   9
  -6  13   0 6.62279 19.8644   8
  -6  13   1 233.026 28.9630   9
  -6  13   3 244.230 31.8991   8
  -6  13   3 267.665 30.5608   3
  -6  13   4 10.3977 23.1487   8
  -6  13   4 2.09461 22.9947   3
  -5  -8  -2 35.1087 22.9910  13
  -5  -8  -2 13.4791 20.5912   1
  -5  -8  -1 147.625 27.3326  13
  -5  -8  -1 143.135 25.4474   1
  -5  -8   0 21.3215 24.4913  13
  -5  -8   0 17.8933 22.2409   1
  -5  -8   1 293.831 32.0777   1
  -5  -8   2 41.7016 23.2876   1
  -5  -8   3 215.487 28.5586   1
  -5  -8   4 48.7461 22.1081   1
  -5  -8   5 114.710 24.9683   1
  -5  -8   6 84.5842 25.8907   1
  -5  -8   7 293.055 32.6816   1
  -5  -8  10 21.4698 16.5496   2
  -5  -8  10 9.02008 21.2550   1
  -5  -8  11 179.103 22.6263   2
  -5  -8  11 143.096 26.4825   1
  -5  -8  12 27.8646 17.0557   2
  -5  -8  12 14.8334 20.4014   1
  -5  -8  13 93.4258 19.8363   2
  -5  -8  13 105.083 25.1164   1
  -5  -7  -6 28.0514 19.1669   1
  -5  -7  -6 34.3824 21.5928  13
  -5  -7  -5 238.660 26.2707   1
  -5  -7  -4 54.3746 20.1367   1
  -5  -7  -3 232.695 26.8121   1
  -5  -7  -2 124.655 23.7326   1
  -5  -7  -1 291.642 29.4404   1
  -5  -7   0 152.142 25.0205   1
  -5  -7   1 307.377 29.8486   1
  -5  -7   2 106.270 19.6311   3
  -5  -7   2 155.661 18.7812   2
  -5  -7   2 116.739 23.8835   1
  -5  -7   3 197.495 22.3620   3
  -5  -7   3 196.455 25.9789   1
  -5  -7   3 184.701 19.2611   2
  -5  -7   4 82.9456 15.7726   2
  -5  -7   4 87.0537 22.0709   1
  -5  -7   4 53.8580 18.7289   3
  -5  -7   5 127.214 23.0975   1
  -5  -7   5 173.362 18.3148   2
  -5  -7   6 125.095 24.3064   1
  -5  -7   6 89.7092 16.6700   2
  -5  -7   7 200.857 28.5764   1
  -5  -7   7 279.695 22.8635   2
  -5  -7   8 238.322 23.0473   2
  -5  -7   9 363.223 37.3998  13
  -5  -7   9 441.346 29.0900   2
  -5  -7  10 79.3919 27.5311  13
  -5  -7  10 103.122 24.4080   1
  -5  -7  10 141.598 19.8693   2
  -5  -7  11 122.013 27.6425  13
  -5  -7  11 102.827 23.0509   1
  -5  -7  11 155.475 20.2240   2
  -5  -7  12 32.7471 24.2431  13
  -5  -7  12 20.6083 19.0231   1
  -5  -7  12 29.4731 15.7603   2
  -5  -7  13 84.5661 23.4506   1
  -5  -7  13 116.857 19.9341   2
  -5  -7  14 131.684 24.9037   1
  -5  -7  14 165.816 22.5671   2
  -5  -7  15 55.7385 22.0011   1
  -5  -7  15 105.248 20.7907   2
  -5  -7  16 33.1400 22.4626   1
  -5  -7  16 124.065 21.8818   2
  -5  -6  -9 36.3079 18.8907   7
  -5  -6  -8 259.053 28.4897   7
  -5  -6  -8 303.361 27.8056   1
  -5  -6  -7 36.2592 18.6013   1
  -5  -6  -6 366.461 29.7325   1
  -5  -6  -5 13.9831 17.1459   1
  -5  -6  -4 167.321 22.2667   1
  -5  -6  -3 20.8899 16.8149   1
  -5  -6  -2 337.441 28.7200   1
  -5  -6  -1 22.0358 18.1118   1
  -5  -6  -1-8.51048 14.8320   3
  -5  -6   0 314.071 27.9731   1
  -5  -6   0 318.099 23.3349   3
  -5  -6   1 42.1239 19.0247   1
  -5  -6   1-1.16397 14.5594   3
  -5  -6   2 455.903 27.8361   3
  -5  -6   2 395.116 30.5407   1
  -5  -6   2 442.124 34.5281  13
  -5  -6   2 419.188 24.4810   2
  -5  -6   3 13.0734 17.8521   1
  -5  -6   3 22.5416 20.2869  13
  -5  -6   3 3.16054 15.0181   3
  -5  -6   3 16.4648 11.8990   2
  -5  -6   4 156.426 22.0065   1
  -5  -6   4 155.204 19.9386   3
  -5  -6   4 128.215 23.6272  13
  -5  -6   4 157.090 16.0329   2
  -5  -6   5 40.6773 19.8089   1
  -5  -6   5-0.82429 16.6768   6
  -5  -6   5 15.5490 16.4017   3
  -5  -6   5 6.56539 17.6028   5
  -5  -6   5 46.9908 22.4613  13
  -5  -6   5 20.1240 13.0648   2
  -5  -6   6 429.794 31.0683   6
  -5  -6   6 497.612 26.9694   2
  -5  -6   6 417.889 30.7965   5
  -5  -6   6 425.865 34.6249  13
  -5  -6   6 376.909 30.8005   1
  -5  -6   7 32.0028 17.3561   5
  -5  -6   7 45.5690 22.9762  13
  -5  -6   7 50.0872 14.0420   2
  -5  -6   7 27.2299 17.5653   6
  -5  -6   8 345.222 33.0760  13
  -5  -6   8 403.834 25.4330   2
  -5  -6   9-20.6337 21.4742  13
  -5  -6   9 15.0593 13.9249   2
  -5  -6   9-5.89853 14.7676   7
  -5  -6  10 277.727 31.4777  13
  -5  -6  10 288.941 28.3287   1
  -5  -6  10 356.263 24.7914   7
  -5  -6  11-4.08386 13.4593   2
  -5  -6  11-2.76928 18.2534   1
  -5  -6  12 212.442 21.2102   2
  -5  -6  12 147.220 23.2988   1
  -5  -6  13 14.8515 15.5332   2
  -5  -6  13 12.9568 18.9566   1
  -5  -6  14 442.979 29.9178   2
  -5  -6  14 326.674 31.6284   1
  -5  -6  15 103.106 20.4964   2
  -5  -6  15 51.4446 21.4330   1
  -5  -6  16 267.700 26.7534   2
  -5  -6  16 236.440 27.4712   1
  -5  -6  17 11.5851 17.5231   2
  -5  -6  17 9.36805 19.5584   1
  -5  -6  18 134.079 22.3729   2
  -5  -6  18 93.8698 22.3120   1
  -5  -5 -12 44.8596 18.4895   7
  -5  -5 -11 17.5158 16.6167   7
  -5  -5 -10 115.625 20.9359   7
  -5  -5  -9 53.8660 18.6214   7
  -5  -5  -9 30.7563 17.7885   1
  -5  -5  -8 310.103 27.4397   7
  -5  -5  -8 390.941 28.5503   1
  -5  -5  -7 88.2346 18.4498   1
  -5  -5  -6 401.142 29.3430   1
  -5  -5  -5 106.093 18.4148   1
  -5  -5  -4 207.920 17.4832   3
  -5  -5  -4 212.094 22.9279   1
  -5  -5  -4 182.179 24.0862  13
  -5  -5  -3 142.282 15.9410   3
  -5  -5  -3 87.5143 21.2650  13
  -5  -5  -3 129.418 20.3845   1
  -5  -5  -2 438.956 31.9791   6
  -5  -5  -2 443.316 25.1649   3
  -5  -5  -2 435.376 31.8221   5
  -5  -5  -2 424.466 33.0773  13
  -5  -5  -2 462.026 30.9051   1
  -5  -5  -1 200.628 25.4626   6
  -5  -5  -1 213.647 26.2460   5
  -5  -5  -1 161.341 24.9287  13
  -5  -5  -1 189.848 18.6003   3
  -5  -5  -1 200.556 23.3465   1
  -5  -5   0 515.773 33.6791   1
  -5  -5   0 523.055 36.7325  13
  -5  -5   0 616.971 29.9469   3
  -5  -5   1 229.734 23.8765   1
  -5  -5   1 184.868 24.9258  13
  -5  -5   1 226.500 19.9402   3
  -5  -5   2 291.230 26.2840   1
  -5  -5   2 317.245 22.7903   3
  -5  -5   2 270.799 27.9226  13
  -5  -5   2 308.411 19.6811   2
  -5  -5   3 245.542 24.9374   1
  -5  -5   3 275.975 25.2876   6
  -5  -5   3 289.519 22.6928   3
  -5  -5   3 231.188 24.7347   5
  -5  -5   3 253.323 18.6359   2
  -5  -5   3 270.265 27.8748  13
  -5  -5   4 429.300 30.0660   6
  -5  -5   4 412.633 33.3021  13
  -5  -5   4 437.188 30.0452   5
  -5  -5   4 517.477 25.4034   2
  -5  -5   4 441.523 31.5745   1
  -5  -5   5 161.690 21.7230   6
  -5  -5   5 176.755 26.0162  13
  -5  -5   5 183.482 22.6164   5
  -5  -5   5 222.350 17.8241   2
  -5  -5   5 198.400 23.5411   1
  -5  -5   6 419.779 29.4619   6
  -5  -5   6 411.161 32.7621  13
  -5  -5   6 401.106 29.1786   5
  -5  -5   6 366.633 29.3782   1
  -5  -5   6 443.273 24.5072   2
  -5  -5   7 207.383 27.6535  13
  -5  -5   7 273.444 20.0793   2
  -5  -5   8 356.249 23.4968   7
  -5  -5   8 358.277 32.3604  13
  -5  -5   8 435.933 25.1484   2
  -5  -5   9 179.654 17.6742   7
  -5  -5   9 226.027 19.2880   2
  -5  -5   9 179.196 25.5053  13
  -5  -5  10 162.580 17.5419   2
  -5  -5  10 127.654 20.8636   1
  -5  -5  10 131.612 16.0165   7
  -5  -5  11 114.415 15.9072   2
  -5  -5  11 95.4755 18.8732   1
  -5  -5  11 124.118 15.4263   7
  -5  -5  12 58.5397 15.3168   2
  -5  -5  12 51.3345 18.1735   1
  -5  -5  12 65.5493 14.2553   7
  -5  -5  13 230.334 21.5731   2
  -5  -5  13 230.069 19.9820   7
  -5  -5  14 109.852 18.5267   2
  -5  -5  14 74.8170 20.2658   1
  -5  -5  14 70.0453 16.1808   7
  -5  -5  15 365.830 27.3901   2
  -5  -5  15 255.639 26.7812   1
  -5  -5  16 36.0900 16.4360   2
  -5  -5  16 7.59839 18.4609   1
  -5  -5  17 212.546 23.0668   2
  -5  -5  17 148.476 22.6618   1
  -5  -5  18 1.74840 16.5791   2
  -5  -5  18-1.66597 16.9057   1
  -5  -5  19 215.425 25.4682   2
  -5  -5  19 147.132 21.7194   1
  -5  -5  20 14.4712 18.0674   2
  -5  -5  20-5.68696 17.7544   1
  -5  -4 -14-18.5761 16.5683   7
  -5  -4 -13 100.731 20.3116   7
  -5  -4 -12 3.36223 16.4620   7
  -5  -4 -11 213.960 23.7319   7
  -5  -4 -10 9.87109 15.8810   7
  -5  -4 -10 11.9743 14.2799   1
  -5  -4 -10 10.0291 18.2665  13
  -5  -4  -9 541.580 30.4926   1
  -5  -4  -9 487.491 33.4746  13
  -5  -4  -8 68.6303 17.6328   7
  -5  -4  -8 102.392 17.9042   1
  -5  -4  -8 83.7298 19.9206  13
  -5  -4  -7 257.647 23.1558   7
  -5  -4  -7 306.587 24.1384   1
  -5  -4  -7 325.354 26.7363  13
  -5  -4  -6 35.3905 16.3441  13
  -5  -4  -6 16.2910 10.1183   3
  -5  -4  -6-0.78966 15.2644   6
  -5  -4  -6 30.7796 16.1153   5
  -5  -4  -6 31.3305 14.2664   1
  -5  -4  -5 214.171 23.2461  13
  -5  -4  -5 221.979 23.1439   5
  -5  -4  -5 219.870 22.9511   6
  -5  -4  -5 218.610 15.8361   3
  -5  -4  -5 228.764 16.4942  10
  -5  -4  -5 227.481 21.5548   1
  -5  -4  -4 19.7260 16.1187   5
  -5  -4  -4 33.4135 16.3719   6
  -5  -4  -4 16.6948 10.5232   3
  -5  -4  -4 19.7829 15.9770  13
  -5  -4  -4 25.4057 15.0701   1
  -5  -4  -3 532.507 33.1220   6
  -5  -4  -3 578.415 26.0510   3
  -5  -4  -3 557.374 33.5583   5
  -5  -4  -3 493.089 33.1132  13
  -5  -4  -3 532.470 31.4213   1
  -5  -4  -2 64.4108 17.5309   5
  -5  -4  -2 43.1299 17.4404   6
  -5  -4  -2 60.6047 12.4307   3
  -5  -4  -2 58.1868 17.5752  13
  -5  -4  -2 59.6364 16.4933   1
  -5  -4  -1 499.017 25.2116   3
  -5  -4  -1 517.344 31.3468   6
  -5  -4  -1 472.038 30.6238   5
  -5  -4  -1 488.254 32.4946  13
  -5  -4  -1 466.752 29.3681   1
  -5  -4   0 70.7072 17.1577   6
  -5  -4   0 80.2274 13.7825   3
  -5  -4   0 87.9270 18.4136  13
  -5  -4   0 96.3206 16.8098   1
  -5  -4   0 83.2524 17.7390   5
  -5  -4   1 200.257 21.9417  13
  -5  -4   1 147.144 19.0496   1
  -5  -4   1 196.883 17.1240   3
  -5  -4   2 78.9528 14.5900   3
  -5  -4   2 76.8233 19.1297  13
  -5  -4   2 86.3934 11.3698   2
  -5  -4   2 83.5369 17.2633   1
  -5  -4   3 542.420 32.0653   1
  -5  -4   3 596.119 25.5485   2
  -5  -4   4 133.630 18.6473   6
  -5  -4   4 136.091 21.4283  13
  -5  -4   4 127.241 18.6482   5
  -5  -4   4 139.834 20.0770   1
  -5  -4   4 151.700 13.7050   2
  -5  -4   5 267.561 22.6145   6
  -5  -4   5 260.635 25.0119  13
  -5  -4   5 272.520 23.0466   5
  -5  -4   5 287.534 24.0487   1
  -5  -4   5 322.995 18.6316   2
  -5  -4   6 48.5475 19.7615  13
  -5  -4   6 53.9399 18.2173   1
  -5  -4   6 60.8022 12.1576   2
  -5  -4   7 606.126 38.1632  13
  -5  -4   7 684.784 30.5054   2
  -5  -4   8 150.539 15.1994   7
  -5  -4   8 171.212 16.0811   2
  -5  -4   9 355.214 25.8282  10
  -5  -4   9 381.843 21.7444   7
  -5  -4   9 391.286 23.0508   2
  -5  -4  10 234.622 17.9290   7
  -5  -4  10 202.741 22.0644   1
  -5  -4  10 210.023 21.6368  10
  -5  -4  10 263.729 19.7619   2
  -5  -4  11 97.9681 17.6348   1
  -5  -4  11 112.084 15.3026   2
  -5  -4  11 116.138 18.3882  10
  -5  -4  11 111.167 14.3681   7
  -5  -4  12 21.6068 15.2808   1
  -5  -4  12 37.7799 13.0910   2
  -5  -4  12 30.1410 16.2465  10
  -5  -4  12 27.3062 11.6425   7
  -5  -4  13 155.952 21.0629   1
  -5  -4  13 213.780 18.1491   7
  -5  -4  13 189.819 19.3325   2
  -5  -4  14 15.0644 16.3135   1
  -5  -4  14 45.6723 13.3655   7
  -5  -4  14 44.7065 14.9324   2
  -5  -4  15 433.727 25.6985   7
  -5  -4  15 368.306 27.1547   2
  -5  -4  15 349.233 28.0589   1
  -5  -4  16 36.7477 15.3639   2
  -5  -4  16 34.7335 13.6262   7
  -5  -4  16 35.3825 16.5340   1
  -5  -4  17 218.646 22.7437   2
  -5  -4  17 148.030 21.5556   1
  -5  -4  18 43.9294 12.2438  12
  -5  -4  18 50.3146 16.8781   2
  -5  -4  18 34.9755 16.5603   1
  -5  -4  19 116.744 20.8118   2
  -5  -4  19 111.495 19.5326   1
  -5  -4  20 44.8992 18.9408   2
  -5  -4  20 25.9863 17.0364   1
  -5  -4  21 203.901 25.3752   2
  -5  -4  21 124.959 20.1930   1
  -5  -3 -16 33.1244 19.1613   7
  -5  -3 -15 281.945 28.8716   7
  -5  -3 -15 341.099 30.4739  13
  -5  -3 -14 109.444 21.0388   7
  -5  -3 -14 119.151 21.8082  13
  -5  -3 -13 71.6390 18.2088   7
  -5  -3 -13 90.0026 20.2416  13
  -5  -3 -12 65.2312 17.0850   7
  -5  -3 -12 85.8962 19.2619  13
  -5  -3 -11 125.942 19.7196  13
  -5  -3 -11 104.383 15.4011   1
  -5  -3 -11 119.681 18.3017   7
  -5  -3 -10 82.6270 16.8346   7
  -5  -3 -10 65.4553 17.8034   5
  -5  -3 -10 94.4134 19.2797   6
  -5  -3 -10 87.8069 15.7218   1
  -5  -3 -10 91.1499 18.6434  13
  -5  -3  -9 416.970 28.8718   7
  -5  -3  -9 533.836 32.4201   6
  -5  -3  -9 520.924 32.2665   5
  -5  -3  -9 474.560 31.5757  13
  -5  -3  -9 477.472 28.0179   1
  -5  -3  -8 223.244 19.8191   1
  -5  -3  -8 208.874 20.7472   7
  -5  -3  -8 266.445 23.7782   6
  -5  -3  -8 203.578 15.2589   2
  -5  -3  -8 254.031 14.9392   3
  -5  -3  -8 241.231 23.4422  13
  -5  -3  -8 213.918 22.6431   5
  -5  -3  -7 463.135 29.0095   5
  -5  -3  -7 390.177 25.1415   1
  -5  -3  -7 379.355 25.3044   7
  -5  -3  -7 383.771 27.8631   6
  -5  -3  -7 440.436 18.9346  10
  -5  -3  -7 432.629 19.3862   3
  -5  -3  -7 429.071 28.3707  13
  -5  -3  -6 92.1538 17.1294   5
  -5  -3  -6 124.695 11.4807  10
  -5  -3  -6 102.643 17.8670  13
  -5  -3  -6 111.791 11.4277   3
  -5  -3  -6 100.154 15.1513   7
  -5  -3  -6 127.203 18.2598   6
  -5  -3  -6 100.738 10.9211   2
  -5  -3  -6 111.485 16.0571   1
  -5  -3  -5 212.689 21.7313  13
  -5  -3  -5 256.287 22.5806   5
  -5  -3  -5 254.466 15.1353   3
  -5  -3  -5 262.012 22.5543   6
  -5  -3  -5 256.779 15.8310  10
  -5  -3  -5 241.531 20.6739   1
  -5  -3  -4 277.703 24.1398  13
  -5  -3  -4 294.499 23.8726   5
  -5  -3  -4 307.755 17.2721   3
  -5  -3  -4 301.338 24.4776   6
  -5  -3  -4 322.959 18.3609  10
  -5  -3  -4 319.158 22.7086   1
  -5  -3  -3 686.740 36.8586  13
  -5  -3  -3 686.824 36.0826   5
  -5  -3  -3 730.570 29.0820   3
  -5  -3  -3 742.316 37.1379   6
  -5  -3  -3 714.451 35.1455   1
  -5  -3  -3 743.593 30.4852  10
  -5  -3  -2 307.748 17.9249   3
  -5  -3  -2 295.355 24.0112   6
  -5  -3  -2 263.224 21.8707   1
  -5  -3  -2 298.073 24.0855   5
  -5  -3  -2 296.361 24.3886  13
  -5  -3  -2 324.575 19.2496  10
  -5  -3  -1 590.711 26.8073   3
  -5  -3  -1 594.896 32.6774   6
  -5  -3  -1 565.217 31.4301   1
  -5  -3  -1 573.570 32.7435   5
  -5  -3  -1 625.209 34.6396  13
  -5  -3  -1 639.333 28.3044  10
  -5  -3   0 505.227 29.2815   6
  -5  -3   0 455.351 27.6700   1
  -5  -3   0 490.790 29.1836   5
  -5  -3   0 476.612 23.7578   3
  -5  -3   0 498.568 30.9186  13
  -5  -3   1 331.771 24.5121   6
  -5  -3   1 383.130 25.2090   5
  -5  -3   1 339.942 26.1190  13
  -5  -3   1 334.366 23.7794   1
  -5  -3   1 358.702 17.0552   2
  -5  -3   2 411.424 28.1359  13
  -5  -3   2 425.078 26.6150   1
  -5  -3   2 467.031 20.0009   2
  -5  -3   3 45.0618 17.1027  13
  -5  -3   3 36.6573 14.8174   1
  -5  -3   3 50.1426 8.91256   2
  -5  -3   4 721.124 38.5267  13
  -5  -3   4 717.952 36.3607   1
  -5  -3   4 703.733 33.8052  10
  -5  -3   4 797.549 29.7985   2
  -5  -3   5 332.916 26.4303  13
  -5  -3   5 352.911 24.4375   1
  -5  -3   5 356.224 22.8989  10
  -5  -3   5 409.933 19.5840   2
  -5  -3   6 170.698 16.7158  10
  -5  -3   6 140.893 19.5241  13
  -5  -3   6 151.167 12.9603   2
  -5  -3   6 158.020 18.2792   1
  -5  -3   7 157.544 13.7238   2
  -5  -3   7 161.158 13.1647   7
  -5  -3   7 151.076 17.0519  10
  -5  -3   8 481.706 23.9193   2
  -5  -3   8 426.067 21.8869   7
  -5  -3   8 434.595 26.2062  10
  -5  -3   9 260.720 17.1611   7
  -5  -3   9 292.286 19.1999   2
  -5  -3   9 248.972 22.8054   1
  -5  -3   9 285.820 21.8404  10
  -5  -3  10 375.718 20.6319   7
  -5  -3  10 414.104 23.1576   2
  -5  -3  10 332.942 24.9601   1
  -5  -3  10 367.154 24.9680  10
  -5  -3  11 58.7713 11.3038   7
  -5  -3  11 47.9823 15.4706  10
  -5  -3  11 37.9825 12.1321   2
  -5  -3  11 35.7208 14.6948   1
  -5  -3  12 354.830 22.3732  12
  -5  -3  12 379.443 21.7378   7
  -5  -3  12 383.327 24.1294   2
  -5  -3  12 298.801 24.6526   1
  -5  -3  13 193.198 16.8795   7
  -5  -3  13 222.136 19.7295   2
  -5  -3  13 154.226 20.0843   1
  -5  -3  13 176.195 17.3301  12
  -5  -3  14 295.158 20.7089   7
  -5  -3  14 288.472 20.9446  12
  -5  -3  14 337.275 23.8971   2
  -5  -3  14 264.769 23.4823   1
  -5  -3  15 180.777 17.6974   7
  -5  -3  15 165.080 17.1840  12
  -5  -3  15 109.939 19.1875  10
  -5  -3  15 148.160 19.5097   1
  -5  -3  15 154.293 18.8145   2
  -5  -3  16 327.389 25.5040   2
  -5  -3  16 321.354 22.7041   7
  -5  -3  16 263.032 23.6180   1
  -5  -3  16 262.663 21.0189  12
  -5  -3  17 208.791 22.0418   2
  -5  -3  17 192.403 19.3973   7
  -5  -3  17 153.128 20.1485   1
  -5  -3  17 156.560 17.7909  12
  -5  -3  18 298.872 25.7170   2
  -5  -3  18 275.317 22.5779   7
  -5  -3  18 181.641 19.3976  12
  -5  -3  18 220.390 22.4389   1
  -5  -3  19 19.2018 13.4350  12
  -5  -3  19 18.2209 16.8305   2
  -5  -3  19 0.65474 15.1807   1
  -5  -3  20 187.283 20.6664  12
  -5  -3  20 226.886 22.6417   1
  -5  -3  21 61.8061 16.7259   1
  -5  -3  21 70.8531 21.0263   2
  -5  -3  22 192.445 25.9685   2
  -5  -2 -17 23.4304 18.1153   7
  -5  -2 -16 233.253 25.7450   7
  -5  -2 -15 56.0559 18.5529   7
  -5  -2 -15 57.2357 18.3268  13
  -5  -2 -14 388.570 29.4254  13
  -5  -2 -14 327.315 27.7216   7
  -5  -2 -13 46.1950 16.3205  13
  -5  -2 -13 11.5873 14.8611   5
  -5  -2 -13 2.89612 14.2116   6
  -5  -2 -13-0.74318 14.7837   7
  -5  -2 -12 373.393 26.7752   6
  -5  -2 -12 298.951 20.1757   1
  -5  -2 -12 354.778 27.2410  13
  -5  -2 -12 372.050 26.5564   5
  -5  -2 -12 290.712 24.7731   7
  -5  -2 -11 106.708 18.2714   6
  -5  -2 -11 91.4339 17.4592   7
  -5  -2 -11 82.6730 12.6695   2
  -5  -2 -11 130.207 19.2952  13
  -5  -2 -11 99.8290 18.0583   5
  -5  -2 -11 97.6194 13.8071   1
  -5  -2 -10 560.284 27.1702   2
  -5  -2 -10 675.229 35.2392   6
  -5  -2 -10 592.836 33.1448   7
  -5  -2 -10 664.735 30.2857   1
  -5  -2 -10 675.648 35.3630   5
  -5  -2 -10 661.920 35.3415  13
  -5  -2  -9 186.473 14.4142   2
  -5  -2  -9 189.228 19.1741   7
  -5  -2  -9 198.610 20.9618   6
  -5  -2  -9 214.783 17.8928   1
  -5  -2  -9 199.165 21.1458  13
  -5  -2  -9 203.740 21.1790   5
  -5  -2  -8 623.448 32.0556   5
  -5  -2  -8 463.076 22.3019   2
  -5  -2  -8 559.458 29.0477   7
  -5  -2  -8 582.239 31.2117   6
  -5  -2  -8 471.144 18.1577  10
  -5  -2  -8 549.453 20.4118   3
  -5  -2  -8 570.183 27.7658   1
  -5  -2  -8 601.314 31.9632  13
  -5  -2  -7 25.6674 13.9493   5
  -5  -2  -7 16.5356 7.19727  10
  -5  -2  -7 25.2871 8.05656   2
  -5  -2  -7 34.9241 12.0347   7
  -5  -2  -7 20.0438 13.7027   6
  -5  -2  -7 23.8334 7.54505   3
  -5  -2  -7 3.72446 13.3880  13
  -5  -2  -7 27.4380 11.7977   1
  -5  -2  -6 713.420 24.7458  10
  -5  -2  -6 513.921 23.6434   2
  -5  -2  -6 558.551 29.2084   7
  -5  -2  -6 643.330 33.1693   6
  -5  -2  -6 692.015 23.8985   3
  -5  -2  -6 676.794 33.4845   5
  -5  -2  -6 660.890 30.7729   1
  -5  -2  -6 651.049 33.3325  13
  -5  -2  -5 123.209 16.5972   5
  -5  -2  -5 136.243 11.2885  10
  -5  -2  -5 88.0354 8.97378   2
  -5  -2  -5 109.423 13.4794   7
  -5  -2  -5 118.476 16.3936   6
  -5  -2  -5 134.644 9.95223   3
  -5  -2  -5 119.757 16.3588  13
  -5  -2  -5 100.717 14.5558   1
  -5  -2  -4 503.507 27.0724   1
  -5  -2  -4 507.479 29.0518   6
  -5  -2  -4 569.005 21.6590   3
  -5  -2  -4 478.538 28.6675   5
  -5  -2  -4 518.745 29.6434  13
  -5  -2  -4 581.085 23.4988  10
  -5  -2  -3 85.5102 9.83799   3
  -5  -2  -3 75.9850 13.9940   1
  -5  -2  -3 62.6075 15.2068   6
  -5  -2  -3 73.9779 15.3031  13
  -5  -2  -3 74.7112 15.7406   5
  -5  -2  -3 92.4368 11.2786  10
  -5  -2  -2 1406.21 54.7694   1
  -5  -2  -2 1482.21 56.7434   6
  -5  -2  -2 1392.93 56.7829  13
  -5  -2  -2 1410.16 56.0738   5
  -5  -2  -2 1561.89 51.0879  10
  -5  -2  -2 1479.58 48.9686   3
  -5  -2  -1 95.2934 14.7995   1
  -5  -2  -1 126.158 16.6442   6
  -5  -2  -1 118.622 17.4516  13
  -5  -2  -1 142.906 16.8033   5
  -5  -2  -1 118.995 12.5607  10
  -5  -2  -1 109.458 11.6394   3
  -5  -2   0 806.598 36.0470   1
  -5  -2   0 854.223 37.3911   6
  -5  -2   0 798.289 37.6826  13
  -5  -2   0 845.965 37.1974   5
  -5  -2   0 745.870 27.0929   2
  -5  -2   0 880.761 33.1067  10
  -5  -2   1 399.514 24.1834   1
  -5  -2   1 404.438 24.6075   6
  -5  -2   1 383.914 25.9113  13
  -5  -2   1 398.338 24.5944   5
  -5  -2   1 399.936 16.3708   2
  -5  -2   1 423.976 22.1852  10
  -5  -2   2 578.013 30.1800   1
  -5  -2   2 558.378 30.1041   6
  -5  -2   2 564.205 30.2200   5
  -5  -2   2 600.533 22.3940   2
  -5  -2   2 624.478 28.0737  10
  -5  -2   2 620.785 32.7903  13
  -5  -2   3 1062.22 42.4524  10
  -5  -2   3 1035.26 44.8327   1
  -5  -2   3 1176.70 37.9344   2
  -5  -2   3 1088.56 46.8731  13
  -5  -2   4 739.090 32.5157  10
  -5  -2   4 660.862 33.6083   1
  -5  -2   4 762.725 27.7855   2
  -5  -2   4 736.316 36.4870  13
  -5  -2   5 281.025 19.8635  10
  -5  -2   5 282.472 22.9983  13
  -5  -2   5 325.031 16.1851   2
  -5  -2   5 274.208 21.4678   1
  -5  -2   6 895.845 38.0066  10
  -5  -2   6 876.383 32.4605   7
  -5  -2   6 952.549 34.1995   2
  -5  -2   7 14.3296 11.2326  10
  -5  -2   7 7.12048 8.14393   2
  -5  -2   7 12.1539 7.16607   7
  -5  -2   8 382.803 22.8905  12
  -5  -2   8 371.167 23.4124  10
  -5  -2   8 418.479 21.2691   2
  -5  -2   8 400.872 18.8255   7
  -5  -2   9 193.278 13.2220   7
  -5  -2   9 171.599 17.2650  10
  -5  -2   9 184.140 15.9997  12
  -5  -2   9 179.855 14.9234   2
  -5  -2   9 159.951 17.7936   1
  -5  -2  10 69.1534 9.91598   7
  -5  -2  10 53.8063 11.9592  12
  -5  -2  10 29.7034 13.2541  10
  -5  -2  10 51.0147 11.1112   2
  -5  -2  10 18.7433 12.0705   1
  -5  -2  11 253.131 16.2288   7
  -5  -2  11 257.067 18.6596   2
  -5  -2  11 224.911 20.2452   1
  -5  -2  11 234.730 18.7050  12
  -5  -2  12 184.948 15.0871   7
  -5  -2  12 180.385 17.2993   2
  -5  -2  12 150.964 18.2181   1
  -5  -2  12 188.739 17.4948  12
  -5  -2  13 68.0116 12.2267   7
  -5  -2  13 63.8055 13.1881  12
  -5  -2  13 68.0374 13.7400   2
  -5  -2  13 45.2184 14.2416   1
  -5  -2  14 201.487 16.6249   7
  -5  -2  14 152.241 17.2259  12
  -5  -2  14 212.147 18.7813   2
  -5  -2  14 155.037 18.1141   1
  -5  -2  14 136.592 17.7235  10
  -5  -2  15 42.3710 12.4563   7
  -5  -2  15 49.9361 14.4209   2
  -5  -2  15 34.6527 14.4167   1
  -5  -2  15 21.8670 14.3129  10
  -5  -2  16 326.392 22.6608   7
  -5  -2  16 341.425 25.5549   2
  -5  -2  16 288.220 23.1253   1
  -5  -2  16 269.942 23.9750  10
  -5  -2  17 100.343 18.4163   2
  -5  -2  17 98.6031 17.6324   1
  -5  -2  17 110.624 16.7107   7
  -5  -2  18 228.712 24.0034   2
  -5  -2  18 202.828 20.3954   1
  -5  -2  18 237.790 21.6260   7
  -5  -2  19 80.3747 19.6602   2
  -5  -2  19 52.0790 16.6249   1
  -5  -2  19 70.1629 17.2787   7
  -5  -2  20 138.375 18.1916   1
  -5  -2  20 161.406 23.2969   2
  -5  -2  21 150.259 18.9663   1
  -5  -2  21 123.432 22.9821   2
  -5  -2  22 60.8956 23.0517   3
  -5  -1 -18 155.486 23.6714   7
  -5  -1 -17 56.8468 19.2960   7
  -5  -1 -16 455.641 33.1839   7
  -5  -1 -15 157.781 20.4946   6
  -5  -1 -15 147.348 20.5994   7
  -5  -1 -15 124.175 18.9192   5
  -5  -1 -14 260.188 23.7736  13
  -5  -1 -14 261.261 22.6899   5
  -5  -1 -14 197.681 21.9603   7
  -5  -1 -14 209.650 21.5520   6
  -5  -1 -13 254.204 22.5036   6
  -5  -1 -13 245.239 18.3387   2
  -5  -1 -13 295.989 24.3237  13
  -5  -1 -13 288.523 22.5439   5
  -5  -1 -13 232.628 22.1250   7
  -5  -1 -12 124.052 16.9059   7
  -5  -1 -12 117.524 17.0731   6
  -5  -1 -12 98.9246 12.6245   2
  -5  -1 -12 103.742 17.4483  13
  -5  -1 -12 110.698 16.3176   5
  -5  -1 -12 115.354 11.7680   1
  -5  -1 -11 118.441 16.2829   7
  -5  -1 -11 141.990 17.5477   6
  -5  -1 -11 148.902 18.2238  13
  -5  -1 -11 127.817 12.8046   1
  -5  -1 -11 144.340 17.7247   5
  -5  -1 -11 103.133 12.4758   2
  -5  -1 -10 395.562 25.8622   6
  -5  -1 -10 398.845 24.9183   7
  -5  -1 -10 443.968 21.6388   1
  -5  -1 -10 475.713 26.7999   5
  -5  -1 -10 415.572 26.6202  13
  -5  -1  -9 265.490 16.4808   2
  -5  -1  -9 300.079 21.3657   7
  -5  -1  -9 350.312 23.4431   6
  -5  -1  -9 349.909 19.5896   1
  -5  -1  -9 389.333 23.8543   5
  -5  -1  -9 345.765 24.1098  13
  -5  -1  -8 339.566 21.7825   7
  -5  -1  -8 402.524 24.4078   6
  -5  -1  -8 344.133 17.2238   2
  -5  -1  -8 403.783 24.2257   5
  -5  -1  -8 369.141 24.2277  13
  -5  -1  -8 412.407 21.4222   1
  -5  -1  -7 350.067 13.9346  10
  -5  -1  -7 315.003 15.6940   2
  -5  -1  -7 332.897 20.8918   7
  -5  -1  -7 381.217 23.4958   6
  -5  -1  -7 412.344 24.0152   5
  -5  -1  -7 424.465 21.4718   1
  -5  -1  -7 386.705 23.8680  13
  -5  -1  -6 204.213 10.9420  10
  -5  -1  -6 164.216 10.5373   2
  -5  -1  -6 178.425 14.8005   7
  -5  -1  -6 216.905 18.7206   6
  -5  -1  -6 214.299 9.25747   3
  -5  -1  -6 186.614 17.7604   5
  -5  -1  -6 203.060 15.9777   1
  -5  -1  -6 187.311 17.4513  13
  -5  -1  -5 1426.81 42.7467  10
  -5  -1  -5 1045.79 40.0972   2
  -5  -1  -5 1160.94 45.4407   7
  -5  -1  -5 1347.46 50.8965   6
  -5  -1  -5 1467.60 40.3504   3
  -5  -1  -5 1339.29 50.7389   5
  -5  -1  -5 1374.80 48.5283   1
  -5  -1  -5 1330.66 50.6397  13
  -5  -1  -4 478.737 18.8587  10
  -5  -1  -4 341.429 14.7247   2
  -5  -1  -4 386.367 19.7807   7
  -5  -1  -4 445.057 24.7191   6
  -5  -1  -4 498.237 16.4340   3
  -5  -1  -4 443.120 24.6530   5
  -5  -1  -4 438.311 23.0568   1
  -5  -1  -4 437.013 24.7612  13
  -5  -1  -3 529.068 19.9594  10
  -5  -1  -3 520.236 17.5048   3
  -5  -1  -3 399.610 18.9663   7
  -5  -1  -3 492.683 25.4904   6
  -5  -1  -3 485.990 23.8646   1
  -5  -1  -3 465.755 24.9420   5
  -5  -1  -3 347.118 14.0054   2
  -5  -1  -3 448.734 24.8398  13
  -5  -1  -2 670.604 31.4734  13
  -5  -1  -2 655.610 31.0017   5
  -5  -1  -2 654.575 30.9600   6
  -5  -1  -2 625.491 29.6526   1
  -5  -1  -2 697.235 26.4983  10
  -5  -1  -2 646.619 24.0697   3
  -5  -1  -1 163.633 15.6324   6
  -5  -1  -1 173.870 12.6541  10
  -5  -1  -1 143.391 15.0277   5
  -5  -1  -1 140.690 15.4706  13
  -5  -1  -1 159.460 14.3485   1
  -5  -1   0 129.215 13.7102   1
  -5  -1   0 118.684 13.5419   6
  -5  -1   0 130.955 11.7627  10
  -5  -1   0 107.204 13.4228   5
  -5  -1   0 104.610 5.51762   2
  -5  -1   0 126.027 14.8369  13
  -5  -1   1 920.493 37.9398   1
  -5  -1   1 908.278 38.2621   6
  -5  -1   1 897.619 38.1350   5
  -5  -1   1 909.451 39.3395  13
  -5  -1   1 928.706 29.1343   2
  -5  -1   1 947.293 35.4537  10
  -5  -1   2 16.4083 4.70399   2
  -5  -1   2 7.92322 10.1487   1
  -5  -1   2 13.9880 11.0996  13
  -5  -1   2 29.1991 9.79701  10
  -5  -1   3 573.427 20.0905   2
  -5  -1   3 508.647 24.5921  10
  -5  -1   3 500.278 26.3344   1
  -5  -1   3 519.063 28.2012  13
  -5  -1   4 50.6204 6.00864   7
  -5  -1   4 68.5810 7.23035   2
  -5  -1   4 63.3699 11.0659  10
  -5  -1   4 62.3810 12.5054  13
  -5  -1   4 46.1910 11.0403   1
  -5  -1   5 354.070 14.6815   7
  -5  -1   5 374.950 16.6389   2
  -5  -1   5 385.425 21.4040  12
  -5  -1   5 339.917 19.9681  10
  -5  -1   5 330.839 21.3099   1
  -5  -1   6 193.476 15.3759  12
  -5  -1   6 166.664 11.5682   2
  -5  -1   6 175.526 15.1916  10
  -5  -1   6 179.745 9.95183   7
  -5  -1   7 452.148 24.6107  12
  -5  -1   7 474.552 18.9044   7
  -5  -1   7 434.858 24.0145  10
  -5  -1   7 473.002 21.2741   2
  -5  -1   8 162.466 15.6900  12
  -5  -1   8 165.691 10.9461   7
  -5  -1   8 164.442 15.7703  10
  -5  -1   8 155.321 12.9280   2
  -5  -1   9 880.776 39.3512  12
  -5  -1   9 970.825 34.2850   7
  -5  -1   9 891.033 38.7794  10
  -5  -1   9 868.920 39.0763   1
  -5  -1  10 118.191 14.7121  12
  -5  -1  10 125.969 13.6863   2
  -5  -1  10 114.899 15.3742   1
  -5  -1  10 137.308 11.9449   7
  -5  -1  11 1121.02 43.4747   2
  -5  -1  11 1006.11 43.4247   1
  -5  -1  11 1098.69 40.1866   7
  -5  -1  12 37.0479 12.2767   2
  -5  -1  12 34.9795 13.0506   1
  -5  -1  12 32.3257 10.0125   7
  -5  -1  13 698.179 32.7075   2
  -5  -1  13 588.814 32.0846  10
  -5  -1  13 611.880 31.3388   1
  -5  -1  13 676.406 29.7930   7
  -5  -1  14 142.489 17.3005   2
  -5  -1  14 105.143 16.3401  10
  -5  -1  14 105.728 15.3266   1
  -5  -1  14 130.805 14.6323   7
  -5  -1  15 514.813 30.1232   2
  -5  -1  15 418.261 27.8144  10
  -5  -1  15 454.498 27.2179   1
  -5  -1  15 548.918 27.3599   7
  -5  -1  16 128.255 18.4143   2
  -5  -1  16 99.5957 17.6833  10
  -5  -1  16 83.6449 15.9974   1
  -5  -1  16 103.372 15.9942   7
  -5  -1  17 805.388 40.5759   2
  -5  -1  17 696.798 34.9137   1
  -5  -1  17 830.784 37.3474   7
  -5  -1  18 41.5387 16.9781  10
  -5  -1  18 67.7348 16.4194   7
  -5  -1  18 83.8123 15.8802   1
  -5  -1  19 593.183 31.1037   1
  -5  -1  20 27.0865 14.2359   1
  -5  -1  21 204.463 19.7594   1
  -5  -1  22 87.3592 22.1122   3
  -5   0 -19 165.324 24.1037   7
  -5   0 -18 1.79993 15.7030   7
  -5   0 -17 192.335 23.1923   7
  -5   0 -16 58.0323 17.4511   7
  -5   0 -15 497.986 32.9537   7
  -5   0 -15 579.130 31.3733   6
  -5   0 -15 577.258 31.3032   5
  -5   0 -14 213.915 20.0474   6
  -5   0 -14 215.673 21.3021   7
  -5   0 -14 174.318 16.6847   2
  -5   0 -14 230.439 20.1781   5
  -5   0 -13 449.339 25.6698   5
  -5   0 -13 489.659 28.5694  13
  -5   0 -13 394.397 22.2067   2
  -5   0 -13 465.563 26.2214   6
  -5   0 -13 421.837 26.8156   7
  -5   0 -12 63.6706 11.6187   2
  -5   0 -12 47.9850 8.24714   1
  -5   0 -12 61.9185 14.8285   7
  -5   0 -12 55.4802 14.0955   6
  -5   0 -12 60.0633 15.9628  13
  -5   0 -12 53.2938 14.2761   5
  -5   0 -11 1398.82 52.2208   6
  -5   0 -11 1317.85 52.2061   7
  -5   0 -11 1449.38 54.4947  13
  -5   0 -11 1406.58 52.1928   5
  -5   0 -11 1324.92 44.4161   1
  -5   0 -10 140.158 15.8571   7
  -5   0 -10 166.552 16.5681   6
  -5   0 -10 168.827 17.3036  13
  -5   0 -10 164.418 16.4309   5
  -5   0 -10 144.197 12.5266   2
  -5   0 -10 143.878 11.7425   1
  -5   0  -9 229.125 17.4588   7
  -5   0  -9 271.579 19.3055   6
  -5   0  -9 256.150 19.4901  13
  -5   0  -9 265.960 18.9924   5
  -5   0  -9 258.346 15.0970   1
  -5   0  -9 208.054 13.4620   2
  -5   0  -8 45.8107 7.40846   2
  -5   0  -8 55.0554 9.90893   1
  -5   0  -8 59.5070 11.8024   6
  -5   0  -8 50.7921 10.7044   7
  -5   0  -8 56.7804 12.6273  13
  -5   0  -8 65.2033 11.8281   5
  -5   0  -7 1017.77 39.6411   7
  -5   0  -7 1155.13 43.0146   6
  -5   0  -7 1197.31 39.5838   1
  -5   0  -7 1149.88 42.9071   5
  -5   0  -7 1090.91 42.5179  13
  -5   0  -6 524.287 23.5281   7
  -5   0  -6 580.019 27.2379   6
  -5   0  -6 595.709 24.9039   1
  -5   0  -6 573.013 27.1783   5
  -5   0  -6 526.963 26.6890  13
  -5   0  -6 541.968 18.9563  10
  -5   0  -5 846.530 31.9662   7
  -5   0  -5 958.636 36.6631   6
  -5   0  -5 971.269 34.4146   1
  -5   0  -5 944.821 36.6859   5
  -5   0  -5 967.785 29.1250  10
  -5   0  -5 925.934 35.9057  13
  -5   0  -4 219.615 13.5073   7
  -5   0  -4 243.967 17.5255   6
  -5   0  -4 278.819 16.8392   1
  -5   0  -4 259.973 17.9548   5
  -5   0  -4 283.803 13.2923  10
  -5   0  -4 253.633 17.5991  13
  -5   0  -3 1191.93 36.3483   3
  -5   0  -3 1083.92 39.0654   7
  -5   0  -3 1196.06 44.9025   6
  -5   0  -3 1299.51 40.1142  10
  -5   0  -3 1138.68 44.3585   5
  -5   0  -3 1204.27 43.4930   1
  -5   0  -3 1156.43 44.4898  13
  -5   0  -2 125.202 8.67451   7
  -5   0  -2 131.058 13.1842   6
  -5   0  -2 155.143 10.7250  10
  -5   0  -2 137.013 13.4707   5
  -5   0  -2 136.964 12.6845   1
  -5   0  -2 131.764 13.5268  13
  -5   0  -1 631.675 23.2824   7
  -5   0  -1 738.050 30.7449   6
  -5   0  -1 701.441 30.4013   5
  -5   0  -1 766.871 27.1691  10
  -5   0  -1 725.702 30.5439  13
  -5   0  -1 706.317 29.6200   1
  -5   0   0 105.063 12.7931   1
  -5   0   0 131.061 10.9745  10
  -5   0   0 103.712 6.65154   7
  -5   0   0 111.038 13.0169  13
  -5   0   1 2210.84 75.3156   1
  -5   0   1 2301.39 76.4808  13
  -5   0   1 2317.59 73.1850  10
  -5   0   2 1154.77 43.8979   1
  -5   0   2 1143.81 44.2966  13
  -5   0   2 1208.89 42.1934  10
  -5   0   3 821.974 34.4788   1
  -5   0   3 883.663 35.6286  13
  -5   0   3 835.174 32.9634  10
  -5   0   4 607.703 27.4986  12
  -5   0   4 514.113 17.1633   7
  -5   0   4 549.563 24.5170  10
  -5   0   4 549.469 26.0267   1
  -5   0   5 1430.21 46.9278   2
  -5   0   5 1394.84 52.6566  12
  -5   0   5 1442.60 43.4998   7
  -5   0   5 1345.86 50.0360  10
  -5   0   5 1425.76 51.8105   1
  -5   0   6 46.1605 10.5180  12
  -5   0   6 51.4324 6.15482   7
  -5   0   6 37.8813 10.4696  10
  -5   0   6 53.4491 8.39300   2
  -5   0   7 868.614 38.1709  12
  -5   0   7 859.041 36.1961  10
  -5   0   7 936.345 34.3818   2
  -5   0   7 943.000 31.2319   7
  -5   0   8 418.211 20.7745   2
  -5   0   8 387.964 22.1838  10
  -5   0   8 393.933 22.4846   1
  -5   0   8 406.698 17.7146   7
  -5   0   9 726.411 31.0136   2
  -5   0   9 713.833 32.3626   1
  -5   0   9 743.521 28.0818   7
  -5   0  10 454.939 24.1848   2
  -5   0  10 448.453 24.8462   1
  -5   0  10 494.989 21.9078   7
  -5   0  11 501.528 25.3917   2
  -5   0  11 431.686 24.9245   1
  -5   0  11 492.950 22.8031   7
  -5   0  12 247.677 19.0329   2
  -5   0  12 206.732 18.1133  10
  -5   0  12 195.346 17.5406   1
  -5   0  12 252.168 16.5075   7
  -5   0  13 376.707 23.1163   1
  -5   0  13 362.911 22.9394  10
  -5   0  14 144.484 16.1382   1
  -5   0  14 154.424 19.1950   3
  -5   0  14 130.003 16.6281  10
  -5   0  15 395.192 23.9262   1
  -5   0  15 407.010 27.9825   3
  -5   0  15 386.638 25.0522  10
  -5   0  16 241.900 20.3658   1
  -5   0  16 239.880 24.9051   3
  -5   0  16 207.888 21.0774  10
  -5   0  17 297.278 21.1247   1
  -5   0  17 271.251 22.3201  10
  -5   0  18 234.653 20.2166   1
  -5   0  18 178.610 21.3335  10
  -5   0  19 168.163 17.4157   1
  -5   0  19 130.336 19.5885  10
  -5   0  21 257.997 28.0469   3
  -5   0  22 20.8863 21.9217   3
  -5   1 -20 93.8308 20.8260   7
  -5   1 -19 147.194 22.3478   7
  -5   1 -18 83.2375 18.6906   7
  -5   1 -17 214.533 23.2924   7
  -5   1 -16 56.9156 13.1019   2
  -5   1 -16 56.0601 15.8087   7
  -5   1 -15 223.306 18.8267   2
  -5   1 -15 237.258 19.2516   5
  -5   1 -15 249.774 19.5195   6
  -5   1 -15 226.057 22.4251   7
  -5   1 -14 559.579 28.7148   2
  -5   1 -14 630.994 33.9367   7
  -5   1 -14 644.333 30.5982   6
  -5   1 -14 618.914 30.2934   5
  -5   1 -13 98.3584 14.1704   6
  -5   1 -13 70.8262 15.1037   7
  -5   1 -13 72.5966 12.1433   2
  -5   1 -13 76.5455 13.2951   5
  -5   1 -12 721.989 32.4436   2
  -5   1 -12 837.528 35.0185   5
  -5   1 -12 771.026 36.6416   7
  -5   1 -12 862.978 35.3948   6
  -5   1 -11 45.4389 9.88037   2
  -5   1 -11 48.0354 12.5660   7
  -5   1 -11 58.2232 11.8618   6
  -5   1 -11 65.6013 12.3490   5
  -5   1 -11 63.5291 13.6566  13
  -5   1 -11 42.9798 7.21219   1
  -5   1 -10 421.717 21.8328   6
  -5   1 -10 374.386 22.3931   7
  -5   1 -10 341.396 18.3095   2
  -5   1 -10 403.713 21.7248   5
  -5   1 -10 351.556 16.4813   1
  -5   1 -10 398.831 23.5775  13
  -5   1  -9 255.949 17.0436   6
  -5   1  -9 210.705 16.6580   7
  -5   1  -9 213.693 13.2740   2
  -5   1  -9 239.598 16.6903   5
  -5   1  -9 248.039 13.3508   1
  -5   1  -9 244.766 18.1133  13
  -5   1  -8 336.908 20.1124   7
  -5   1  -8 415.109 21.6156   6
  -5   1  -8 347.597 16.7697   2
  -5   1  -8 434.398 21.6459   5
  -5   1  -8 384.439 17.7780   1
  -5   1  -8 426.845 22.6791  13
  -5   1  -7 405.761 21.2650   7
  -5   1  -7 494.801 23.3736   6
  -5   1  -7 404.351 17.8527   2
  -5   1  -7 503.837 23.7039   5
  -5   1  -7 493.248 20.8166   1
  -5   1  -7 487.600 23.8694  13
  -5   1  -6 1792.18 59.2086   5
  -5   1  -6 1791.84 59.3457   6
  -5   1  -6 1560.92 56.0221   7
  -5   1  -6 1715.50 56.0226   1
  -5   1  -6 1679.88 58.7110  13
  -5   1  -5 223.886 15.3981  13
  -5   1  -5 240.606 15.9605   5
  -5   1  -5 243.112 16.0564   6
  -5   1  -5 215.640 13.1074   7
  -5   1  -5 233.288 14.3885   1
  -5   1  -5 226.658 11.3652  10
  -5   1  -4 1126.67 41.5599  13
  -5   1  -4 1196.50 42.6786   5
  -5   1  -4 1165.69 42.5969   6
  -5   1  -4 1067.69 38.2496   7
  -5   1  -4 1133.88 40.6576   1
  -5   1  -4 1180.79 37.6333  10
  -5   1  -3 109.926 10.9651  13
  -5   1  -3 101.060 11.2444   5
  -5   1  -3 108.756 8.88413  10
  -5   1  -3 115.616 10.8575   1
  -5   1  -3 92.7886 10.8527   6
  -5   1  -3 91.6726 7.71088   7
  -5   1  -2 58.5933 5.80505   7
  -5   1  -2 71.0043 8.18803  10
  -5   1  -2 64.0087 5.01853   3
  -5   1  -2 63.2174 9.35470  13
  -5   1  -2 58.8262 9.06925   1
  -5   1  -1 97.3752 6.11950   7
  -5   1  -1 119.981 7.35641   3
  -5   1  -1 119.393 11.1573  13
  -5   1  -1 128.842 10.0390  10
  -5   1  -1 120.087 11.2476   1
  -5   1   0 842.893 29.0586   3
  -5   1   0 876.471 31.7337  10
  -5   1   0 863.502 33.5993   1
  -5   1   0 895.978 33.6383  13
  -5   1   1 453.410 20.4927  10
  -5   1   1 481.911 24.2679  12
  -5   1   1 446.745 21.6197  13
  -5   1   1 468.568 22.1950   1
  -5   1   2 1277.21 45.5765  13
  -5   1   2 1282.72 44.2807  10
  -5   1   3 58.2795 9.68995  10
  -5   1   3 71.0639 10.5734  13
  -5   1   3 76.9443 10.2586   1
  -5   1   4 1061.11 39.6427   1
  -5   1   4 1034.31 38.2711  10
  -5   1   5 496.829 23.1813  10
  -5   1   6 670.927 28.5343  10
  -5   1   7 538.196 25.1290  10
  -5   1   8 1692.64 58.7781   3
  -5   1   8 1649.77 58.6250   1
  -5   1   9 126.400 14.7761   3
  -5   1   9 112.083 13.5336   1
  -5   1  10 2306.04 76.1590   3
  -5   1  10 2109.97 73.9704   1
  -5   1  11 111.115 15.2876   3
  -5   1  11 101.686 13.4888   1
  -5   1  11 82.2075 13.5910  10
  -5   1  12 515.467 28.6796   3
  -5   1  12 516.362 26.3650   1
  -5   1  12 500.775 26.4499  10
  -5   1  13 223.487 20.3862   3
  -5   1  13 215.639 17.5252   1
  -5   1  13 209.940 18.2163  10
  -5   1  14 401.835 26.8217   3
  -5   1  14 375.998 22.6558   1
  -5   1  14 386.847 23.8312  10
  -5   1  15 120.924 15.1916   1
  -5   1  15 92.1283 18.4316   3
  -5   1  15 113.293 16.2177  10
  -5   1  16 690.370 32.0969   1
  -5   1  16 634.298 33.0398  10
  -5   1  17 4.32025 12.5773   1
  -5   1  17-3.95715 14.1867  10
  -5   1  18 576.298 32.0123  10
  -5   1  19 17.4368 15.7446  10
  -5   1  20 142.198 22.6003   3
  -5   1  21 30.5998 18.7757   3
  -5   1  22 268.474 29.4056   3
  -5   2 -20 292.207 28.6917   7
  -5   2 -19 26.5784 16.9229   7
  -5   2 -18 131.388 20.7620   7
  -5   2 -17 55.1625 13.5746   2
  -5   2 -17 67.2662 16.6253   7
  -5   2 -16 420.656 21.7376  11
  -5   2 -16 407.964 25.3458   2
  -5   2 -16 452.268 29.8595   7
  -5   2 -15 18.1408 10.6491   5
  -5   2 -15 24.7813 9.77353  11
  -5   2 -15 11.8905 10.8092   2
  -5   2 -15 25.9737 10.9377   6
  -5   2 -15 28.2786 14.3869   7
  -5   2 -14 693.291 33.5431   2
  -5   2 -14 789.234 32.6011   5
  -5   2 -14 784.627 38.4051   7
  -5   2 -14 791.547 32.5284   6
  -5   2 -13 56.8446 11.2022   5
  -5   2 -13 44.5726 10.9390   6
  -5   2 -13 50.5537 13.8886   7
  -5   2 -13 42.4567 10.6217   2
  -5   2 -12 568.193 25.7086   5
  -5   2 -12 540.880 29.3882   7
  -5   2 -12 597.541 25.9122   6
  -5   2 -12 497.339 25.4482   2
  -5   2 -11 314.909 17.8547   5
  -5   2 -11 288.991 20.2523   7
  -5   2 -11 305.707 17.7786   6
  -5   2 -11 279.802 17.3797   2
  -5   2 -10 429.707 21.0958   5
  -5   2 -10 441.621 23.7283   7
  -5   2 -10 451.190 21.4773   6
  -5   2 -10 374.274 19.8500   2
  -5   2  -9 142.599 13.5424   7
  -5   2  -9 164.318 13.1435   6
  -5   2  -9 136.656 10.9601   2
  -5   2  -9 160.683 13.0546   5
  -5   2  -9 152.173 13.8533  13
  -5   2  -8 464.524 21.4804   5
  -5   2  -8 438.691 22.7350  13
  -5   2  -8 439.166 18.5374   1
  -5   2  -8 443.373 21.3448   6
  -5   2  -8 398.199 21.4605   7
  -5   2  -7 1698.95 55.0090   5
  -5   2  -7 1603.34 55.8386  13
  -5   2  -7 1584.82 52.2088   1
  -5   2  -7 1634.06 54.7915   6
  -5   2  -7 1518.91 54.5508   7
  -5   2  -6 2273.79 70.7292   5
  -5   2  -6 2258.92 70.7090   6
  -5   2  -6 2111.00 69.8022   7
  -5   2  -6 2112.99 68.2266   1
  -5   2  -6 2098.35 70.5465  13
  -5   2  -5 470.661 20.8664   7
  -5   2  -5 515.721 21.4448   1
  -5   2  -5 495.052 21.9016  13
  -5   2  -4 912.846 32.5072   7
  -5   2  -4 963.780 34.0335   1
  -5   2  -4 911.597 33.7528  13
  -5   2  -3 849.524 26.3908  10
  -5   2  -3 826.024 28.4905   1
  -5   2  -3 768.498 27.1678  13
  -5   2  -2 516.993 18.5482   3
  -5   2  -2 609.351 24.0225   1
  -5   2  -2 587.163 22.0086  10
  -5   2  -2 564.092 22.3626  13
  -5   2  -1 316.644 15.4784  13
  -5   2  -1 309.132 13.1819   3
  -5   2  -1 346.688 17.5898   1
  -5   2  -1 347.522 15.8708  10
  -5   2  -1 348.145 19.5151  12
  -5   2   0 809.266 29.6792  13
  -5   2   0 772.773 27.8256   3
  -5   2   0 850.518 32.0023   1
  -5   2   0 856.318 30.4668  10
  -5   2   0 895.995 34.9937  12
  -5   2   1 1151.67 39.1815  13
  -5   2   1 1082.09 37.9237   3
  -5   2   1 1157.98 41.4482   1
  -5   2   1 1160.69 40.0355  10
  -5   2   1 1242.49 44.7594  12
  -5   2   2 3557.39 108.273  13
  -5   2   2 3478.54 107.577   3
  -5   2   2 3568.95 110.616   1
  -5   2   2 3548.93 109.009  10
  -5   2   2 3735.91 114.181  12
  -5   2   3 1054.59 36.6239   3
  -5   2   3 1031.64 38.5755   1
  -5   2   3 995.526 37.1751  10
  -5   2   3 1046.92 36.9165  13
  -5   2   4 771.901 30.9033  10
  -5   2   4 779.773 30.7396   3
  -5   2   4 873.279 32.8168   1
  -5   2   5 55.4017 9.77756  10
  -5   2   5 47.9379 9.07307   3
  -5   2   6 1225.48 45.9282  10
  -5   2   6 1394.89 47.0371   3
  -5   2   7 314.901 18.5769   3
  -5   2   8 543.080 26.3540   3
  -5   2   8 575.867 26.5353   1
  -5   2   9 728.318 33.2345   3
  -5   2   9 779.045 32.3726   1
  -5   2  10 835.215 35.9929  10
  -5   2  10 920.035 38.3298   3
  -5   2  10 931.366 36.9341   1
  -5   2  11 666.125 30.4239   1
  -5   2  11 643.179 30.1794  10
  -5   2  11 691.770 32.7558   3
  -5   2  12 401.964 22.6603   1
  -5   2  12 400.066 23.0954  10
  -5   2  12 413.471 25.7658   3
  -5   2  13 125.893 14.1778   1
  -5   2  13 118.664 17.1856   3
  -5   2  13 121.340 15.1254  10
  -5   2  14 270.335 22.9773   3
  -5   2  14 272.055 20.1442  10
  -5   2  15 105.067 15.8008  10
  -5   2  16 572.850 30.1810  10
  -5   2  17 408.666 26.3520  10
  -5   2  18 320.858 24.9303  10
  -5   2  18 373.819 25.8935  13
  -5   2  19 398.363 26.8081  10
  -5   2  19 390.911 31.2551   3
  -5   2  20 46.1369 15.5724  10
  -5   2  20 34.3318 18.9973   3
  -5   2  21 43.0649 19.2120   3
  -5   2  22 147.759 24.5450   3
  -5   3 -21 220.121 26.7076   7
  -5   3 -20 68.6340 19.3052   7
  -5   3 -19 147.873 21.3771   7
  -5   3 -18 31.1910 13.2342   2
  -5   3 -18 50.2020 16.3407   7
  -5   3 -17 239.196 20.1550   2
  -5   3 -17 233.265 18.3173  11
  -5   3 -17 248.222 23.7883   7
  -5   3 -16 129.034 16.0793   2
  -5   3 -16 140.356 15.4387  11
  -5   3 -16 167.592 20.1468   7
  -5   3 -15 1055.94 41.0220  11
  -5   3 -15 1000.75 37.7860   5
  -5   3 -15 1000.38 43.0653   2
  -5   3 -15 1005.24 37.8574   6
  -5   3 -14 155.938 14.6277  11
  -5   3 -14 135.413 12.3467   6
  -5   3 -14 168.638 18.6136   7
  -5   3 -14 137.429 14.9901   2
  -5   3 -14 128.853 11.9207   5
  -5   3 -13 753.969 29.5053   5
  -5   3 -13 732.579 29.3721   6
  -5   3 -13 793.163 37.0029   7
  -5   3 -13 800.930 31.9670  11
  -5   3 -12 58.6229 9.29077   5
  -5   3 -12 52.1621 8.89789   6
  -5   3 -12 51.3857 12.5930   7
  -5   3 -12 58.9306 10.6171  11
  -5   3 -11 374.489 22.2778   7
  -5   3 -11 368.494 17.8348   5
  -5   3 -10 144.682 14.9401   7
  -5   3  -9 1210.46 45.9887   7
  -5   3  -8 388.981 20.6846   7
  -5   3  -7 1959.46 65.5864   7
  -5   3  -5 1708.78 55.8238  13
  -5   3  -4 1069.68 36.6234  13
  -5   3  -4 1057.80 37.7432   1
  -5   3  -3 1910.24 59.4761  13
  -5   3  -3 1806.69 57.5060   3
  -5   3  -2 124.779 8.38476   3
  -5   3  -2 166.672 13.4043  12
  -5   3  -2 131.986 8.84455  13
  -5   3  -2 138.134 11.3257   1
  -5   3  -1 821.070 29.1587  13
  -5   3  -1 840.468 29.7199   3
  -5   3  -1 954.660 36.3477  12
  -5   3  -1 960.803 33.7816   1
  -5   3  -1 950.154 32.4011  10
  -5   3   0 150.308 8.83837  13
  -5   3   0 178.406 10.5982   3
  -5   3   0 189.501 14.6053  12
  -5   3   0 167.410 12.3832  10
  -5   3   0 172.682 12.9032   1
  -5   3   1 5010.25 144.048   3
  -5   3   1 5052.27 147.288   1
  -5   3   1 4581.04 141.469  13
  -5   3   1 5007.23 145.551  10
  -5   3   2 202.867 13.1659   3
  -5   3   2 212.114 15.1076   1
  -5   3   2 207.518 10.8236  13
  -5   3   2 219.692 14.4601  10
  -5   3   3 4227.12 126.506   3
  -5   3   3 3954.03 126.607  10
  -5   3   3 4377.62 128.997   1
  -5   3   4 300.262 16.6012   3
  -5   3   4 285.322 16.9401  10
  -5   3   4 295.492 17.6238   1
  -5   3   5 1726.45 57.5316   3
  -5   3   5 1662.40 57.0719  10
  -5   3   6 146.661 13.6913   3
  -5   3   7 577.975 26.4027   3
  -5   3   7 569.201 26.4652   1
  -5   3   8 487.466 24.9232   3
  -5   3   8 491.401 24.4168   1
  -5   3   9 1895.61 63.3972   3
  -5   3   9 1662.80 60.5730  10
  -5   3  10 26.2769 12.3959   3
  -5   3  10 44.5168 11.6316  10
  -5   3  11 693.219 32.8204   3
  -5   3  11 610.445 29.4567  10
  -5   3  12 4.52726 12.6011   3
  -5   3  12 17.7485 11.5734  10
  -5   3  13 231.957 21.5526   3
  -5   3  13 253.421 18.9048  10
  -5   3  14 13.6076 11.3847  13
  -5   3  14 28.9671 12.4800  10
  -5   3  15 205.206 17.8780  13
  -5   3  15 201.985 18.3348  10
  -5   3  16 40.7439 13.9205  13
  -5   3  16 34.2428 14.4879  10
  -5   3  17 526.613 29.5014  13
  -5   3  17 468.043 28.1539  10
  -5   3  18 119.765 21.2899   3
  -5   3  18 175.120 20.1816  13
  -5   3  18 146.357 18.9586  10
  -5   3  19 407.082 27.3231  10
  -5   3  19 424.735 32.5338   3
  -5   3  20 5.35364 14.7380  10
  -5   3  20 31.3618 18.8028   3
  -5   3  21 85.4804 21.5073   3
  -5   3  22 11.3675 18.8768   3
  -5   4 -21 461.680 35.0028   7
  -5   4 -20 18.9466 15.8772   7
  -5   4 -19 147.217 21.0835   7
  -5   4 -18 34.2095 12.7199  11
  -5   4 -18 24.6026 15.0434   7
  -5   4 -17 311.047 22.3405  11
  -5   4 -17 383.382 27.9308   7
  -5   4 -16 12.5677 12.3661  11
  -5   4 -16 17.3198 14.0182   7
  -5   4 -15 757.378 34.7895  11
  -5   4 -15 823.569 40.1459   7
  -5   4 -14 18.5556 11.2980  11
  -5   4 -14 31.0796 12.8167   7
  -5   4 -13 885.997 36.9579  11
  -5   4 -13 872.590 40.0283   7
  -5   4 -12 497.367 25.0572  11
  -5   4 -12 472.873 27.0524   7
  -5   4 -11 525.739 25.3717  11
  -5   4 -11 497.418 26.9907   7
  -5   4  -3 829.258 32.0214  12
  -5   4  -3 696.324 26.5969   3
  -5   4  -2 862.694 33.8501  12
  -5   4  -2 778.857 28.7829   3
  -5   4  -1 852.483 33.8915  12
  -5   4  -1 762.405 28.8473   3
  -5   4   0 1150.89 39.4273   3
  -5   4   1 1358.33 45.9319   3
  -5   4   2 856.440 33.2582  10
  -5   4   2 897.177 32.7938   3
  -5   4   3 156.340 13.4481  10
  -5   4   3 161.428 12.9220   3
  -5   4   4 623.240 27.2783  10
  -5   4   4 674.245 27.4740   3
  -5   4   5 78.8524 10.8495   3
  -5   4   6 10.1529 8.78804   3
  -5   4   7 284.256 18.5294   3
  -5   4   7 282.621 13.4251  13
  -5   4   8 655.537 30.2990   3
  -5   4   8 628.725 28.8451  10
  -5   4   8 655.937 24.8383  13
  -5   4   9 432.556 24.6793   3
  -5   4   9 412.105 22.8399  10
  -5   4   9 410.350 19.1767  13
  -5   4  10 783.397 35.7244   3
  -5   4  10 735.919 33.5665  10
  -5   4  10 823.020 30.9089  13
  -5   4  11 329.793 23.1263   3
  -5   4  11 350.684 18.6311  13
  -5   4  12 236.039 21.6434   3
  -5   4  12 279.439 17.6051  13
  -5   4  12 271.544 19.5600  10
  -5   4  13 131.654 14.4665  13
  -5   4  13 120.931 15.5881  10
  -5   4  14 312.213 20.0782  13
  -5   4  14 277.373 21.1264  10
  -5   4  15 55.8774 13.2094  13
  -5   4  15 77.2521 14.8524  10
  -5   4  16 228.431 20.4194  10
  -5   4  16 301.816 21.5861  13
  -5   4  17 134.148 21.7132   3
  -5   4  17 129.920 18.1330  10
  -5   4  17 183.714 19.2012  13
  -5   4  18 246.227 26.1588   3
  -5   4  18 268.868 22.4170  10
  -5   4  19 98.3223 17.0671  10
  -5   4  19 99.1366 21.8940   3
  -5   4  20 169.356 23.9514   3
  -5   4  21 34.9046 19.7821   3
  -5   5 -20 163.067 19.4526  11
  -5   5 -19 58.5307 15.2024  11
  -5   5 -18 355.595 25.0715  11
  -5   5 -17 33.8651 14.4937  11
  -5   5 -16 674.767 33.8703  11
  -5   5 -15 266.550 21.0559  11
  -5   5 -14 934.979 40.4312  11
  -5   5 -13 336.719 22.1344  11
  -5   5 -12 401.030 23.6978  11
  -5   5 -11 10.0458 10.3430  11
  -5   5  -4 1315.13 47.4636  12
  -5   5  -3 40.8423 9.55371   8
  -5   5  -3 60.7148 8.58890   3
  -5   5  -3 40.5258 8.71111  12
  -5   5  -2 461.304 23.2719   8
  -5   5  -2 430.062 22.0547  12
  -5   5  -2 420.123 19.7820   3
  -5   5  -1 423.868 22.5115   8
  -5   5  -1 388.545 19.3577   3
  -5   5   0 2654.56 85.8838   8
  -5   5   0 2542.25 81.8649   3
  -5   5   1 122.235 14.1450   8
  -5   5   1 132.640 12.0593   3
  -5   5   2 3512.34 111.345   8
  -5   5   2 3412.14 107.541   3
  -5   5   3 149.768 13.1172   3
  -5   5   4 383.897 20.6629   3
  -5   5   4 387.806 12.9469  13
  -5   5   5 18.6652 8.96222   3
  -5   5   5 27.5407 10.2890   8
  -5   5   5 24.5008 4.41531  13
  -5   5   6 263.639 17.7347   3
  -5   5   6 278.350 19.0168   8
  -5   5   6 255.240 11.7181  13
  -5   5   7 59.0869 7.31619  13
  -5   5   7 57.0759 12.1751   3
  -5   5   8 1385.05 46.1637  13
  -5   5   8 1443.56 53.2805   3
  -5   5   9 9.98765 8.35290  13
  -5   5   9 9.33325 12.7192   3
  -5   5  10 834.107 31.6749  13
  -5   5  10 767.258 37.0570   3
  -5   5  11 109.867 12.1903  13
  -5   5  11 79.7508 16.6765   3
  -5   5  12 902.596 36.1198  13
  -5   5  13 48.1640 11.9903  13
  -5   5  14 502.444 26.2971  13
  -5   5  15 41.5336 13.3057  13
  -5   5  16 439.936 26.2190  13
  -5   5  16 362.365 29.2171   3
  -5   5  17 47.4548 15.5730  13
  -5   5  17 45.3669 19.0003   3
  -5   5  18 364.971 30.2995   3
  -5   5  19 6.10219 18.3538   3
  -5   5  20 125.542 23.7414   3
  -5   6 -21 94.6302 19.4551  11
  -5   6 -20 249.945 23.6706  11
  -5   6 -19 110.159 18.2436  11
  -5   6 -18 320.063 24.9552  11
  -5   6 -17 165.524 20.1402  11
  -5   6 -16 1387.00 56.3242  11
  -5   6 -15 204.219 20.7765  11
  -5   6 -14 1295.33 52.2941  11
  -5   6 -13 134.937 16.7353  11
  -5   6 -12 431.390 25.5872  11
  -5   6 -11 593.897 30.4242  11
  -5   6 -10 1686.58 59.7110   9
  -5   6  -9 671.128 30.9108   9
  -5   6  -8 2129.63 72.2923   8
  -5   6  -8 2149.93 72.7764   9
  -5   6  -7 495.794 24.8158   8
  -5   6  -7 456.837 24.8592   9
  -5   6  -6 1104.19 42.8301   8
  -5   6  -6 1075.15 42.7149   9
  -5   6  -5 434.381 23.6559   8
  -5   6  -5 459.412 24.0838   9
  -5   6  -5 392.037 20.4098  12
  -5   6  -4 768.034 33.1647   8
  -5   6  -4 725.754 30.8681  12
  -5   6  -3 114.650 11.6181   3
  -5   6  -3 139.296 13.9384   8
  -5   6  -2 164.273 13.1418   3
  -5   6  -2 162.668 15.0177   8
  -5   6  -1 196.119 14.5822   3
  -5   6  -1 212.607 17.0949   8
  -5   6   0 354.105 21.8108   8
  -5   6   0 345.395 19.2668   3
  -5   6   1 187.700 16.3597   8
  -5   6   1 174.896 14.3206   3
  -5   6   2 455.696 23.2389   3
  -5   6   3 414.078 22.3043   3
  -5   6   4 516.849 25.8942   3
  -5   6   5 305.814 20.2110   3
  -5   6   5 333.137 22.0050   8
  -5   6   5 349.480 14.1096  13
  -5   6   6 850.872 36.7394   3
  -5   6   6 868.888 38.3415   8
  -5   6   6 839.450 29.3800  13
  -5   6   7 325.121 22.7163   3
  -5   6   7 369.404 24.1140   8
  -5   6   7 362.177 16.7546  13
  -5   6   8 1158.66 48.3302   3
  -5   6   8 1231.38 49.4364   8
  -5   6   8 1208.57 41.4554  13
  -5   6   9 325.449 23.7275   3
  -5   6   9 335.371 23.6395   8
  -5   6   9 364.756 18.4300  13
  -5   6  10 234.527 21.6291   3
  -5   6  10 243.310 20.9127   8
  -5   6  10 268.935 16.2716  13
  -5   6  11 226.255 19.9759   8
  -5   6  11 251.786 16.9237  13
  -5   6  12 188.823 15.8339  13
  -5   6  13 217.454 17.5372  13
  -5   6  14 27.7506 12.4582  13
  -5   6  15 222.364 19.6907  13
  -5   6  15 195.601 23.4338   3
  -5   6  16 141.397 23.1393   3
  -5   6  17 291.492 28.0014   3
  -5   6  18 75.2631 21.5958   3
  -5   6  19 110.355 22.8055   3
  -5   7 -21 342.681 29.2108  11
  -5   7 -20 1.60252 15.4149  11
  -5   7 -19 313.084 26.5390  11
  -5   7 -18 6.77202 15.2169  11
  -5   7 -17 764.799 39.5365  11
  -5   7 -16 223.875 22.4762  11
  -5   7 -15 681.475 31.5636   9
  -5   7 -15 650.295 35.8414  11
  -5   7 -14 120.509 15.6851   9
  -5   7 -14 143.001 18.2375  11
  -5   7 -13 430.306 24.7099   9
  -5   7 -13 467.176 27.8821  11
  -5   7 -12 85.2490 14.0392   9
  -5   7 -12 92.2634 15.4458  11
  -5   7 -11 292.638 19.6851   8
  -5   7 -11 322.137 21.0319   9
  -5   7 -10 102.254 13.7747   8
  -5   7 -10 141.077 15.8471   9
  -5   7  -9 916.395 37.7583   8
  -5   7  -9 852.181 38.0302   9
  -5   7  -8 63.0364 13.0025   8
  -5   7  -8 64.3787 13.5972   9
  -5   7  -7 682.376 32.1425   8
  -5   7  -7 670.264 31.9103   9
  -5   7  -6 333.077 21.6943   8
  -5   7  -6 348.257 21.8889   9
  -5   7  -6 294.632 17.3795  12
  -5   7  -5 957.538 39.3584   8
  -5   7  -5 999.970 39.6821   9
  -5   7  -4 86.2107 13.8236   8
  -5   7  -4 95.4527 13.8216   9
  -5   7  -3 1032.61 42.6200   8
  -5   7  -3 929.378 39.1449   3
  -5   7  -3 1024.62 41.8652   9
  -5   7  -2 103.024 15.2916   8
  -5   7  -2 115.793 13.6954   3
  -5   7  -2 130.247 15.7340   9
  -5   7  -1 993.477 42.7648   8
  -5   7  -1 970.590 40.0951   3
  -5   7  -1 1044.13 42.5951   9
  -5   7   0 42.2403 12.3731   3
  -5   7   0 57.9203 13.9213   8
  -5   7   1 1381.93 52.0962   3
  -5   7   1 1411.44 55.2064   8
  -5   7   2 425.093 24.1152   3
  -5   7   3 1210.37 47.5008   3
  -5   7   4 109.890 15.1943   3
  -5   7   5 125.897 15.9379   3
  -5   7   5 140.899 17.2728   8
  -5   7   6 91.8421 15.7347   3
  -5   7   6 115.803 10.4967  13
  -5   7   6 99.7421 16.3649   8
  -5   7   7 1037.36 36.3398  13
  -5   7   7 1011.80 44.9929   8
  -5   7   8 44.4053 16.0617   3
  -5   7   8 77.2711 11.1211  13
  -5   7   8 73.9305 17.0840   8
  -5   7   9 879.766 42.6261   3
  -5   7   9 939.464 35.8087  13
  -5   7   9 907.855 42.6642   8
  -5   7  10 78.8582 12.3936  13
  -5   7  10 51.9100 16.2777   8
  -5   7  11 312.149 19.4801  13
  -5   7  11 262.049 22.9065   8
  -5   7  12 226.632 17.7527  13
  -5   7  12 179.719 20.3651   8
  -5   7  13 70.2030 14.1009  13
  -5   7  13 67.7844 16.2792   8
  -5   7  14 94.7820 19.8888   3
  -5   7  15 457.876 32.7750   3
  -5   7  16 67.3836 21.8173   3
  -5   7  17 268.278 28.6638   3
  -5   7  18 76.5537 22.6405   3
  -5   8 -20 112.866 21.1115  11
  -5   8 -19 107.216 20.0454  11
  -5   8 -18 291.411 26.4481  11
  -5   8 -17 340.807 24.0834   9
  -5   8 -17 403.547 29.2116  11
  -5   8 -16 233.716 20.4363   9
  -5   8 -16 259.652 24.5632  11
  -5   8 -15 468.633 27.6117   9
  -5   8 -15 492.109 31.4295  11
  -5   8 -14 277.297 21.7623   9
  -5   8 -14 274.374 24.0411  11
  -5   8 -13 301.597 22.3503   9
  -5   8 -13 272.456 19.8112   8
  -5   8 -13 303.310 24.6540  11
  -5   8 -12 571.670 29.7324   8
  -5   8 -12 689.170 32.9349   9
  -5   8 -11 241.692 19.6515   8
  -5   8 -11 251.411 21.0321   9
  -5   8 -10 809.325 36.5457   8
  -5   8 -10 786.453 37.2105   9
  -5   8  -9 331.008 22.6719   8
  -5   8  -9 294.935 22.8443   9
  -5   8  -8 149.989 17.0000   8
  -5   8  -8 147.940 18.0178   9
  -5   8  -7 697.940 34.4025   8
  -5   8  -7 727.706 35.0569   9
  -5   8  -6 229.485 20.1578   8
  -5   8  -6 254.288 20.6429   9
  -5   8  -5 323.157 22.6872   8
  -5   8  -5 337.549 23.0461   9
  -5   8  -5 258.764 17.1211  12
  -5   8  -4 416.138 26.0225   8
  -5   8  -4 418.303 26.0368   9
  -5   8  -3 388.314 25.1948   8
  -5   8  -3 343.936 22.8450   3
  -5   8  -3 364.899 24.9650   9
  -5   8  -2 570.732 31.5314   8
  -5   8  -2 556.091 29.2943   3
  -5   8  -2 596.346 31.4902   9
  -5   8  -1 426.232 26.8204   8
  -5   8  -1 393.001 24.3447   3
  -5   8  -1 419.567 26.4429   9
  -5   8   0 271.157 22.0781   8
  -5   8   0 294.207 21.7069   3
  -5   8   1 224.216 20.9624   8
  -5   8   1 212.494 19.0525   3
  -5   8   2 214.999 19.3568   3
  -5   8   3 234.858 20.4947   3
  -5   8   4 748.131 36.3007   3
  -5   8   5 101.005 16.9158   3
  -5   8   5 114.240 18.1225   8
  -5   8   6 458.359 29.0513   3
  -5   8   6 483.555 30.3763   8
  -5   8   7 93.0691 17.1415   3
  -5   8   7 78.5749 11.5580  13
  -5   8   7 103.755 18.3389   8
  -5   8   8 354.781 26.9984   3
  -5   8   8 364.342 20.5799  13
  -5   8   8 383.790 28.1861   8
  -5   8   9 141.175 14.5155  13
  -5   8   9 119.809 20.1302   8
  -5   8  10 472.775 25.1644  13
  -5   8  10 424.023 30.4533   8
  -5   8  11 218.994 23.8925   8
  -5   8  12 202.342 22.7355   8
  -5   8  12 173.964 23.1434   3
  -5   8  13 7.46585 15.6939   8
  -5   8  13 11.4077 16.0839   3
  -5   8  14 172.927 21.6628   8
  -5   8  14 160.033 23.2028   3
  -5   8  15 60.9519 18.3443   8
  -5   8  15 101.167 21.5543   3
  -5   8  16 210.137 27.3803   3
  -5   8  17 93.8115 23.2485   3
  -5   9 -20 248.575 27.8394  11
  -5   9 -19 0.91182 16.8566  11
  -5   9 -18 355.472 29.5741  11
  -5   9 -17 71.8068 17.2402   9
  -5   9 -17 97.0058 20.6771  11
  -5   9 -16 470.058 29.7387   9
  -5   9 -16 494.291 33.5568  11
  -5   9 -15 34.8438 13.1686   8
  -5   9 -15 25.1344 15.4634   9
  -5   9 -15 53.4009 17.9270  11
  -5   9 -14 214.640 19.1627   8
  -5   9 -14 241.563 21.8949   9
  -5   9 -14 255.030 23.9219  11
  -5   9 -13 25.4636 14.4071   9
  -5   9 -13 3.40885 11.8653   8
  -5   9 -12 307.925 23.4608   9
  -5   9 -12 266.973 21.5591   8
  -5   9 -11 98.3192 17.3613   9
  -5   9 -11 63.8241 14.8600   8
  -5   9 -10 475.235 28.7652   9
  -5   9 -10 422.920 27.6512   8
  -5   9  -9 369.034 25.8193   9
  -5   9  -9 308.130 24.0843   8
  -5   9  -8 462.521 28.8923   9
  -5   9  -8 400.667 27.7008   8
  -5   9  -7 167.876 19.5193   9
  -5   9  -7 200.875 19.9923   8
  -5   9  -6 110.426 17.1710   9
  -5   9  -6 105.322 17.1177   8
  -5   9  -6 77.1495 10.7168  12
  -5   9  -5 12.3411 12.9525   8
  -5   9  -5 9.91134 13.8913   9
  -5   9  -4 400.036 26.9202   8
  -5   9  -4 390.005 26.5413   9
  -5   9  -3 62.2467 15.6729   8
  -5   9  -3 87.6697 16.8279   9
  -5   9  -2 523.707 31.4110   8
  -5   9  -2 478.369 28.8496   3
  -5   9  -2 522.024 30.7796   9
  -5   9  -1 22.6157 14.9751   8
  -5   9  -1 9.43758 13.2115   3
  -5   9  -1 25.0960 15.6643   9
  -5   9   0 335.104 25.6979   8
  -5   9   0 340.514 24.7645   3
  -5   9   1 160.715 20.0561   8
  -5   9   1 146.710 18.6541   3
  -5   9   2 352.993 25.3469   3
  -5   9   2 334.602 26.0725   9
  -5   9   3 188.664 21.1030   3
  -5   9   4 283.722 25.5143   8
  -5   9   4 232.922 22.9133   3
  -5   9   5 224.175 23.3085   8
  -5   9   5 165.915 21.0823   3
  -5   9   6 285.410 26.4498   8
  -5   9   6 308.623 25.8528   3
  -5   9   7 258.057 26.0739   8
  -5   9   8 188.444 23.8225   8
  -5   9   9 3.40627 17.5009   8
  -5   9  10 198.987 23.9340   8
  -5   9  11 55.0534 19.0754   8
  -5   9  11 44.3836 19.1916   3
  -5   9  12 198.145 24.6526   8
  -5   9  12 206.044 25.7024   3
  -5   9  13 95.6743 20.6412   8
  -5   9  13 99.3738 22.3721   3
  -5   9  14 135.634 21.7861   8
  -5   9  14 128.780 23.8793   3
  -5   9  15 44.0091 18.9623   8
  -5   9  15 48.9114 21.5798   3
  -5  10 -18 123.647 23.0962  11
  -5  10 -17 29.6236 16.7320   9
  -5  10 -17-11.2287 16.6458  11
  -5  10 -16 317.809 25.9486   9
  -5  10 -16 244.105 26.5417  11
  -5  10 -15 67.8888 17.8700   9
  -5  10 -15 56.4916 15.3075   8
  -5  10 -14 130.641 19.3885   9
  -5  10 -14 108.845 17.5366   8
  -5  10 -13 179.565 21.2908   9
  -5  10 -13 166.246 19.5058   8
  -5  10 -12 69.3727 17.2392   9
  -5  10 -12 60.5201 15.8251   8
  -5  10 -11 100.643 18.4273   9
  -5  10 -11 87.1057 16.7193   8
  -5  10 -10 161.145 20.6049   9
  -5  10 -10 144.492 19.1576   8
  -5  10  -9 176.042 21.6070   9
  -5  10  -9 166.829 20.7589   8
  -5  10  -8 595.383 34.5029   9
  -5  10  -8 561.096 33.9299   8
  -5  10  -7 163.223 21.2925   9
  -5  10  -7 147.718 20.4459   8
  -5  10  -7 119.531 12.1092  12
  -5  10  -6 117.563 18.6285   9
  -5  10  -6 126.324 18.7329   8
  -5  10  -6 80.8663 11.4480  12
  -5  10  -5 384.477 28.4654   8
  -5  10  -5 412.626 28.5955   9
  -5  10  -4 93.1614 18.5927   8
  -5  10  -4 83.7896 18.3584   9
  -5  10  -3 604.002 36.4223   8
  -5  10  -3 689.708 37.2459   9
  -5  10  -2 237.310 24.8158   8
  -5  10  -2 279.677 26.1829   9
  -5  10  -1 690.088 38.9921   8
  -5  10  -1 642.101 36.2308   3
  -5  10   0 188.180 23.2697   8
  -5  10   0 187.698 21.9202   3
  -5  10   1 431.722 30.2045   3
  -5  10   2 217.809 23.3452   3
  -5  10   2 201.171 23.5900   9
  -5  10   3 705.685 39.5648   3
  -5  10   3 752.640 40.5293   9
  -5  10   4 133.007 22.8228   8
  -5  10   4 84.5219 20.1894   3
  -5  10   5 671.279 40.5723   8
  -5  10   5 702.383 40.1121   3
  -5  10   6 48.0858 20.7216   8
  -5  10   7 290.113 28.6187   8
  -5  10   8 66.1315 20.6937   8
  -5  10   9 280.977 29.0344   8
  -5  10  10 14.2308 19.5727   8
  -5  10  10 21.7667 19.6710   3
  -5  10  11 187.169 26.0259   8
  -5  10  11 200.825 26.0665   3
  -5  10  12 4.69077 20.0155   8
  -5  10  12-3.82050 20.6431   3
  -5  10  13 261.115 29.5309   8
  -5  10  13 265.903 30.5770   3
  -5  11 -17 170.683 23.8055   9
  -5  11 -16 1.60317 17.2692   9
  -5  11 -15 234.783 24.8960   9
  -5  11 -14-3.71531 15.1624   8
  -5  11 -14 3.22556 16.9485   9
  -5  11 -13 287.642 25.6937   8
  -5  11 -13 287.343 26.7331   9
  -5  11 -12 89.1127 19.5881   8
  -5  11 -12 110.710 20.9927   9
  -5  11 -11 249.372 25.5171   8
  -5  11 -11 290.665 25.9318   9
  -5  11 -10 59.0493 18.1474   8
  -5  11 -10 66.4145 18.9097   9
  -5  11  -9 255.257 25.2913   8
  -5  11  -9 297.685 26.5464   9
  -5  11  -8 37.4261 16.7737   8
  -5  11  -8 53.6338 19.2148   9
  -5  11  -7 476.865 32.3921   8
  -5  11  -6 91.2619 19.5282   8
  -5  11  -6 75.9033 20.2071   9
  -5  11  -5 344.194 28.6898   8
  -5  11  -5 378.298 29.4813   9
  -5  11  -4 200.442 24.5798   8
  -5  11  -4 213.771 25.3398   9
  -5  11  -3 253.488 26.5499   8
  -5  11  -3 292.068 27.5503   9
  -5  11  -2 112.175 20.8730   8
  -5  11  -1 143.668 22.1771   8
  -5  11   0 16.5965 17.3477   8
  -5  11   0 18.7345 17.7518   3
  -5  11   1 253.762 25.8634   3
  -5  11   1 262.945 26.8278   9
  -5  11   2 240.490 26.6296   3
  -5  11   2 239.169 26.8991   9
  -5  11   3 230.986 26.1272   3
  -5  11   3 187.481 24.9336   9
  -5  11   4 263.442 29.0825   8
  -5  11   4 242.072 28.4515   3
  -5  11   5 123.306 23.9658   8
  -5  11   6 89.0238 22.8056   8
  -5  11   7 95.2312 22.9483   8
  -5  11   8 60.3305 21.8480   8
  -5  11   9 93.9519 23.3238   8
  -5  11   9 82.3863 23.3381   3
  -5  11  10 108.236 24.6774   8
  -5  11  10 105.487 23.9607   3
  -5  11  11 53.0535 23.0647   8
  -5  11  11 52.4904 22.8555   3
  -5  12 -15 20.6138 18.1332   9
  -5  12 -14 131.133 22.3008   8
  -5  12 -14 146.150 22.7660   9
  -5  12 -13 18.1588 18.2705   8
  -5  12 -13 9.86534 18.4356   9
  -5  12 -12 221.985 26.0434   8
  -5  12 -12 282.605 28.3082   9
  -5  12 -11 27.7364 18.5852   8
  -5  12 -11-0.89863 19.2073   9
  -5  12 -10 51.7055 19.3542   8
  -5  12 -10 86.1300 20.7697   9
  -5  12  -9 49.6089 18.7277   8
  -5  12  -9 75.4064 19.9088   9
  -5  12  -8 141.145 22.0186   8
  -5  12  -8 154.625 22.9755   9
  -5  12  -7 25.3873 17.5578   8
  -5  12  -7 40.4855 18.9954   9
  -5  12  -6 188.594 24.2414   8
  -5  12  -6 185.770 24.1223   9
  -5  12  -5 28.8665 18.4474   8
  -5  12  -5 14.4588 19.5099   9
  -5  12  -4 372.577 31.8387   8
  -5  12  -4 405.125 32.5254   9
  -5  12  -3 28.5164 20.7876   8
  -5  12  -2 136.255 23.8154   8
  -5  12  -1 45.3027 19.7583   8
  -5  12   0 190.694 26.3059   8
  -5  12   0 198.956 25.3838   9
  -5  12   1 59.5800 21.1959   9
  -5  12   2 216.124 26.9406   3
  -5  12   2 256.864 27.7464   9
  -5  12   3 38.0093 21.9078   8
  -5  12   3 39.1172 21.6680   3
  -5  12   3 20.1945 20.4219   9
  -5  12   4 217.256 28.6570   8
  -5  12   5 10.8304 21.2540   8
  -5  12   6 96.3908 23.8326   8
  -5  12   7 26.8548 21.0385   3
  -5  12   7-25.4771 21.9037   8
  -5  12   8 172.133 27.4171   3
  -5  12   8 162.428 27.4765   8
  -5  13 -11 65.7529 23.2425   8
  -5  13 -11 101.777 25.3717   9
  -5  13 -10 208.791 27.3717   8
  -5  13 -10 246.006 28.6280   9
  -5  13  -9 78.5849 22.3392   8
  -5  13  -9 121.573 24.3707   9
  -5  13  -8 131.233 23.7318   8
  -5  13  -8 141.189 24.7287   9
  -5  13  -7 52.1382 21.6669   8
  -5  13  -7 49.4320 22.0870   9
  -5  13  -6 362.956 33.4027   8
  -5  13  -6 408.433 33.9482   9
  -5  13  -5 89.4586 24.3498   8
  -5  13  -5 99.9947 25.3402   9
  -5  13  -4 230.044 28.4677   8
  -5  13  -3 140.039 25.2690   8
  -5  13  -2 30.7184 20.3887   8
  -5  13  -1 18.8602 20.5727   8
  -5  13  -1 43.8468 21.8963   9
  -5  13   0 198.589 28.0277   9
  -5  13   1 73.8289 24.2840   9
  -5  13   2 170.267 26.5362   9
  -5  13   3 77.4852 25.2828   8
  -5  13   3 101.539 25.7798   9
  -4  -9  -1 52.9524 24.2651  13
  -4  -9  -1 50.0214 24.2496   1
  -4  -9   0 105.231 25.5995  13
  -4  -9   0 145.707 26.7682   1
  -4  -9   1-6.75580 22.3499  13
  -4  -9   1 14.3418 20.4396   1
  -4  -9   2 73.5744 24.1177  13
  -4  -9   2 63.3546 22.8845   1
  -4  -9   3 6.94430 20.6905  13
  -4  -9   3 31.3405 21.4095   1
  -4  -9   4 43.1973 22.0798  13
  -4  -9   4 38.3341 21.2805   1
  -4  -9   5 55.8198 25.4815  13
  -4  -9   5 25.2071 18.4497   2
  -4  -9   5 30.6296 23.2930   1
  -4  -9   6 214.151 31.1513  13
  -4  -9   6 230.512 24.9950   2
  -4  -9   6 234.352 29.6748   1
  -4  -9   7 12.6461 18.5170   2
  -4  -9   7 29.3578 27.5997  13
  -4  -9   8 287.503 26.9265   2
  -4  -9   8 213.940 31.9933  13
  -4  -9   9 58.0321 19.2825   2
  -4  -9   9 53.3866 28.5940  13
  -4  -9  10 139.039 29.9011  13
  -4  -9  10 193.516 24.5464   2
  -4  -9  10 151.546 27.6122   1
  -4  -9  11 14.5928 25.7967  13
  -4  -9  11 39.5196 19.2108   2
  -4  -9  11 43.2869 23.3304   1
  -4  -9  12 80.6418 27.7793  13
  -4  -9  12 118.548 22.0455   2
  -4  -9  12 85.6924 24.1999   1
  -4  -8  -6 152.396 25.0771  13
  -4  -8  -6 123.738 23.6336   1
  -4  -8  -5-7.00878 19.6475  13
  -4  -8  -5-3.80857 18.3182   1
  -4  -8  -4 33.0913 19.6030  13
  -4  -8  -4 55.6267 19.3294   1
  -4  -8  -3 21.0961 19.8339  13
  -4  -8  -3 17.3836 19.0315   1
  -4  -8  -2 171.113 26.3429  13
  -4  -8  -2 204.419 27.4308   1
  -4  -8  -1 28.6141 23.0288  13
  -4  -8  -1 68.5736 22.3049   1
  -4  -8   0 314.758 32.5810  13
  -4  -8   0 377.016 33.2296   1
  -4  -8   1 76.9360 24.6412  13
  -4  -8   1 86.4061 23.1071   1
  -4  -8   2 166.123 26.1190  13
  -4  -8   2 152.939 24.2321   1
  -4  -8   3 42.7761 22.4694  13
  -4  -8   3 40.2711 19.8668   1
  -4  -8   4 118.270 24.5906  13
  -4  -8   4 158.328 19.4272   2
  -4  -8   4 134.836 24.0947   1
  -4  -8   5 36.3018 22.9432  13
  -4  -8   5 26.1640 15.1997   2
  -4  -8   5 40.8735 20.9458   1
  -4  -8   6 203.032 21.4826   2
  -4  -8   6 193.281 27.0673   1
  -4  -8   7 66.7948 18.9854   2
  -4  -8   8 331.344 27.3213   2
  -4  -8   9 88.6070 19.8829   2
  -4  -8  10 222.901 23.4158   2
  -4  -8  10 150.363 25.1933   1
  -4  -8  11-13.4281 15.6533   2
  -4  -8  11-7.38510 19.0758   1
  -4  -8  12 157.949 20.7959   2
  -4  -8  12 91.0042 23.1241   1
  -4  -8  13 60.4046 18.5479   2
  -4  -8  13 16.9748 20.8096   1
  -4  -8  14 227.199 25.1620   2
  -4  -8  14 135.089 25.5937   1
  -4  -8  15 38.7984 18.6867   2
  -4  -8  15 1.06058 21.4949   1
  -4  -8  16 189.650 24.8706   2
  -4  -8  16 111.895 23.9837   1
  -4  -7  -9 205.661 27.8554  13
  -4  -7  -8 145.663 24.7807  13
  -4  -7  -8 156.489 23.8041   1
  -4  -7  -7 157.396 24.5799  13
  -4  -7  -7 149.639 22.8740   1
  -4  -7  -6 61.8709 20.3312  13
  -4  -7  -6 70.3043 19.5605   1
  -4  -7  -5 163.064 23.7341  13
  -4  -7  -5 150.954 22.3055   1
  -4  -7  -4 68.9061 19.9467  13
  -4  -7  -4 11.1713 17.3758   1
  -4  -7  -3 42.6463 19.4772  13
  -4  -7  -3 27.6594 17.6331   1
  -4  -7  -2 83.0322 22.1855  13
  -4  -7  -2 125.242 22.0314   1
  -4  -7  -2 106.228 17.2748   3
  -4  -7  -1 343.977 29.4761   1
  -4  -7  -1 353.968 25.3264   3
  -4  -7   0 33.4890 19.0049   1
  -4  -7   0 26.5973 16.1669   3
  -4  -7   1 400.014 31.4599   1
  -4  -7   1 413.265 27.3521   3
  -4  -7   2 49.1234 19.4366   1
  -4  -7   2 40.1870 17.1761   3
  -4  -7   3 247.219 25.9174   1
  -4  -7   3 246.010 23.2573   3
  -4  -7   4 83.4360 15.9639   2
  -4  -7   4 57.0635 18.7347   6
  -4  -7   4 106.025 21.4168   1
  -4  -7   4 75.2417 18.8877   5
  -4  -7   4 84.0616 18.2077   3
  -4  -7   5 111.025 20.2838   6
  -4  -7   5 125.036 21.8269   1
  -4  -7   5 104.326 18.8784   3
  -4  -7   5 148.873 18.1102   2
  -4  -7   5 134.183 20.7686   5
  -4  -7   6 53.1444 18.8497   6
  -4  -7   6 73.5777 19.1062   3
  -4  -7   6 68.9664 21.7378   1
  -4  -7   6 62.4974 16.3679   2
  -4  -7   6 52.8430 18.2524   5
  -4  -7   7 392.838 30.0687   6
  -4  -7   7 486.339 28.9471   2
  -4  -7   7 389.330 30.0711   5
  -4  -7   7 413.969 30.4852   3
  -4  -7   8 75.6490 20.2360   6
  -4  -7   8 113.338 20.9663   5
  -4  -7   8 115.415 18.8531   2
  -4  -7   9 572.413 33.3199   2
  -4  -7  10 16.2944 14.5094   2
  -4  -7  10 5.45798 13.4953   7
  -4  -7  10 18.7985 18.4469   1
  -4  -7  11 110.480 17.7166   2
  -4  -7  11 77.3697 16.7447   7
  -4  -7  11 74.6820 20.2918   1
  -4  -7  12 3.14276 14.9623   2
  -4  -7  12 0.71424 14.3374   7
  -4  -7  12-10.4287 19.5525   1
  -4  -7  13 249.352 24.3659   2
  -4  -7  13 209.536 22.4485   7
  -4  -7  13 223.925 26.7427   1
  -4  -7  14 80.2753 22.2327   1
  -4  -7  14 76.8834 19.1897   2
  -4  -7  15 365.432 32.6810   1
  -4  -7  15 490.902 33.0140   2
  -4  -7  16 9.43107 20.0636   1
  -4  -7  16 30.0546 18.4931   2
  -4  -7  17 188.358 26.0521   1
  -4  -7  17 278.694 27.4700   2
  -4  -7  18 12.1946 19.1460   1
  -4  -7  18 17.7289 18.2926   2
  -4  -6 -12-3.82175 19.2860  13
  -4  -6 -12-7.80840 19.1532   7
  -4  -6 -11 176.601 25.6178   7
  -4  -6 -11 257.209 27.1787  13
  -4  -6 -10 14.4750 18.8907   7
  -4  -6 -10 16.2736 19.0391  13
  -4  -6  -9 321.940 29.5995  13
  -4  -6  -9 336.879 27.4774   1
  -4  -6  -8 1.73810 19.5495  13
  -4  -6  -8 17.7564 16.8632   1
  -4  -6  -7 347.942 27.6393   1
  -4  -6  -6 76.7436 18.5808   1
  -4  -6  -5 356.161 22.7584   3
  -4  -6  -5 351.703 27.3864   1
  -4  -6  -4-2.84453 12.5030   3
  -4  -6  -4-6.09304 15.0033   1
  -4  -6  -3 246.794 19.5488   3
  -4  -6  -3 220.638 23.0139   1
  -4  -6  -2 18.4701 13.5149   3
  -4  -6  -2 30.0679 17.1478   1
  -4  -6  -1 624.771 31.0201   3
  -4  -6  -1 562.971 34.9560   1
  -4  -6   0 86.3122 16.7263   3
  -4  -6   0 88.1862 19.7645   1
  -4  -6   1 539.022 34.8494   6
  -4  -6   1 557.818 30.4713   3
  -4  -6   1 577.630 34.5334   1
  -4  -6   1 523.779 34.3940   5
  -4  -6   2 112.971 20.7812   6
  -4  -6   2 150.070 21.3271   5
  -4  -6   2 130.160 18.4660   3
  -4  -6   2 164.517 21.8973   1
  -4  -6   3 388.368 28.9379   1
  -4  -6   3 350.727 27.3722   5
  -4  -6   3 350.623 25.3884   3
  -4  -6   3 393.250 28.5753   6
  -4  -6   4 149.834 20.5466   6
  -4  -6   4 145.710 16.7605   2
  -4  -6   4 102.912 20.9224   1
  -4  -6   4 125.321 20.0100   5
  -4  -6   4 130.961 18.3981   3
  -4  -6   5 347.582 22.9459   2
  -4  -6   5 319.027 27.0674   1
  -4  -6   5 332.463 26.3139   6
  -4  -6   5 286.314 23.8440   3
  -4  -6   5 291.284 25.4796   5
  -4  -6   6 130.809 21.3435   6
  -4  -6   6 146.847 17.9971   2
  -4  -6   6 117.172 20.5088   5
  -4  -6   6 137.713 23.6770   1
  -4  -6   7 621.065 35.5710   5
  -4  -6   7 661.305 41.6532  13
  -4  -6   7 588.413 35.0652   6
  -4  -6   8 51.8809 16.9104   5
  -4  -6   8 27.6941 16.2787   6
  -4  -6   8 66.1820 23.0470  13
  -4  -6   8 77.6325 15.6322   2
  -4  -6   9 331.521 28.7832   1
  -4  -6   9 374.949 24.9862   7
  -4  -6  10 106.253 20.9059   1
  -4  -6  10 115.092 17.4623   2
  -4  -6  10 107.404 16.6474   7
  -4  -6  11 256.187 26.2162   1
  -4  -6  11 255.506 21.8332   7
  -4  -6  12 113.064 17.5042   2
  -4  -6  12 113.872 17.4127   7
  -4  -6  13 211.821 24.5189   1
  -4  -6  13 291.188 24.3750   2
  -4  -6  13 258.539 22.3197   7
  -4  -6  14 2.53896 19.0155   1
  -4  -6  14 31.9400 15.9905   2
  -4  -6  14 19.5091 15.4500   7
  -4  -6  15 592.355 35.4920   2
  -4  -6  15 594.505 33.2459   7
  -4  -6  16 126.675 22.4152   1
  -4  -6  16 191.931 22.8205   2
  -4  -6  16 179.793 21.6706   7
  -4  -6  17 165.340 22.5426   2
  -4  -6  17 112.143 21.1188   1
  -4  -6  18 42.7044 17.5871   2
  -4  -6  18 13.4143 16.9099   1
  -4  -6  19 93.9396 21.0292   2
  -4  -6  19 90.9459 19.2378   1
  -4  -6  20 37.0327 19.4416   2
  -4  -6  20 40.5197 18.3686   1
  -4  -5 -14 116.211 23.1662  13
  -4  -5 -14 125.040 23.9950   7
  -4  -5 -13 32.9284 18.9075  13
  -4  -5 -13 13.0759 17.2779   7
  -4  -5 -12 127.048 21.9683   7
  -4  -5 -11 18.8380 16.8106   7
  -4  -5 -10 155.091 22.4057   7
  -4  -5 -10 177.303 20.8011   1
  -4  -5  -9 71.1594 18.8278   7
  -4  -5  -9 70.3507 17.2002   1
  -4  -5  -8 551.607 32.2929   1
  -4  -5  -7 66.4719 13.3061   3
  -4  -5  -7 93.5747 16.9293   1
  -4  -5  -6 135.577 20.0247   5
  -4  -5  -6 120.227 19.9246   6
  -4  -5  -6 118.094 14.3449   3
  -4  -5  -6 121.506 17.7435   1
  -4  -5  -5 32.4121 15.9207   5
  -4  -5  -5 25.4187 11.3480   3
  -4  -5  -5 35.5802 15.8940   6
  -4  -5  -5 29.2363 14.3399   1
  -4  -5  -4 288.313 25.0412   6
  -4  -5  -4 304.043 19.4271   3
  -4  -5  -4 296.689 23.8354   1
  -4  -5  -4 255.555 24.0194   5
  -4  -5  -3 61.4686 17.6404   6
  -4  -5  -3 62.1881 12.8494   3
  -4  -5  -3 51.1024 15.8684   1
  -4  -5  -3 97.8016 18.6180   5
  -4  -5  -2 363.091 28.2239   6
  -4  -5  -2 361.906 27.8266   5
  -4  -5  -2 378.544 26.4622   1
  -4  -5  -2 375.425 22.4873   3
  -4  -5  -1 195.647 21.2728   1
  -4  -5  -1 198.141 18.1231   3
  -4  -5   0 467.152 29.7258   1
  -4  -5   0 473.490 25.9321   3
  -4  -5   0 463.288 31.2513  13
  -4  -5   1 155.532 19.7610   1
  -4  -5   1 154.726 21.5760  13
  -4  -5   1 149.792 16.8152   3
  -4  -5   2 253.488 22.8554   6
  -4  -5   2 221.559 21.8513   1
  -4  -5   2 236.907 22.4554   5
  -4  -5   2 268.320 25.1957  13
  -4  -5   2 248.695 19.9067   3
  -4  -5   3 87.8139 17.6883   5
  -4  -5   3 75.9505 17.7347   6
  -4  -5   3 115.917 19.3949   1
  -4  -5   3 79.4440 19.8851  13
  -4  -5   3 87.9115 15.9934   3
  -4  -5   4 654.585 35.2826   6
  -4  -5   4 729.326 31.5242   2
  -4  -5   4 642.066 34.9074   5
  -4  -5   4 673.202 36.2311   1
  -4  -5   4 627.350 37.7285  13
  -4  -5   5 154.956 18.8514   6
  -4  -5   5 140.464 15.2044   2
  -4  -5   5 140.535 18.6331   5
  -4  -5   5 139.116 19.9635   1
  -4  -5   5 160.083 22.3160  13
  -4  -5   6 293.066 23.3812   5
  -4  -5   6 344.026 21.6036   2
  -4  -5   6 320.013 24.1380   6
  -4  -5   6 297.181 27.1785  13
  -4  -5   7 227.592 21.4079   5
  -4  -5   7 288.444 20.5393   2
  -4  -5   7 234.051 21.4929   6
  -4  -5   7 215.300 25.8462  13
  -4  -5   8 591.299 30.0304   2
  -4  -5   9 63.4463 13.1840   7
  -4  -5   9 80.8136 14.3766   2
  -4  -5  10 348.544 22.4273   7
  -4  -5  10 304.978 25.2198   1
  -4  -5  10 360.443 23.7788   2
  -4  -5  11 4.94366 11.7963   7
  -4  -5  11 6.71390 14.6101   1
  -4  -5  11 0.62007 12.0255   2
  -4  -5  12 165.757 17.5746   7
  -4  -5  12 177.346 20.7818   1
  -4  -5  12 202.990 19.4630   2
  -4  -5  13 20.9951 12.7662   7
  -4  -5  13 27.6250 16.4597   1
  -4  -5  13 30.8062 14.1873   2
  -4  -5  14 532.696 29.9633   7
  -4  -5  14 594.452 33.0019   2
  -4  -5  15-1.26212 13.9194   7
  -4  -5  15-10.5188 17.6794   1
  -4  -5  15 10.6134 14.8758   2
  -4  -5  16 410.161 27.0895   7
  -4  -5  16 460.267 30.2388   2
  -4  -5  17 4.81680 13.2922   7
  -4  -5  17 3.35629 14.7841   2
  -4  -5  17 7.48819 15.6592   1
  -4  -5  18 191.509 23.0859   2
  -4  -5  18 162.862 21.1260   1
  -4  -5  19 9.12874 15.7761   2
  -4  -5  19 18.1848 15.4728   1
  -4  -5  20 162.213 23.5124   2
  -4  -5  20 148.427 20.6565   1
  -4  -5  21 10.0453 18.4140   2
  -4  -5  21 22.1264 15.7198   1
  -4  -4 -16 249.768 28.9220   7
  -4  -4 -15 41.7067 19.2045   7
  -4  -4 -14 154.186 23.8526   7
  -4  -4 -13 177.529 23.1522   7
  -4  -4 -12 218.476 23.7992   7
  -4  -4 -11 34.1127 13.7045   1
  -4  -4 -11 27.0994 15.8805   7
  -4  -4 -10 271.425 20.3782   2
  -4  -4 -10 258.857 25.1578   7
  -4  -4  -9 104.477 15.9088   1
  -4  -4  -9 77.6999 17.5417   7
  -4  -4  -9 85.0614 13.1367   2
  -4  -4  -9 100.399 19.0491   6
  -4  -4  -9 110.873 19.4228   5
  -4  -4  -8 352.129 23.5526   1
  -4  -4  -8 323.440 25.4857   7
  -4  -4  -8 334.252 26.3165   6
  -4  -4  -8 310.657 20.5355   2
  -4  -4  -8 340.607 26.6984   5
  -4  -4  -8 350.461 19.5546   3
  -4  -4  -7 29.4123 13.5563   1
  -4  -4  -7 34.7871 10.5208   3
  -4  -4  -7 34.8919 15.0481   5
  -4  -4  -7 34.1716 14.9193   6
  -4  -4  -6 331.403 25.5839   6
  -4  -4  -6 312.320 23.0181   1
  -4  -4  -6 339.267 25.5718   5
  -4  -4  -6 328.386 18.6485   3
  -4  -4  -5 347.283 26.8429   6
  -4  -4  -5 387.059 24.9415   1
  -4  -4  -5 400.444 20.6119   3
  -4  -4  -5 413.371 27.8458   5
  -4  -4  -5 379.489 26.9789  13
  -4  -4  -4 439.828 29.0052   6
  -4  -4  -4 417.721 26.6588   1
  -4  -4  -4 477.329 22.7199   3
  -4  -4  -4 482.571 29.8903   5
  -4  -4  -4 447.486 29.5711  13
  -4  -4  -3 235.833 22.4800   6
  -4  -4  -3 226.995 20.8128   1
  -4  -4  -3 271.463 17.3600   3
  -4  -4  -3 222.310 21.6677   5
  -4  -4  -3 225.840 22.2859  13
  -4  -4  -2 625.321 33.4421   6
  -4  -4  -2 605.625 31.8345   1
  -4  -4  -2 619.837 27.6029   3
  -4  -4  -2 579.503 32.6022   5
  -4  -4  -2 589.916 33.6358  13
  -4  -4  -1 27.4204 14.8086   6
  -4  -4  -1 3.06417 11.2004   3
  -4  -4  -1 10.8305 14.2100   5
  -4  -4  -1 14.2473 12.7564   1
  -4  -4  -1 41.8733 15.9839  13
  -4  -4   0 707.000 36.9799  13
  -4  -4   0 664.592 34.1041   1
  -4  -4   0 760.121 31.6981   3
  -4  -4   1 153.778 20.1071  13
  -4  -4   1 156.144 18.2956   1
  -4  -4   1 150.467 15.9097   3
  -4  -4   2 806.742 40.1038  13
  -4  -4   2 785.428 37.6520   1
  -4  -4   3 539.501 30.3989   6
  -4  -4   3 506.230 31.7488  13
  -4  -4   3 543.086 30.4143   5
  -4  -4   3 596.641 25.7714   2
  -4  -4   3 525.543 30.3123   1
  -4  -4   4 524.240 30.1659   6
  -4  -4   4 571.919 33.7776  13
  -4  -4   4 602.194 31.0262   5
  -4  -4   4 624.136 26.8289   2
  -4  -4   4 548.057 31.0923   1
  -4  -4   5 70.5817 14.9837   6
  -4  -4   5 80.2581 18.7471  13
  -4  -4   5 86.2530 17.0746   1
  -4  -4   5 56.2395 12.0776   2
  -4  -4   5 52.7818 14.5660   5
  -4  -4   6 1256.40 52.0830   6
  -4  -4   6 1302.23 52.4179   5
  -4  -4   7 90.5555 13.3498   2
  -4  -4   8 707.633 32.2439   7
  -4  -4   8 825.394 34.7657   2
  -4  -4   9 270.349 18.9812   7
  -4  -4   9 228.567 21.6830   1
  -4  -4   9 295.217 20.2048   2
  -4  -4  10 402.678 23.3337   7
  -4  -4  10 382.331 26.9406   1
  -4  -4  10 430.533 24.7069   2
  -4  -4  11 445.754 24.5883   7
  -4  -4  11 371.274 27.0964   1
  -4  -4  11 439.174 26.0045   2
  -4  -4  12 370.790 23.1091   7
  -4  -4  12 342.572 25.8967   1
  -4  -4  12 390.017 25.0145   2
  -4  -4  13 204.374 18.4884   7
  -4  -4  13 239.076 20.9467   2
  -4  -4  14 600.774 30.9000   7
  -4  -4  14 502.982 32.7754  10
  -4  -4  14 545.995 32.8069   1
  -4  -4  15 350.436 23.3186   7
  -4  -4  15 228.807 17.6551  12
  -4  -4  15 236.222 24.3429  10
  -4  -4  15 265.040 23.5853   1
  -4  -4  15 341.999 25.6928   2
  -4  -4  16 328.327 25.6040   2
  -4  -4  16 316.347 23.3292   7
  -4  -4  16 234.607 22.9554   1
  -4  -4  16 234.308 17.7878  12
  -4  -4  17 203.746 21.9198   2
  -4  -4  17 122.242 14.3603  12
  -4  -4  17 192.462 19.7313   7
  -4  -4  17 145.625 19.5234   1
  -4  -4  18 24.6745 10.7346  12
  -4  -4  18 29.1424 16.0362   2
  -4  -4  18 26.5280 15.0369   1
  -4  -4  18 27.0604 14.4295   7
  -4  -4  19 58.2594 12.2281  12
  -4  -4  19 66.2369 16.2332   1
  -4  -4  19 69.2869 18.5824   2
  -4  -4  20 54.5740 16.1327   1
  -4  -4  20 58.1734 19.3421   2
  -4  -4  21 99.3766 18.0427   1
  -4  -4  21 146.371 23.7743   2
  -4  -4  22 132.063 24.3072   2
  -4  -3 -17 119.743 22.4876   7
  -4  -3 -16 109.392 22.7585   7
  -4  -3 -15 273.212 27.3988   7
  -4  -3 -14-12.4738 15.7094   7
  -4  -3 -13 296.706 26.0808   7
  -4  -3 -12 16.7733 11.5989   1
  -4  -3 -12 35.5581 15.7916   7
  -4  -3 -12 16.6893 11.5365   2
  -4  -3 -12 22.4015 15.0209   5
  -4  -3 -12 29.0234 14.9777   6
  -4  -3 -11 301.035 21.1432   2
  -4  -3 -11 353.602 26.5105   7
  -4  -3 -11 351.430 27.0973   6
  -4  -3 -11 376.517 22.7916   1
  -4  -3 -11 360.541 26.5753   5
  -4  -3 -11 376.106 27.8089  13
  -4  -3 -10 175.869 16.4827   2
  -4  -3 -10 214.397 21.5042   7
  -4  -3 -10 222.383 22.3337   6
  -4  -3 -10 244.785 19.0663   1
  -4  -3 -10 220.628 15.1523   3
  -4  -3 -10 256.425 23.2384  13
  -4  -3 -10 232.414 22.5302   5
  -4  -3  -9 774.981 38.1013   5
  -4  -3  -9 708.458 31.5568   2
  -4  -3  -9 752.811 37.0031   7
  -4  -3  -9 796.887 38.3570   6
  -4  -3  -9 659.636 23.6352  10
  -4  -3  -9 808.624 29.5786   3
  -4  -3  -9 831.698 34.3588   1
  -4  -3  -9 777.582 38.0399  13
  -4  -3  -8 224.951 21.0253   5
  -4  -3  -8 192.290 15.6998   2
  -4  -3  -8 191.087 19.4722   7
  -4  -3  -8 221.258 20.9991   6
  -4  -3  -8 228.374 12.0845  10
  -4  -3  -8 202.478 14.4452   3
  -4  -3  -8 242.090 18.6552   1
  -4  -3  -8 205.113 20.6259  13
  -4  -3  -7 571.328 31.6372   5
  -4  -3  -7 632.326 23.0463  10
  -4  -3  -7 493.264 24.8294   2
  -4  -3  -7 492.006 29.0328   7
  -4  -3  -7 579.055 31.8029   6
  -4  -3  -7 599.942 24.2061   3
  -4  -3  -7 611.591 29.3354   1
  -4  -3  -7 568.528 31.7464  13
  -4  -3  -6 27.2428 12.0631   1
  -4  -3  -6 33.6784 8.99977   3
  -4  -3  -6 29.8204 13.2812   6
  -4  -3  -6 27.8865 13.6013  13
  -4  -3  -6 24.8540 12.9538   5
  -4  -3  -5 546.101 28.1376   1
  -4  -3  -5 588.227 23.4648   3
  -4  -3  -5 543.511 30.1323   6
  -4  -3  -5 527.521 29.9601  13
  -4  -3  -5 521.055 29.8756   5
  -4  -3  -4 112.124 14.2927   1
  -4  -3  -4 105.781 10.9015   3
  -4  -3  -4 115.078 16.5606   6
  -4  -3  -4 100.543 16.3864  13
  -4  -3  -4 112.631 16.0515   5
  -4  -3  -3 552.988 28.2640   1
  -4  -3  -3 529.562 29.3837   6
  -4  -3  -3 574.369 23.6729   3
  -4  -3  -3 535.314 29.3934   5
  -4  -3  -3 536.813 29.7720  13
  -4  -3  -2 165.342 17.6315   6
  -4  -3  -2 159.876 18.1292  13
  -4  -3  -2 142.557 16.9526   5
  -4  -3  -2 162.792 16.7586   1
  -4  -3  -2 155.142 12.8803   3
  -4  -3  -1 1005.58 43.5137   6
  -4  -3  -1 1063.61 45.0070  13
  -4  -3  -1 1034.42 43.8060   5
  -4  -3  -1 1035.26 42.6996   1
  -4  -3  -1 1055.47 38.3981   3
  -4  -3   0 195.085 18.4828   6
  -4  -3   0 182.255 18.0903   5
  -4  -3   0 169.581 17.2039   1
  -4  -3   0 160.181 14.1763   3
  -4  -3   0 178.147 18.8267  13
  -4  -3   1 1195.77 46.5406   1
  -4  -3   1 1108.16 47.9403  13
  -4  -3   2 476.413 27.9655  13
  -4  -3   2 424.219 25.0799   1
  -4  -3   2 442.504 19.9764   2
  -4  -3   3 1275.99 51.8161  13
  -4  -3   3 1246.53 49.2304   1
  -4  -3   3 1254.01 43.7546   2
  -4  -3   4 48.0342 15.8173  13
  -4  -3   4 34.8348 13.8624   1
  -4  -3   4 31.0316 8.92230   2
  -4  -3   5 1786.21 65.5031   6
  -4  -3   5 1808.90 66.7075   1
  -4  -3   5 1967.01 62.3039   2
  -4  -3   5 1799.74 65.5810   5
  -4  -3   6 138.935 12.9312   2
  -4  -3   7 1005.28 37.7544   2
  -4  -3   7 928.012 35.9736   7
  -4  -3   8 27.7409 9.46461   2
  -4  -3   8 24.2474 9.05268   7
  -4  -3   9 692.441 30.6132   2
  -4  -3   9 695.036 29.3069   7
  -4  -3   9 625.028 32.7473   1
  -4  -3  10 215.311 15.7701  12
  -4  -3  10 213.337 17.4038   2
  -4  -3  10 201.125 15.4997   7
  -4  -3  10 186.791 18.4305   1
  -4  -3  11 485.106 24.6302  12
  -4  -3  11 539.011 27.6091   2
  -4  -3  11 530.590 25.5661   7
  -4  -3  11 466.090 27.8774   1
  -4  -3  12 136.411 14.1275  12
  -4  -3  12 156.784 16.4462   2
  -4  -3  12 142.755 14.6679   7
  -4  -3  12 121.705 16.6721   1
  -4  -3  13 288.553 19.1499   7
  -4  -3  13 271.945 20.7836   2
  -4  -3  13 238.978 21.2948  10
  -4  -3  13 221.079 17.4047  12
  -4  -3  13 239.819 20.3365   1
  -4  -3  14 19.9029 11.3009   7
  -4  -3  14 18.7824 13.9232  10
  -4  -3  14 14.4526 10.5877  12
  -4  -3  14 18.8916 12.6730   2
  -4  -3  14 11.6374 12.6249   1
  -4  -3  15 263.643 19.8117   7
  -4  -3  15 257.705 21.4896   2
  -4  -3  15 193.034 19.9717  10
  -4  -3  15 186.607 17.0556  12
  -4  -3  15 191.446 19.2332   1
  -4  -3  16 48.2941 15.7462  10
  -4  -3  16 72.6863 15.7654   2
  -4  -3  16 49.0968 14.1307   1
  -4  -3  16 74.1135 14.7230   7
  -4  -3  17 279.942 24.4543   2
  -4  -3  17 309.172 22.9226   7
  -4  -3  17 216.571 20.4912   1
  -4  -3  17 230.482 22.7732  10
  -4  -3  18 43.8849 14.1776   1
  -4  -3  18 58.5715 17.0112   2
  -4  -3  18 53.4004 15.3466   7
  -4  -3  19 61.1068 14.8614   1
  -4  -3  19 79.3376 18.2790   2
  -4  -3  19 72.4799 16.7031   7
  -4  -3  20 62.0920 15.0239   1
  -4  -3  20 128.811 21.6199   2
  -4  -3  21 89.4514 15.7114   1
  -4  -3  21 111.519 20.9294   2
  -4  -3  22 4.05636 18.2917   2
  -4  -2 -18-10.5204 18.0651   7
  -4  -2 -17 325.904 29.8167   7
  -4  -2 -16 9.40795 16.0191   7
  -4  -2 -15 331.190 25.8053   5
  -4  -2 -15 330.116 27.9058   7
  -4  -2 -15 323.489 26.0094   6
  -4  -2 -14 198.620 21.1853   6
  -4  -2 -14 181.499 18.1694   2
  -4  -2 -14 216.718 23.1679  13
  -4  -2 -14 188.335 20.6463   5
  -4  -2 -14 206.923 22.0752   7
  -4  -2 -13 224.457 18.3822   2
  -4  -2 -13 235.916 21.6501   6
  -4  -2 -13 225.282 22.2629   7
  -4  -2 -13 192.504 14.6659   1
  -4  -2 -13 254.460 22.4724   5
  -4  -2 -13 229.147 22.6816  13
  -4  -2 -12 169.187 16.4229   2
  -4  -2 -12 223.910 20.9334   6
  -4  -2 -12 188.066 20.7239   7
  -4  -2 -12 200.461 15.3084   1
  -4  -2 -12 226.139 21.1379   5
  -4  -2 -12 256.924 24.9393   4
  -4  -2 -12 239.030 22.2747  13
  -4  -2 -11 268.437 18.6103   2
  -4  -2 -11 289.389 22.7835   7
  -4  -2 -11 286.686 22.7257   6
  -4  -2 -11 299.827 23.0278   5
  -4  -2 -11 341.494 26.6191   4
  -4  -2 -11 282.101 17.9194   1
  -4  -2 -11 331.652 24.2679  13
  -4  -2 -10 4.18842 13.1170   6
  -4  -2 -10 0.61953 12.9554  13
  -4  -2 -10 4.27302 15.3185   4
  -4  -2 -10 8.22715 12.1199   7
  -4  -2 -10 5.31670 8.91247   2
  -4  -2 -10-6.55502 13.1445   5
  -4  -2 -10 5.73477 10.1849   1
  -4  -2  -9 537.056 24.8475   1
  -4  -2  -9 455.382 26.8426   7
  -4  -2  -9 492.817 27.9295   6
  -4  -2  -9 451.576 22.7346   2
  -4  -2  -9 454.570 19.9311   3
  -4  -2  -9 505.491 28.5663  13
  -4  -2  -9 524.350 28.4855   5
  -4  -2  -9 501.076 30.7272   4
  -4  -2  -8 452.794 26.2002   5
  -4  -2  -8 460.845 22.8669   1
  -4  -2  -8 408.026 24.4307   7
  -4  -2  -8 446.446 26.2024   6
  -4  -2  -8 376.916 14.2364  10
  -4  -2  -8 458.425 18.1926   3
  -4  -2  -8 404.799 20.1633   2
  -4  -2  -8 441.292 26.0587  13
  -4  -2  -7 604.137 31.2976   5
  -4  -2  -7 619.596 28.2225   1
  -4  -2  -7 568.868 29.3684   7
  -4  -2  -7 645.494 31.9225   6
  -4  -2  -7 637.376 21.8855  10
  -4  -2  -7 632.071 23.3099   3
  -4  -2  -7 545.101 24.8817   2
  -4  -2  -7 650.742 31.7574  13
  -4  -2  -6 1082.79 44.5105   5
  -4  -2  -6 1125.17 41.8491   1
  -4  -2  -6 928.892 40.7764   7
  -4  -2  -6 1082.68 44.5273   6
  -4  -2  -6 974.575 37.0880   2
  -4  -2  -6 1119.43 36.1954   3
  -4  -2  -6 1156.99 35.9310  10
  -4  -2  -6 1023.69 43.7717  13
  -4  -2  -5 597.327 30.6152  13
  -4  -2  -5 653.116 23.8654   3
  -4  -2  -5 611.169 31.0609   6
  -4  -2  -5 595.390 30.6346   5
  -4  -2  -5 608.148 28.8897   1
  -4  -2  -5 674.563 24.3451  10
  -4  -2  -4 320.268 21.5389  13
  -4  -2  -4 342.402 15.3443   3
  -4  -2  -4 324.806 21.1468   5
  -4  -2  -4 321.242 21.5189   6
  -4  -2  -4 353.799 16.5077  10
  -4  -2  -4 317.450 19.7316   1
  -4  -2  -3 919.255 38.6723   6
  -4  -2  -3 939.799 31.9062   3
  -4  -2  -3 884.377 38.4324   5
  -4  -2  -3 876.951 36.3885   1
  -4  -2  -3 870.164 38.3108  13
  -4  -2  -2 260.887 18.7814   6
  -4  -2  -2 225.843 18.2115  13
  -4  -2  -2 227.808 18.0697   5
  -4  -2  -2 231.333 13.2331   3
  -4  -2  -2 227.492 16.5971   1
  -4  -2  -1 1131.83 44.4210   6
  -4  -2  -1 1183.31 45.6651  13
  -4  -2  -1 1145.55 44.5850   5
  -4  -2  -1 1112.85 38.9993   3
  -4  -2  -1 1100.30 43.3550   1
  -4  -2   0 170.373 15.1997   5
  -4  -2   0 156.324 14.6306   1
  -4  -2   0 163.173 16.1009  13
  -4  -2   0 166.559 15.5007   6
  -4  -2   1 353.668 21.3803   6
  -4  -2   1 356.616 21.1352   1
  -4  -2   1 329.729 21.0287   5
  -4  -2   1 361.632 22.5639  13
  -4  -2   1 368.142 15.5331   2
  -4  -2   2 1098.43 42.6301   6
  -4  -2   2 1076.04 42.2252   5
  -4  -2   2 1033.37 43.5321  13
  -4  -2   2 1105.10 36.0682   2
  -4  -2   2 992.482 41.7507   1
  -4  -2   3 354.354 22.8140  13
  -4  -2   3 369.729 16.3776   2
  -4  -2   3 352.262 21.1406   1
  -4  -2   4 303.610 21.5984  13
  -4  -2   4 317.131 20.1038   1
  -4  -2   4 369.498 16.4851   2
  -4  -2   5 723.498 31.7173  10
  -4  -2   5 701.411 32.7953   1
  -4  -2   6 101.732 12.5792  10
  -4  -2   6 100.031 9.41362   7
  -4  -2   6 109.084 10.5000   2
  -4  -2   7 664.484 31.0955  10
  -4  -2   7 718.849 30.7012  12
  -4  -2   7 720.132 27.7275   7
  -4  -2   7 760.234 29.5210   2
  -4  -2   8 260.430 14.7841   7
  -4  -2   8 238.523 16.2780  12
  -4  -2   8 243.390 17.9526  10
  -4  -2   8 210.784 17.4512   1
  -4  -2   9 152.595 12.0490   7
  -4  -2   9 112.304 14.7239  10
  -4  -2   9 142.837 13.2876   2
  -4  -2   9 139.360 13.4019  12
  -4  -2   9 113.507 14.2592   1
  -4  -2  10 660.908 29.0052   2
  -4  -2  10 576.861 29.4538   1
  -4  -2  10 553.583 27.6257  12
  -4  -2  10 633.229 26.6215   7
  -4  -2  11 124.684 12.8896   7
  -4  -2  11 104.465 12.9126  12
  -4  -2  11 115.210 15.0391   1
  -4  -2  11 128.325 14.6557   2
  -4  -2  12 646.568 28.6609   7
  -4  -2  12 569.051 29.9716   1
  -4  -2  12 643.371 30.7012   2
  -4  -2  13 25.8618 11.9184   1
  -4  -2  13 19.2731 12.4190  10
  -4  -2  13 34.0848 12.2064   2
  -4  -2  13 45.1051 11.0577   7
  -4  -2  14 275.514 21.1940   2
  -4  -2  14 248.771 20.9945  10
  -4  -2  14 276.666 20.3136   1
  -4  -2  14 310.450 20.1725   7
  -4  -2  15 189.114 19.0445   2
  -4  -2  15 143.618 17.4979  10
  -4  -2  15 138.082 16.2083   1
  -4  -2  15 157.474 16.6824   7
  -4  -2  16 149.789 18.8797   2
  -4  -2  16 110.701 17.2754  10
  -4  -2  16 112.308 15.4483   1
  -4  -2  16 133.853 16.7892   7
  -4  -2  17 233.789 22.2384   2
  -4  -2  17 162.588 19.6341  10
  -4  -2  17 154.155 17.2157   1
  -4  -2  17 239.742 20.5158   7
  -4  -2  18 438.775 29.7978   2
  -4  -2  18 323.630 25.4114  10
  -4  -2  18 315.549 22.6623   1
  -4  -2  18 399.551 26.8996   7
  -4  -2  19 16.0546 15.9322   2
  -4  -2  19 29.1794 16.0275  10
  -4  -2  19 18.2613 14.7949   7
  -4  -2  19 8.83488 12.8274   1
  -4  -2  20 231.213 25.5413   2
  -4  -2  20 200.975 18.9573   1
  -4  -2  21 98.6608 21.1266   2
  -4  -2  21 96.3268 21.8431   3
  -4  -2  21 73.3936 14.1299   1
  -4  -2  22 138.565 24.6055   3
  -4  -2  23 102.863 23.2945   3
  -4  -1 -19 138.692 23.5991   7
  -4  -1 -18 175.436 23.8495   7
  -4  -1 -17 50.4371 17.0931   7
  -4  -1 -16 131.897 18.1967   6
  -4  -1 -16 140.111 18.5070   5
  -4  -1 -16 103.147 16.1841   2
  -4  -1 -16 116.526 19.8661   7
  -4  -1 -15 130.676 18.1427   6
  -4  -1 -15 150.122 16.9160   2
  -4  -1 -15 142.017 19.6879   7
  -4  -1 -15 137.467 18.2305   5
  -4  -1 -14 843.177 40.0607   6
  -4  -1 -14 924.043 40.9471   5
  -4  -1 -14 835.981 42.6259   7
  -4  -1 -14 814.282 38.0017   2
  -4  -1 -13 46.9858 13.7363   5
  -4  -1 -13 55.1716 17.8399   4
  -4  -1 -13 39.7703 7.44333   1
  -4  -1 -13 53.9530 15.2850   7
  -4  -1 -13 47.1753 15.4983  13
  -4  -1 -13 62.5263 14.5907   6
  -4  -1 -13 38.1787 11.9474   2
  -4  -1 -12 807.948 35.7738   2
  -4  -1 -12 946.901 39.9591   6
  -4  -1 -12 862.634 40.3065   7
  -4  -1 -12 762.222 30.5166   1
  -4  -1 -12 969.396 43.7499   4
  -4  -1 -12 949.053 39.9076   5
  -4  -1 -12 970.746 41.9178  13
  -4  -1 -11 464.826 24.3554   2
  -4  -1 -11 522.846 28.2647   6
  -4  -1 -11 500.341 28.7932   7
  -4  -1 -11 513.004 22.2187   1
  -4  -1 -11 520.712 28.3503   5
  -4  -1 -11 559.239 32.1099   4
  -4  -1 -11 547.807 29.6592  13
  -4  -1 -10 428.482 22.1682   2
  -4  -1 -10 480.444 26.4479   6
  -4  -1 -10 426.392 25.7561   7
  -4  -1 -10 484.241 21.4025   1
  -4  -1 -10 504.627 26.4604   5
  -4  -1 -10 522.040 29.6875   4
  -4  -1 -10 490.974 27.5249  13
  -4  -1  -9 176.325 13.2927   2
  -4  -1  -9 191.517 17.0627   6
  -4  -1  -9 174.211 16.4237   7
  -4  -1  -9 201.228 13.8383   1
  -4  -1  -9 189.842 16.8845   5
  -4  -1  -9 218.817 19.7327   4
  -4  -1  -9 194.068 17.5315  13
  -4  -1  -8 822.749 31.7801   2
  -4  -1  -8 808.111 35.6201   7
  -4  -1  -8 863.784 37.1018   6
  -4  -1  -8 875.296 37.0479   5
  -4  -1  -8 925.426 33.4166   1
  -4  -1  -8 903.745 37.6027  13
  -4  -1  -7 71.3707 12.3692   5
  -4  -1  -7 60.1765 4.88347  10
  -4  -1  -7 62.5607 8.14619   2
  -4  -1  -7 81.2970 11.5437   7
  -4  -1  -7 62.4371 12.4728   6
  -4  -1  -7 78.2791 10.3275   1
  -4  -1  -7 96.2320 13.5326  13
  -4  -1  -6 1902.03 64.4362   5
  -4  -1  -6 1709.59 60.9036   7
  -4  -1  -6 1823.99 63.9277   6
  -4  -1  -6 1837.79 55.0527  10
  -4  -1  -6 1921.88 55.2258   3
  -4  -1  -6 1908.40 61.0152   1
  -4  -1  -6 1887.29 64.0470  13
  -4  -1  -5-1.77153 10.0652   5
  -4  -1  -5 7.30106 5.66007  10
  -4  -1  -5 4.05641 5.31883   2
  -4  -1  -5 9.85963 7.74534   7
  -4  -1  -5 1.77268 9.91030   6
  -4  -1  -5 9.73280 4.97904   3
  -4  -1  -5 0.33451 8.04049   1
  -4  -1  -5 3.51487 9.39034  13
  -4  -1  -4 1394.26 41.0268  10
  -4  -1  -4 1110.29 39.1839   2
  -4  -1  -4 1128.05 42.8686   7
  -4  -1  -4 1260.95 47.1689   6
  -4  -1  -4 1372.46 39.4422   3
  -4  -1  -4 1246.96 47.0019   5
  -4  -1  -4 1274.31 44.8408   1
  -4  -1  -4 1244.61 46.8749  13
  -4  -1  -3 128.702 12.8954  13
  -4  -1  -3 121.161 13.1076   5
  -4  -1  -3 129.446 13.3165   6
  -4  -1  -3 120.437 11.5795   1
  -4  -1  -3 140.007 9.73509  10
  -4  -1  -3 133.854 8.21318   3
  -4  -1  -2 889.466 36.2937  13
  -4  -1  -2 888.661 36.1098   5
  -4  -1  -2 854.593 35.8994   6
  -4  -1  -2 914.673 35.0795   1
  -4  -1  -2 975.653 32.1610  10
  -4  -1  -2 868.345 30.0910   3
  -4  -1  -1 221.809 16.6460   6
  -4  -1  -1 252.915 13.7471  10
  -4  -1  -1 230.524 16.6144   5
  -4  -1  -1 243.042 17.0722  13
  -4  -1  -1 239.583 15.8688   1
  -4  -1   0 2882.04 92.5800   1
  -4  -1   0 2938.36 93.1150   6
  -4  -1   0 3094.15 90.1884  10
  -4  -1   0 2950.44 93.0849   5
  -4  -1   0 2799.23 84.9735   2
  -4  -1   0 2932.35 93.9617  13
  -4  -1   1 167.705 14.5151   1
  -4  -1   1 160.895 14.2879   6
  -4  -1   1 184.845 13.9664  10
  -4  -1   1 161.746 14.5455   5
  -4  -1   1 182.225 8.73921   2
  -4  -1   1 184.929 15.7137  13
  -4  -1   2 3641.22 116.187   6
  -4  -1   2 3502.93 115.838   5
  -4  -1   2 3566.59 117.155  13
  -4  -1   2 3847.77 109.504   2
  -4  -1   2 3710.42 113.783  10
  -4  -1   3 657.989 22.7093   2
  -4  -1   3 611.643 26.4651  10
  -4  -1   3 613.524 29.3563  13
  -4  -1   3 586.089 27.4346   1
  -4  -1   4 1647.12 52.1368   7
  -4  -1   4 1785.31 53.7171   2
  -4  -1   4 1705.54 58.2509  12
  -4  -1   4 1641.00 56.8981  10
  -4  -1   4 1630.57 58.3711   1
  -4  -1   5 492.166 23.6593  12
  -4  -1   5 526.911 20.6273   2
  -4  -1   5 462.765 22.9316  10
  -4  -1   5 487.592 18.8783   7
  -4  -1   6 1312.28 48.2430  12
  -4  -1   6 1418.19 45.6306   2
  -4  -1   6 1242.34 47.5304  10
  -4  -1   6 1341.38 43.3653   7
  -4  -1   7 87.1312 11.4071  12
  -4  -1   7 94.9648 12.3876  10
  -4  -1   7 95.9378 10.1070   2
  -4  -1   7 88.7939 8.38945   7
  -4  -1   8 1465.14 49.6613   2
  -4  -1   8 1351.36 50.7326  10
  -4  -1   8 1342.00 51.1519   1
  -4  -1   8 1442.02 47.0856   7
  -4  -1   9 279.397 17.2385   2
  -4  -1   9 245.363 17.9242   1
  -4  -1   9 283.675 15.3604   7
  -4  -1  10 894.026 36.1146   2
  -4  -1  10 862.723 36.3817   1
  -4  -1  10 910.841 34.1764   7
  -4  -1  11 277.719 18.5324   2
  -4  -1  11 233.234 17.0744   1
  -4  -1  11 258.056 16.4669   7
  -4  -1  12 338.845 20.9008   2
  -4  -1  12 259.917 19.5641  10
  -4  -1  12 284.491 19.1439   1
  -4  -1  12 312.830 18.5566   7
  -4  -1  13 242.198 19.2654   2
  -4  -1  13 230.577 18.6744  10
  -4  -1  13 241.502 17.8505   1
  -4  -1  13 269.648 18.0611   7
  -4  -1  14 256.510 20.0460   2
  -4  -1  14 200.932 18.5100  10
  -4  -1  14 206.011 16.9593   1
  -4  -1  14 241.545 18.1152   7
  -4  -1  15 12.2249 12.5822   2
  -4  -1  15 11.7327 12.7560  10
  -4  -1  15 5.85703 10.9871   1
  -4  -1  15 25.6431 12.1867   7
  -4  -1  16 613.691 33.5245   2
  -4  -1  16 564.465 30.6425  10
  -4  -1  16 544.472 27.9586   1
  -4  -1  16 645.977 31.6355   7
  -4  -1  17 96.2080 18.2086   2
  -4  -1  17 79.2335 16.1859  10
  -4  -1  17 90.2412 14.7144   1
  -4  -1  17 86.3025 16.0225   7
  -4  -1  18 249.333 24.0135   2
  -4  -1  18 261.403 22.3078   7
  -4  -1  18 202.116 17.5902   1
  -4  -1  18 204.433 20.1526  10
  -4  -1  19 201.262 20.9821  10
  -4  -1  19 171.921 24.4428   3
  -4  -1  19 194.610 17.9509   1
  -4  -1  20 316.133 24.5728  10
  -4  -1  20 316.945 28.5029   3
  -4  -1  20 337.690 21.1569   1
  -4  -1  21 89.8060 21.7189   3
  -4  -1  22 133.601 23.2301   3
  -4  -1  23-0.94820 19.0336   3
  -4   0 -20 256.223 28.1289   7
  -4   0 -19 56.2829 18.3844   7
  -4   0 -18 236.531 24.9425   7
  -4   0 -17 51.0494 13.5748   2
  -4   0 -17 66.1638 16.3867   7
  -4   0 -16 46.9416 13.1499   6
  -4   0 -16 39.8260 15.6557   7
  -4   0 -16 55.9692 13.7910   5
  -4   0 -16 41.6563 12.7513   2
  -4   0 -15 302.464 24.9967   7
  -4   0 -15 341.776 22.4486   6
  -4   0 -15 262.960 15.5004  11
  -4   0 -15 393.457 27.6445   4
  -4   0 -15 333.090 22.3540   5
  -4   0 -15 316.182 22.0107   2
  -4   0 -14 324.547 21.6850   6
  -4   0 -14 329.544 24.5499   7
  -4   0 -14 264.176 14.9783  11
  -4   0 -14 354.915 26.1686   4
  -4   0 -14 337.739 22.1090   5
  -4   0 -14 294.631 21.0166   2
  -4   0 -13 648.985 33.5640   7
  -4   0 -13 676.716 30.9441   6
  -4   0 -13 692.847 31.0130   5
  -4   0 -13 606.115 29.1969   2
  -4   0 -12 424.951 23.2055   6
  -4   0 -12 392.357 24.5519   7
  -4   0 -12 305.578 13.8245   1
  -4   0 -12 389.846 21.4395   2
  -4   0 -12 456.782 26.2478  13
  -4   0 -12 342.385 15.6118  11
  -4   0 -12 431.694 23.5617   5
  -4   0 -12 450.536 27.6179   4
  -4   0 -11 193.186 14.8394   2
  -4   0 -11 220.104 17.1028   6
  -4   0 -11 209.385 17.9211   7
  -4   0 -11 229.770 19.1645  13
  -4   0 -11 177.979 10.6927   1
  -4   0 -11 234.257 17.2273   5
  -4   0 -11 240.346 20.3631   4
  -4   0 -10 320.882 18.0566   2
  -4   0 -10 370.864 20.7577   6
  -4   0 -10 341.987 21.0153   7
  -4   0 -10 382.842 22.5610  13
  -4   0 -10 324.008 15.1990   1
  -4   0 -10 385.372 23.9768   4
  -4   0 -10 387.763 21.1323   5
  -4   0  -9 198.474 13.3782   2
  -4   0  -9 231.675 16.6968   6
  -4   0  -9 199.264 16.2608   7
  -4   0  -9 249.251 17.6136  13
  -4   0  -9 217.425 12.4223   1
  -4   0  -9 239.793 16.9555   5
  -4   0  -9 269.597 19.7357   4
  -4   0  -8 890.719 33.8775   2
  -4   0  -8 983.025 38.3070   6
  -4   0  -8 882.651 37.2156   7
  -4   0  -8 1035.66 39.5991  13
  -4   0  -8 1008.89 34.1830   1
  -4   0  -8 1011.12 38.4693   5
  -4   0  -7 1034.11 37.6086   2
  -4   0  -7 1038.97 41.0052   7
  -4   0  -7 1207.76 43.1937   6
  -4   0  -7 1193.28 43.5222  13
  -4   0  -7 1197.95 43.1419   5
  -4   0  -7 1188.46 39.2582   1
  -4   0  -6 821.204 29.6575   2
  -4   0  -6 912.984 33.8833   7
  -4   0  -6 991.815 36.0924   6
  -4   0  -6 987.372 32.9673   1
  -4   0  -6 972.366 35.8387   5
  -4   0  -6 955.050 36.0245  13
  -4   0  -6 825.851 27.3407  10
  -4   0  -5 721.618 25.8480   2
  -4   0  -5 781.727 29.5564   7
  -4   0  -5 784.682 31.9008   6
  -4   0  -5 802.620 29.9978   1
  -4   0  -5 815.188 32.1641   5
  -4   0  -5 806.993 31.8105  13
  -4   0  -5 798.594 25.5430  10
  -4   0  -4 1051.38 36.3322   7
  -4   0  -4 1111.49 40.0833   6
  -4   0  -4 1143.54 38.2301   1
  -4   0  -4 1091.80 39.9882   5
  -4   0  -4 1076.11 39.4007  13
  -4   0  -4 1163.94 34.3125  10
  -4   0  -3 331.958 13.5081  10
  -4   0  -3 327.182 10.8033   3
  -4   0  -3 288.815 13.7319   7
  -4   0  -3 323.867 17.7116   6
  -4   0  -3 327.664 17.3997  13
  -4   0  -3 312.831 17.4652   5
  -4   0  -3 320.254 16.4859   1
  -4   0  -3 248.490 10.0092   2
  -4   0  -2 735.998 27.2787   7
  -4   0  -2 818.432 32.3003   6
  -4   0  -2 889.567 28.5724  10
  -4   0  -2 834.271 32.3230   5
  -4   0  -2 819.324 32.0708  13
  -4   0  -2 823.602 31.2983   1
  -4   0  -1 521.804 19.3052   7
  -4   0  -1 582.348 24.9480   6
  -4   0  -1 606.301 21.9983  10
  -4   0  -1 542.023 24.4355   5
  -4   0  -1 572.559 24.9766  13
  -4   0  -1 592.122 24.4979   1
  -4   0   0 203.306 13.9300   6
  -4   0   0 200.280 11.8931  10
  -4   0   0 203.057 14.0668  13
  -4   0   0 181.743 13.5051   5
  -4   0   0 208.220 13.5372   1
  -4   0   1 792.713 31.2690   1
  -4   0   1 820.697 29.5081  10
  -4   0   1 786.040 31.7034  13
  -4   0   2 376.047 13.7823   2
  -4   0   2 367.158 18.8711   1
  -4   0   2 380.674 17.8639  10
  -4   0   2 356.932 19.3088  13
  -4   0   3 717.751 22.6241   7
  -4   0   3 761.976 24.9923   2
  -4   0   3 709.618 29.4536   1
  -4   0   3 739.360 28.3092  10
  -4   0   4 209.579 8.79487   7
  -4   0   4 195.167 14.2381   1
  -4   0   4 203.616 10.9216   2
  -4   0   4 216.966 13.5526  10
  -4   0   5 56.8261 5.39692   7
  -4   0   5 40.9409 9.07325  12
  -4   0   5 56.6845 9.31757  10
  -4   0   5 50.2591 7.11159   2
  -4   0   6 355.916 19.4045  10
  -4   0   6 410.357 16.1258   7
  -4   0   6 413.456 18.2935   2
  -4   0   7 367.542 20.1888  10
  -4   0   7 422.122 17.3105   7
  -4   0   7 419.410 19.4102   2
  -4   0   8 319.397 15.5581   7
  -4   0   8 331.722 18.5892   1
  -4   0   8 333.363 17.7721   2
  -4   0   9 1492.65 49.3149   7
  -4   0   9 1407.96 51.2956   1
  -4   0   9 1474.89 51.7942   2
  -4   0  10 159.291 12.5307   7
  -4   0  10 154.809 13.6417   1
  -4   0  10 173.309 14.3702   2
  -4   0  11 515.341 23.4788   7
  -4   0  11 455.022 24.1057  10
  -4   0  11 469.345 23.7301   1
  -4   0  11 483.931 24.8653   2
  -4   0  12 244.101 16.6816   7
  -4   0  12 198.688 16.6283  10
  -4   0  12 215.883 16.2030   1
  -4   0  12 221.599 17.4835   2
  -4   0  13 509.429 25.3001   7
  -4   0  13 455.282 24.9205  10
  -4   0  13 455.932 24.0065   1
  -4   0  13 514.808 27.6167   2
  -4   0  14 206.278 18.8725   2
  -4   0  14 174.969 16.9889  10
  -4   0  14 184.475 15.4817   1
  -4   0  15 328.262 21.7281  10
  -4   0  15 323.531 20.1042   1
  -4   0  16 24.5805 13.3787  10
  -4   0  16 4.95562 11.0129   1
  -4   0  17 491.278 28.1272  10
  -4   0  17 502.243 25.6513   1
  -4   0  18 46.7157 17.8392   3
  -4   0  18 28.4324 14.6699  10
  -4   0  18 51.1032 12.3449   1
  -4   0  19 500.306 33.4485   3
  -4   0  19 448.648 28.4790  10
  -4   0  20 20.4802 18.0787   3
  -4   0  20 20.1843 14.6882  10
  -4   0  21 309.542 28.9322   3
  -4   0  21 257.698 23.2395  10
  -4   0  22 26.9944 18.7675   3
  -4   0  23 88.1537 23.0504   3
  -4   1 -21 341.133 31.5472   7
  -4   1 -20 55.4541 18.7912   7
  -4   1 -19 152.263 21.9453   7
  -4   1 -18 29.8468 12.9347   2
  -4   1 -18 21.1536 14.3422   7
  -4   1 -17 200.436 21.3910   4
  -4   1 -17 146.632 20.1754   7
  -4   1 -17 144.094 17.0849   2
  -4   1 -16 67.3210 13.8233   2
  -4   1 -16 95.4152 17.4535   7
  -4   1 -16 121.184 18.2519   4
  -4   1 -16 93.6580 13.9286   5
  -4   1 -16 73.3979 13.3409   6
  -4   1 -16 79.8286 11.0491  11
  -4   1 -15 563.587 25.4382  11
  -4   1 -15 544.525 29.8846   2
  -4   1 -15 604.775 28.8502   5
  -4   1 -15 609.123 29.0638   6
  -4   1 -15 603.056 33.7561   7
  -4   1 -14 94.5884 13.5855   6
  -4   1 -14 96.5887 16.1795   7
  -4   1 -14 94.7161 13.6879   2
  -4   1 -14 100.665 11.2030  11
  -4   1 -14 126.676 17.6947   4
  -4   1 -14 105.004 13.5663   5
  -4   1 -13 632.630 26.1523  11
  -4   1 -13 720.704 34.4685   4
  -4   1 -13 710.773 30.3023   5
  -4   1 -13 619.289 29.9195   2
  -4   1 -13 668.940 29.7836   6
  -4   1 -13 639.115 33.1031   7
  -4   1 -12 13.1021 10.5094   7
  -4   1 -12 12.6840 9.11285   6
  -4   1 -12 5.73205 8.70041   2
  -4   1 -12 26.5398 9.62575   5
  -4   1 -12 10.7627 7.30357  11
  -4   1 -12 15.4157 12.0869   4
  -4   1 -11 266.784 19.1765   7
  -4   1 -11 289.915 17.6115   6
  -4   1 -11 279.987 14.5540  11
  -4   1 -11 256.454 16.8090   2
  -4   1 -11 342.888 21.9203   4
  -4   1 -11 317.999 17.8940   5
  -4   1 -10 264.509 16.4195   6
  -4   1 -10 254.670 17.5641   7
  -4   1 -10 297.902 19.9592   4
  -4   1 -10 257.531 16.0676   5
  -4   1 -10 270.147 18.3155  13
  -4   1 -10 249.323 13.1212  11
  -4   1 -10 224.254 10.7642   1
  -4   1 -10 235.498 15.2181   2
  -4   1  -9 688.550 28.2890   5
  -4   1  -9 619.298 26.3745   2
  -4   1  -9 644.262 23.1710   1
  -4   1  -9 727.943 30.6220  13
  -4   1  -9 688.943 28.2276   6
  -4   1  -9 681.539 29.7907   7
  -4   1  -8 820.105 32.6125   7
  -4   1  -8 818.002 31.8719   6
  -4   1  -8 719.934 29.3567   2
  -4   1  -8 815.314 31.7968   5
  -4   1  -8 813.214 27.6337   1
  -4   1  -8 845.800 33.4626  13
  -4   1  -7 1243.82 44.4584   7
  -4   1  -7 1270.08 44.5030   6
  -4   1  -7 1159.40 41.4128   2
  -4   1  -7 1288.44 44.6065   5
  -4   1  -7 1280.62 40.9995   1
  -4   1  -7 1318.67 45.7385  13
  -4   1  -6 599.757 25.2791   7
  -4   1  -6 654.200 26.3513   6
  -4   1  -6 668.907 26.4509   5
  -4   1  -6 665.693 23.7385   1
  -4   1  -6 641.477 26.5992  13
  -4   1  -5 2294.05 73.4659   7
  -4   1  -5 2416.70 75.0159   6
  -4   1  -5 2168.38 70.4814   2
  -4   1  -5 2416.57 75.0162   5
  -4   1  -5 2587.92 73.1986   1
  -4   1  -5 2347.15 75.0771  13
  -4   1  -4 567.717 23.5072  13
  -4   1  -4 585.491 23.8998   5
  -4   1  -4 571.422 23.9292   6
  -4   1  -4 533.496 21.4688   7
  -4   1  -4 603.743 22.4443   1
  -4   1  -4 546.680 19.8079  10
  -4   1  -3 492.824 21.1669  13
  -4   1  -3 493.435 21.4655   5
  -4   1  -3 446.546 18.5580   7
  -4   1  -3 495.058 21.5974   6
  -4   1  -3 545.488 20.9345   1
  -4   1  -3 522.117 18.6730  10
  -4   1  -2 1565.67 52.1954  13
  -4   1  -2 1623.35 53.3367   5
  -4   1  -2 1652.96 53.4554   6
  -4   1  -2 1513.72 49.0328   7
  -4   1  -2 1572.83 47.1645   3
  -4   1  -2 1717.50 50.5433  10
  -4   1  -2 1698.38 52.6541   1
  -4   1  -1 1432.49 42.2130   3
  -4   1  -1 1486.89 44.7878  10
  -4   1  -1 1415.85 46.1810  13
  -4   1  -1 1395.50 46.3538   1
  -4   1   0 719.263 29.1495  12
  -4   1   0 691.499 23.6319   3
  -4   1   0 709.239 25.6688  10
  -4   1   0 705.604 26.9120  13
  -4   1   0 712.364 27.1956   1
  -4   1   1 5161.96 154.523  10
  -4   1   1 5294.07 155.521  13
  -4   1   1 5164.63 155.975   1
  -4   1   1 5264.09 158.551  12
  -4   1   2 489.781 20.9920  10
  -4   1   2 530.214 21.9010  13
  -4   1   2 523.872 22.3776   1
  -4   1   2 542.486 24.4115  12
  -4   1   3 2201.63 71.1872  10
  -4   1   3 2329.94 72.4620   1
  -4   1   4 454.345 20.4355  10
  -4   1   4 478.069 21.2443   1
  -4   1   5 298.260 16.1082  10
  -4   1   6 224.142 14.4108  10
  -4   1   7 938.151 36.4201   1
  -4   1   7 1018.19 37.1595   3
  -4   1   8 146.928 12.3021   1
  -4   1   8 164.661 13.7380   3
  -4   1   9 506.594 23.5230   1
  -4   1   9 524.697 25.2305   3
  -4   1  10 415.843 20.3127   1
  -4   1  10 398.120 22.3695   3
  -4   1  11 1082.12 40.0800   1
  -4   1  11 1134.99 43.1612   3
  -4   1  12 106.415 12.5644   1
  -4   1  12 109.867 13.2728  10
  -4   1  12 118.523 15.7519   3
  -4   1  13 836.910 32.9584   1
  -4   1  13 734.134 33.2177  10
  -4   1  14-3.60644 11.0703  10
  -4   1  14-6.61709 10.3755   1
  -4   1  15 611.945 30.5450  10
  -4   1  15 675.123 29.3733   1
  -4   1  16 458.146 26.0999  10
  -4   1  17 571.396 30.3565  10
  -4   1  17 636.908 35.3885   3
  -4   1  18 147.018 17.8624  10
  -4   1  18 163.645 22.2750   3
  -4   1  19 300.196 22.7851  10
  -4   1  19 348.844 28.6154   3
  -4   1  20 40.1681 14.3685  10
  -4   1  20 74.3291 19.4059   3
  -4   1  21 116.566 17.6260  10
  -4   1  21 168.266 22.9721   3
  -4   1  22 44.4792 19.0215   3
  -4   1  23 120.553 23.9567   3
  -4   2 -21 213.598 25.9500   7
  -4   2 -20 51.9784 18.1684   7
  -4   2 -19 148.213 19.4119   2
  -4   2 -19 199.664 22.8846   7
  -4   2 -18 78.7127 17.2099   7
  -4   2 -18 108.643 17.8833   4
  -4   2 -18 82.6710 13.2729  11
  -4   2 -18 60.4880 14.6838   2
  -4   2 -17 247.138 22.2827   4
  -4   2 -17 173.864 18.6313   2
  -4   2 -17 186.810 16.1643  11
  -4   2 -17 225.652 22.1592   7
  -4   2 -16 205.659 21.2182   7
  -4   2 -16 190.242 15.3522   6
  -4   2 -16 218.209 18.9343   2
  -4   2 -16 236.631 21.1368   4
  -4   2 -16 187.168 15.2191   5
  -4   2 -16 222.305 16.7185  11
  -4   2 -15 267.576 17.1739   6
  -4   2 -15 266.627 22.7186   7
  -4   2 -15 234.494 19.6488   2
  -4   2 -15 277.540 22.4751   4
  -4   2 -15 248.993 16.7015   5
  -4   2 -15 255.608 17.3878  11
  -4   2 -14 712.874 29.9063   6
  -4   2 -14 794.633 37.1790   7
  -4   2 -14 689.530 33.1134   2
  -4   2 -14 709.481 29.8510   5
  -4   2 -14 703.817 30.4657  11
  -4   2 -13 282.712 20.9351   7
  -4   2 -13 258.174 16.2055   6
  -4   2 -13 241.193 17.8182   2
  -4   2 -13 285.710 20.8420   4
  -4   2 -13 256.100 16.0966   5
  -4   2 -13 257.818 16.4397  11
  -4   2 -12 488.102 26.3162   7
  -4   2 -12 466.642 21.8611   6
  -4   2 -12 447.439 23.8100   2
  -4   2 -12 458.571 21.7576   5
  -4   2 -12 479.659 22.0644  11
  -4   2 -11 423.272 23.6202   7
  -4   2 -11 408.663 19.3444   6
  -4   2 -11 398.819 20.9726   2
  -4   2 -11 459.434 24.0485   4
  -4   2 -11 402.061 19.4766  11
  -4   2 -11 396.719 19.2781   5
  -4   2 -10 76.8613 9.04841   5
  -4   2 -10 65.8239 9.26273  11
  -4   2 -10 62.7448 10.7854   7
  -4   2 -10 72.6644 8.94123   6
  -4   2 -10 58.1277 9.18704   2
  -4   2  -9 670.502 29.6925   7
  -4   2  -9 679.229 26.2967   6
  -4   2  -9 677.251 26.2214   5
  -4   2  -9 686.866 26.3349  11
  -4   2  -9 641.111 26.9091   2
  -4   2  -8 846.445 30.1163   5
  -4   2  -8 789.075 32.4749   7
  -4   2  -8 819.961 29.9967   6
  -4   2  -8 757.270 29.7884   2
  -4   2  -7 2697.80 81.7467   6
  -4   2  -7 2683.36 84.0680   7
  -4   2  -7 2458.29 80.8698   2
  -4   2  -7 2682.75 81.6394   5
  -4   2  -7 2657.55 84.0748  13
  -4   2  -6 2092.38 66.1877   5
  -4   2  -6 2140.50 67.7715   7
  -4   2  -6 2076.03 66.1467   6
  -4   2  -6 2082.55 64.7201   1
  -4   2  -6 2097.57 67.7508  13
  -4   2  -5 2284.04 72.6506   7
  -4   2  -5 2324.93 71.1134   1
  -4   2  -5 2312.66 72.9018  13
  -4   2  -4 162.910 10.5941  13
  -4   2  -4 167.494 10.3119   7
  -4   2  -4 183.811 10.6557   1
  -4   2  -3 117.463 8.66001  13
  -4   2  -3 115.083 9.04763   1
  -4   2  -2 596.134 20.8365   3
  -4   2  -2 659.654 23.4345  10
  -4   2  -2 641.992 23.0404  13
  -4   2  -1 233.866 14.2916  12
  -4   2  -1 219.031 9.87112   3
  -4   2  -1 226.687 11.7599  10
  -4   2  -1 221.751 11.0435  13
  -4   2  -1 228.572 12.6808   1
  -4   2   0 1714.60 55.4963  12
  -4   2   0 1561.13 49.6732   3
  -4   2   0 1598.26 51.3800  10
  -4   2   0 1586.83 50.0953  13
  -4   2   0 1680.32 52.8806   1
  -4   2   1 786.340 30.5950  12
  -4   2   1 740.594 25.7752   3
  -4   2   1 717.783 27.0120  10
  -4   2   1 743.619 28.0194   1
  -4   2   1 740.109 25.5701  13
  -4   2   2 1627.75 51.9182   3
  -4   2   2 1566.16 52.6384  10
  -4   2   2 1624.74 53.7895   1
  -4   2   2 1689.31 51.4819  13
  -4   2   3 897.850 32.6813   1
  -4   2   3 849.184 31.5738  10
  -4   2   3 886.009 31.3289   3
  -4   2   4 1236.74 43.9376  10
  -4   2   4 1373.02 44.5064   3
  -4   2   5 304.271 16.7996  10
  -4   2   5 351.566 17.1952   3
  -4   2   6 331.614 17.5970   3
  -4   2   7 2067.39 69.3022   1
  -4   2   7 2201.38 70.4264   3
  -4   2   8 1768.52 59.5413   1
  -4   2   8 1781.96 61.0649   3
  -4   2   9 487.638 22.8732   1
  -4   2   9 490.136 24.5956   3
  -4   2   9 451.130 22.4778  10
  -4   2  10 1783.42 59.5062   1
  -4   2  10 1880.32 62.5574   3
  -4   2  11 246.305 16.1437   1
  -4   2  11 224.786 18.5746   3
  -4   2  11 207.887 15.8218  10
  -4   2  12 591.229 27.2603  10
  -4   2  13 313.903 19.6050  10
  -4   2  14 323.345 20.6411  10
  -4   2  15 236.189 19.0504  13
  -4   2  15 209.453 18.1648  10
  -4   2  16 416.243 24.8184  10
  -4   2  16 498.602 27.3962  13
  -4   2  16 439.629 29.6691   3
  -4   2  17 12.6492 13.0253  10
  -4   2  17 18.0064 13.4112  13
  -4   2  17 2.11269 15.4172   3
  -4   2  18 433.209 31.2163   3
  -4   2  18 511.174 29.7943  13
  -4   2  18 462.037 26.9295  10
  -4   2  19 30.5491 14.4733  10
  -4   2  19 43.5716 18.5807   3
  -4   2  20 165.770 18.2796  10
  -4   2  20 166.408 23.2114   3
  -4   2  21 14.6904 13.8675  10
  -4   2  21 47.7314 18.5836   3
  -4   2  22 67.6799 20.0641   3
  -4   3 -22 469.791 36.3570   7
  -4   3 -21 7.85942 16.1927   7
  -4   3 -20 321.124 28.4904   7
  -4   3 -19 7.65811 11.9007  11
  -4   3 -19 23.2033 14.2732   4
  -4   3 -19 5.28063 14.2256   7
  -4   3 -19 3.57603 12.5126   2
  -4   3 -18 271.443 20.6670  11
  -4   3 -18 292.314 25.5156   7
  -4   3 -18 244.756 21.8720   2
  -4   3 -17 17.4420 11.3996  11
  -4   3 -17 17.6864 13.1899   4
  -4   3 -17 16.4091 14.2947   7
  -4   3 -17 15.7670 12.2401   2
  -4   3 -16 834.667 37.7748  11
  -4   3 -16 884.971 40.5525   2
  -4   3 -16 923.268 43.8757   7
  -4   3 -15 30.7275 8.24909   6
  -4   3 -15 50.7679 14.8256   7
  -4   3 -15 51.4649 14.3334   4
  -4   3 -15 37.8559 11.8007  11
  -4   3 -15 45.1220 12.3766   2
  -4   3 -15 43.7140 8.60824   5
  -4   3 -14 796.301 30.7983   6
  -4   3 -14 984.562 41.9811   7
  -4   3 -14 804.656 30.7744   5
  -4   3 -14 1068.61 39.9998   4
  -4   3 -14 941.225 36.7390  11
  -4   3 -14 906.039 38.3865   2
  -4   3 -13 14.2287 6.76210   6
  -4   3 -13 8.92346 10.7388   7
  -4   3 -13 16.1196 9.88937   2
  -4   3 -13 24.9523 11.9639   4
  -4   3 -13 14.5821 6.76097   5
  -4   3 -13 14.6012 10.3548  11
  -4   3 -12 607.883 23.1691   5
  -4   3 -12 630.616 27.6413  11
  -4   3 -12 599.818 23.1990   6
  -4   3 -12 662.445 31.6822   7
  -4   3 -12 636.979 28.7585   2
  -4   3 -11 18.7258 5.99270   5
  -4   3 -11 13.0896 8.82121  11
  -4   3 -11 20.0986 8.14542   2
  -4   3 -11 20.3690 6.13569   6
  -4   3 -11 16.7486 8.97883   7
  -4   3 -10 800.507 32.1389  11
  -4   3 -10 810.927 34.5350   7
  -4   3  -9 527.344 23.5784  11
  -4   3  -9 523.791 25.6262   7
  -4   3  -8 4372.40 132.317  11
  -4   3  -8 4308.55 134.059   7
  -4   3  -7 710.430 29.2505   7
  -4   3  -3 598.167 24.3307  12
  -4   3  -3 534.617 19.9636   3
  -4   3  -2 2447.20 76.4686  13
  -4   3  -2 2574.82 77.3378   3
  -4   3  -1 689.806 23.0736  13
  -4   3  -1 728.879 25.2089   3
  -4   3  -1 786.142 29.7695  12
  -4   3   0 4405.11 127.886  10
  -4   3   0 4123.34 123.271  13
  -4   3   0 4556.02 126.758   3
  -4   3   1 73.5138 8.88120  10
  -4   3   1 63.8195 4.29769  13
  -4   3   1 74.9476 8.06561   3
  -4   3   2 5516.52 173.597  10
  -4   3   2 5996.08 169.263  13
  -4   3   2 5809.56 173.355   3
  -4   3   3 1431.23 49.0485  10
  -4   3   3 1517.39 49.3236   3
  -4   3   4 608.540 25.8037  10
  -4   3   4 694.772 26.5175   3
  -4   3   5 370.639 18.5684   3
  -4   3   7 234.361 16.0685   3
  -4   3   8 1104.64 42.1025  10
  -4   3   8 1269.58 44.7607   3
  -4   3   9 528.450 24.6493  10
  -4   3   9 544.566 26.6046   3
  -4   3  10 1253.60 47.3165  10
  -4   3  10 1371.86 46.5550  13
  -4   3  10 1333.89 50.1392   3
  -4   3  11 576.166 25.5418  13
  -4   3  11 532.839 25.9633  10
  -4   3  12 497.297 24.0478  13
  -4   3  12 465.222 24.2034  10
  -4   3  13 31.2539 10.6189  13
  -4   3  13 22.7675 11.2643  10
  -4   3  14 546.632 27.8947  10
  -4   3  14 617.407 29.1793  13
  -4   3  15 304.934 24.5494   3
  -4   3  15 277.810 20.3195  10
  -4   3  15 328.461 21.7286  13
  -4   3  16 368.821 26.7605   3
  -4   3  16 301.505 21.8567  10
  -4   3  16 353.125 23.7530  13
  -4   3  17 279.111 25.4829   3
  -4   3  17 274.925 21.3850  10
  -4   3  17 335.251 23.7746  13
  -4   3  18 515.967 34.4398   3
  -4   3  18 492.682 28.6483  10
  -4   3  18 573.047 31.9621  13
  -4   3  19 140.730 21.7261   3
  -4   3  19 115.327 16.3865  10
  -4   3  20 59.0807 19.3740   3
  -4   3  20 49.9308 14.7760  10
  -4   3  21 50.3842 19.3606   3
  -4   3  22 62.3828 21.1758   3
  -4   4 -22 235.524 27.5999   7
  -4   4 -21 143.838 22.1306   7
  -4   4 -20 123.552 20.7216   7
  -4   4 -20 121.060 17.4931  11
  -4   4 -19 125.865 19.9313   7
  -4   4 -19 120.549 17.2109  11
  -4   4 -18 18.2673 12.4614  11
  -4   4 -18 28.3792 13.8956   4
  -4   4 -18 58.2624 15.5483   7
  -4   4 -18 33.6919 12.8827   2
  -4   4 -17 158.371 17.1875  11
  -4   4 -17 167.224 17.4186   4
  -4   4 -17 148.436 19.4326   7
  -4   4 -16 230.122 19.5888  11
  -4   4 -16 260.616 20.2808   4
  -4   4 -16 265.211 23.1044   7
  -4   4 -15 659.971 34.8084   7
  -4   4 -15 597.383 30.6858  11
  -4   4 -14 381.936 25.3516   7
  -4   4 -14 377.450 23.1242  11
  -4   4 -13 742.484 35.4663   7
  -4   4 -13 697.790 32.5071  11
  -4   4 -12 598.275 30.7823   7
  -4   4 -12 607.555 28.5288  11
  -4   4 -11 277.117 19.1988   7
  -4   4 -11 242.656 17.5108  11
  -4   4 -10 460.119 23.1587  11
  -4   4  -9 749.311 31.5299  11
  -4   4  -8 931.893 36.3253  11
  -4   4  -4 287.003 16.2608   8
  -4   4  -4 295.220 15.5968  12
  -4   4  -3 2181.57 69.8552   8
  -4   4  -3 2213.13 69.4311  12
  -4   4  -3 2047.81 66.6370   3
  -4   4  -2 1335.45 46.0350   8
  -4   4  -2 1304.85 45.0615  12
  -4   4  -2 1223.27 42.4500   3
  -4   4  -1 5862.92 171.518   8
  -4   4  -1 5554.56 168.024   3
  -4   4   0 1082.61 39.1362   8
  -4   4   0 989.756 35.8863   3
  -4   4   1 7887.55 228.703   8
  -4   4   1 7514.78 225.437   3
  -4   4   2 1470.93 51.3173   8
  -4   4   2 1414.95 48.4969   3
  -4   4   3 2758.06 81.1555   3
  -4   4   3 2502.07 73.9803  13
  -4   4   4 184.472 13.3736   3
  -4   4   4 168.032 8.00663  13
  -4   4   5 2660.93 83.5082   3
  -4   4   5 2747.20 85.0969   8
  -4   4   5 2529.28 77.5583  13
  -4   4   6 727.051 30.4372   3
  -4   4   6 698.114 25.0290  13
  -4   4   6 743.190 31.0114   8
  -4   4   7 1463.23 51.7941   3
  -4   4   7 1372.98 50.0929  10
  -4   4   7 1450.38 46.8200  13
  -4   4   7 1490.55 52.0115   8
  -4   4   8 109.328 10.1020  13
  -4   4   8 117.165 13.5053   3
  -4   4   8 103.598 12.6764  10
  -4   4   9 2476.56 75.5756  13
  -4   4   9 2410.14 80.0581   3
  -4   4   9 2211.97 77.2568  10
  -4   4  10 110.080 12.0904  13
  -4   4  10 91.0234 13.3414  10
  -4   4  11 780.320 31.0174  13
  -4   4  11 680.289 31.4230  10
  -4   4  12 21.8117 10.4604  13
  -4   4  12 29.3079 11.7401  10
  -4   4  13 481.139 24.6224  13
  -4   4  13 419.951 24.1146  10
  -4   4  14 9.51534 11.4496  13
  -4   4  14 5.67487 13.8447   3
  -4   4  14 0.45528 12.4126  10
  -4   4  15 299.368 21.2846  13
  -4   4  15 277.879 24.3032   3
  -4   4  16-10.0756 14.0975  13
  -4   4  16 8.40289 15.4692   3
  -4   4  17 575.194 31.5444  13
  -4   4  17 517.627 33.7239   3
  -4   4  18 5.82148 14.9993  13
  -4   4  18 28.5964 17.4153   3
  -4   4  19 163.290 23.2690   3
  -4   4  20 6.76897 17.2355   3
  -4   4  21 149.078 23.1261   3
  -4   5 -21 292.597 25.6111  11
  -4   5 -20-2.12569 13.9307  11
  -4   5 -19 188.826 20.1378  11
  -4   5 -18-3.27528 13.1008  11
  -4   5 -17 739.529 37.0636  11
  -4   5 -16 19.9207 13.0800  11
  -4   5 -15 1257.86 50.8077  11
  -4   5 -14 9.77928 9.69034   9
  -4   5 -14 2.77663 12.5108  11
  -4   5 -13 1186.52 47.6586  11
  -4   5 -13 1187.11 42.9479   9
  -4   5 -12 106.551 14.7531  11
  -4   5 -12 87.9522 11.8198   9
  -4   5 -11 1357.12 51.9982  11
  -4   5 -11 1391.52 49.0059   9
  -4   5 -10 807.341 35.4875  11
  -4   5 -10 821.131 33.1341   9
  -4   5  -9 4090.59 125.358   9
  -4   5  -9 4007.98 127.733  11
  -4   5  -8 89.7348 12.3962   9
  -4   5  -8 89.9521 11.1833   8
  -4   5  -8 85.6987 12.9092  11
  -4   5  -7 4078.42 126.965   8
  -4   5  -7 4171.13 127.455   9
  -4   5  -6 386.452 20.1137   8
  -4   5  -6 376.943 20.3342   9
  -4   5  -5 2817.50 89.3288   8
  -4   5  -5 2853.12 89.3065   9
  -4   5  -5 2682.67 86.5205  12
  -4   5  -4 250.467 16.4878   8
  -4   5  -4 231.259 16.1356   9
  -4   5  -4 229.754 14.0766  12
  -4   5  -3 1274.96 45.8282   8
  -4   5  -3 1159.07 42.8457   3
  -4   5  -3 1287.83 45.5142   9
  -4   5  -2 821.430 33.2798   8
  -4   5  -2 763.698 30.4839   3
  -4   5  -2 793.935 32.6066   9
  -4   5  -1 1874.90 62.6887   8
  -4   5  -1 1741.45 59.5600   3
  -4   5  -1 1817.41 61.8542   9
  -4   5   0 1041.05 40.3301   8
  -4   5   0 1008.96 37.7511   3
  -4   5   1 2576.41 82.1965   8
  -4   5   1 2380.63 78.6738   3
  -4   5   2 1090.81 40.1848   3
  -4   5   3 873.947 34.3426   3
  -4   5   4 309.482 18.7326   3
  -4   5   4 344.032 13.7461  13
  -4   5   5 199.879 15.6394   3
  -4   5   5 203.550 16.4931   8
  -4   5   5 215.592 10.8803  13
  -4   5   6 724.714 31.6707   3
  -4   5   6 716.570 32.6921   8
  -4   5   6 744.520 26.5078  13
  -4   5   7 505.793 26.3705   3
  -4   5   7 538.404 21.9600  13
  -4   5   8 209.364 17.9322   3
  -4   5   8 233.883 18.1918   8
  -4   5   8 238.500 14.0878  13
  -4   5   9 733.613 33.8286   8
  -4   5   9 769.775 29.9476  13
  -4   5  10 315.587 21.0192   8
  -4   5  10 320.789 18.1652  13
  -4   5  11 182.890 17.0121   8
  -4   5  11 182.272 15.2577  13
  -4   5  12 85.1608 13.0602  13
  -4   5  13 259.457 18.9857  13
  -4   5  13 229.066 21.6547   3
  -4   5  14 58.1234 12.9943  13
  -4   5  14 51.2349 15.8616   3
  -4   5  15 257.675 20.6331  13
  -4   5  15 251.598 23.8209   3
  -4   5  16 176.401 19.4234  13
  -4   5  16 185.569 22.4829   3
  -4   5  17 303.937 24.4188  13
  -4   5  17 280.466 26.7383   3
  -4   5  18 107.658 20.6630   3
  -4   5  19 72.8504 20.1469   3
  -4   5  20 50.3113 19.5811   3
  -4   6 -22 142.063 21.8597  11
  -4   6 -21 94.7675 19.3898  11
  -4   6 -20 130.236 19.9183  11
  -4   6 -19 34.4418 15.6608  11
  -4   6 -18 319.384 25.4169  11
  -4   6 -17 479.626 30.4699  11
  -4   6 -17 465.825 24.2001   9
  -4   6 -16 545.048 32.2797  11
  -4   6 -16 550.501 26.6321   9
  -4   6 -15 339.504 25.2551  11
  -4   6 -15 333.383 20.6286   9
  -4   6 -14 615.696 32.1214  11
  -4   6 -14 572.960 27.6968   9
  -4   6 -13 100.950 13.5232   9
  -4   6 -13 103.505 15.2588  11
  -4   6 -12 255.954 18.2264   9
  -4   6 -12 265.420 20.1431  11
  -4   6 -11 204.558 16.7346   9
  -4   6 -11 204.172 15.2631   8
  -4   6 -11 240.185 19.0072  11
  -4   6 -10 853.656 35.4937   9
  -4   6 -10 828.583 33.9864   8
  -4   6 -10 872.926 37.8450  11
  -4   6  -9 141.488 14.7457   9
  -4   6  -9 137.354 13.8976   8
  -4   6  -9 143.604 15.5399  11
  -4   6  -8 1264.30 47.5896   9
  -4   6  -8 1243.50 46.6044   8
  -4   6  -8 1271.29 48.7524  11
  -4   6  -7 332.565 19.7112   8
  -4   6  -7 335.781 20.8061   9
  -4   6  -6 1661.29 60.3974   8
  -4   6  -6 1773.05 60.9653   9
  -4   6  -5 202.249 16.4424   8
  -4   6  -5 208.383 17.0170   9
  -4   6  -5 165.313 12.0678  12
  -4   6  -4 2379.52 80.6806   8
  -4   6  -4 2427.64 80.5072   9
  -4   6  -3 313.303 20.0713   8
  -4   6  -3 283.485 18.1078   3
  -4   6  -3 327.650 20.4070   9
  -4   6  -2 2616.69 87.4494   8
  -4   6  -2 2543.97 84.8051   3
  -4   6  -2 2736.45 87.1750   9
  -4   6  -1 433.437 24.1063   8
  -4   6  -1 424.519 22.2602   3
  -4   6  -1 452.370 24.3085   9
  -4   6   0 1531.75 56.3609   8
  -4   6   0 1518.51 54.0017   3
  -4   6   0 1538.09 55.7593   9
  -4   6   1 740.597 33.7905   8
  -4   6   1 726.259 31.2580   3
  -4   6   2 1994.73 67.9322   3
  -4   6   3 359.342 21.0482   3
  -4   6   4 737.154 33.1648   3
  -4   6   4 805.775 28.1875  13
  -4   6   5 305.582 19.9784   3
  -4   6   5 303.024 20.8423   8
  -4   6   5 307.796 15.2843  13
  -4   6   6 639.417 30.8598   8
  -4   6   6 588.540 23.7891  13
  -4   6   7 245.167 19.4254   3
  -4   6   7 234.704 19.5538   8
  -4   6   7 233.730 14.6709  13
  -4   6   8 592.452 31.1290   8
  -4   6   8 606.438 26.0465  13
  -4   6   9 46.0976 13.8580   8
  -4   6   9 23.2146 9.84731  13
  -4   6  10 657.139 33.4518   8
  -4   6  10 679.043 29.6527  13
  -4   6  11 16.6737 12.9009   8
  -4   6  11 13.2002 11.0182  13
  -4   6  12 119.258 18.1295   3
  -4   6  12 161.573 17.1173   8
  -4   6  12 178.340 16.2661  13
  -4   6  13 40.2268 15.5489   3
  -4   6  13 53.4068 13.7641   8
  -4   6  13 43.7815 12.9915  13
  -4   6  14 420.172 29.7295   3
  -4   6  14 469.796 27.0332   8
  -4   6  14 471.226 27.2508  13
  -4   6  15 63.3470 16.1044  13
  -4   6  15 47.9373 19.0657   3
  -4   6  16 548.805 31.9114  13
  -4   6  16 516.398 35.0586   3
  -4   6  17 12.2749 17.5481   3
  -4   6  18 200.207 25.0877   3
  -4   6  19 30.1691 18.9196   3
  -4   7 -21 114.279 21.2430  11
  -4   7 -20 116.456 20.7049  11
  -4   7 -19 137.079 20.4125  11
  -4   7 -18 492.591 32.4743  11
  -4   7 -17 114.512 15.9657   9
  -4   7 -17 101.930 19.4096  11
  -4   7 -16 903.107 39.1440   9
  -4   7 -16 951.809 45.0448  11
  -4   7 -15 132.788 16.4158   9
  -4   7 -15 161.297 20.0661  11
  -4   7 -14 1234.71 47.7550   9
  -4   7 -14 1149.83 44.3400   8
  -4   7 -14 1242.85 52.0176  11
  -4   7 -13 480.097 27.0090   9
  -4   7 -13 461.295 24.4737   8
  -4   7 -13 550.969 31.0011  11
  -4   7 -12 834.091 36.2141   9
  -4   7 -12 744.149 33.4713   8
  -4   7 -12 825.696 38.9716  11
  -4   7 -11 695.389 33.0680   9
  -4   7 -11 686.280 31.9312   8
  -4   7 -11 741.061 35.8497  11
  -4   7 -10 1438.54 54.2145   9
  -4   7 -10 1411.56 53.2699   8
  -4   7 -10 1480.96 56.8480  11
  -4   7  -9 375.650 23.6029   9
  -4   7  -9 375.794 23.0419   8
  -4   7  -9 401.126 25.5713  11
  -4   7  -8 2218.08 76.7604   8
  -4   7  -8 2253.65 77.0859   9
  -4   7  -7 685.935 32.9155   8
  -4   7  -7 698.015 32.8793   9
  -4   7  -6 1315.44 48.3787   8
  -4   7  -6 1407.57 48.9745   9
  -4   7  -5 501.577 27.1166   8
  -4   7  -5 500.123 26.8400   9
  -4   7  -4 588.192 29.7284   8
  -4   7  -4 593.116 29.5079   9
  -4   7  -3 581.120 29.9851   8
  -4   7  -3 614.972 30.1028   9
  -4   7  -2 908.625 39.4043   8
  -4   7  -2 872.556 37.6384   3
  -4   7  -2 953.596 39.4584   9
  -4   7  -1 249.585 19.3599   8
  -4   7  -1 211.368 17.5594   3
  -4   7  -1 228.278 18.8770   9
  -4   7   0 1098.91 45.3929   8
  -4   7   0 1070.84 43.3069   3
  -4   7   1 559.448 30.1827   8
  -4   7   1 552.061 28.1880   3
  -4   7   2 488.170 26.1768   3
  -4   7   3 245.155 19.7700   9
  -4   7   3 273.694 19.4901   3
  -4   7   4 387.243 25.6063   8
  -4   7   4 410.387 24.2076   3
  -4   7   5 481.433 27.6608   3
  -4   7   5 481.500 28.9682   8
  -4   7   5 534.495 23.1706  13
  -4   7   6 496.839 28.7087   3
  -4   7   6 517.392 30.1266   8
  -4   7   6 520.388 23.6291  13
  -4   7   7 227.963 21.6746   8
  -4   7   7 239.889 16.8253  13
  -4   7   8 990.626 44.9995   8
  -4   7   8 968.607 38.3317  13
  -4   7   9 356.018 26.1123   8
  -4   7   9 325.717 20.8629  13
  -4   7  10 198.023 20.8056   8
  -4   7  10 268.734 18.9388  13
  -4   7  11 66.8869 16.5211   3
  -4   7  11 119.833 17.6368   8
  -4   7  11 89.5713 13.8947  13
  -4   7  12 35.5503 15.6135   3
  -4   7  12 20.6811 14.0519   8
  -4   7  12 39.8133 12.7203  13
  -4   7  13 125.411 19.4046   3
  -4   7  13 112.890 18.0027   8
  -4   7  13 121.519 16.7174  13
  -4   7  14 143.264 22.3420   3
  -4   7  14 142.178 19.6797   8
  -4   7  14 155.352 18.9357  13
  -4   7  15 245.259 26.4772   3
  -4   7  15 259.353 22.8524   8
  -4   7  16 157.987 24.1032   3
  -4   7  17 229.774 26.3094   3
  -4   7  18 46.2698 19.7462   3
  -4   8 -21 277.368 28.4932  11
  -4   8 -20 28.2678 17.8764  11
  -4   8 -19 297.790 27.7287  11
  -4   8 -18 12.6827 13.7972   9
  -4   8 -18 22.2171 16.2125  11
  -4   8 -17 257.267 22.2018   9
  -4   8 -17 316.510 26.9405  11
  -4   8 -16 214.490 20.6735   9
  -4   8 -16 178.428 16.1796   8
  -4   8 -16 224.343 23.5423  11
  -4   8 -15 726.748 35.7359   9
  -4   8 -15 661.420 31.5266   8
  -4   8 -15 762.022 39.8856  11
  -4   8 -14 115.900 17.1925   9
  -4   8 -14 76.4128 14.2014   8
  -4   8 -14 86.5790 18.3926  11
  -4   8 -13 627.799 32.6444   9
  -4   8 -13 594.860 30.3793   8
  -4   8 -13 635.065 35.2330  11
  -4   8 -12 27.6574 13.9878   9
  -4   8 -12 51.0711 13.2861   8
  -4   8 -12 47.3449 15.8454  11
  -4   8 -11 704.133 34.6465   9
  -4   8 -11 648.604 32.8955   8
  -4   8 -11 728.957 36.4746  11
  -4   8 -10 323.995 24.1780   9
  -4   8 -10 354.197 23.6526   8
  -4   8 -10 361.941 25.9561  11
  -4   8  -9 539.142 29.9587   8
  -4   8  -9 595.793 31.3129   9
  -4   8  -8 372.159 25.0497   8
  -4   8  -8 466.057 26.9347   9
  -4   8  -7 543.705 30.1722   8
  -4   8  -7 613.347 31.3290   9
  -4   8  -6 91.2560 15.0268   8
  -4   8  -6 100.934 15.7634   9
  -4   8  -6 56.3109 8.68874  12
  -4   8  -5 660.299 32.8475   8
  -4   8  -5 609.127 31.8514   9
  -4   8  -4 51.3809 14.3643   8
  -4   8  -4 46.9807 14.4345   9
  -4   8  -3 671.734 34.0863   8
  -4   8  -3 700.320 34.1825   9
  -4   8  -2 84.8110 15.5975   8
  -4   8  -2 82.7716 14.3805   3
  -4   8  -2 89.7236 15.9742   9
  -4   8  -1 339.361 23.7854   8
  -4   8  -1 281.009 21.2698   3
  -4   8   0 252.250 21.5646   8
  -4   8   0 232.553 19.6844   3
  -4   8   1 219.671 20.9059   8
  -4   8   1 212.697 19.4480   3
  -4   8   2 183.704 18.6523   3
  -4   8   2 181.702 19.2765   9
  -4   8   3 143.062 17.1836   3
  -4   8   3 138.730 17.8740   9
  -4   8   4 21.2966 14.0747   9
  -4   8   4 19.7234 13.8859   8
  -4   8   4 15.8862 12.8964   3
  -4   8   5 310.178 24.1505   8
  -4   8   5 282.446 22.9099   3
  -4   8   6 42.9765 15.6415   8
  -4   8   6 44.2496 11.4667  13
  -4   8   7 264.191 24.1266   8
  -4   8   7 253.734 18.4442  13
  -4   8   8 2.24980 15.2201   8
  -4   8   8-1.79776 11.8651  13
  -4   8   9 321.247 26.2065   8
  -4   8   9 283.930 21.2476  13
  -4   8  10 112.632 19.4261   3
  -4   8  10 95.8462 19.1227   8
  -4   8  10 100.827 15.5924  13
  -4   8  11 272.165 25.2344   3
  -4   8  11 248.358 24.9852   8
  -4   8  11 271.428 21.6461  13
  -4   8  12 148.441 21.1875   8
  -4   8  12 103.986 20.5464   3
  -4   8  13 117.124 20.5237   8
  -4   8  13 61.2566 19.3799   3
  -4   8  14 72.1011 18.7879   8
  -4   8  14 37.2761 20.2379   3
  -4   8  15 172.116 22.3867   8
  -4   8  15 179.309 24.6656   3
  -4   8  16 7.77615 16.3739   8
  -4   8  16 42.8118 20.2540   3
  -4   8  17 148.013 24.8464   3
  -4   9 -20 104.731 22.8517  11
  -4   9 -19 234.176 26.2891  11
  -4   9 -18 113.353 19.3643   9
  -4   9 -18 146.482 23.2377  11
  -4   9 -17 405.787 27.7659   9
  -4   9 -17 359.956 29.9682  11
  -4   9 -16 0.65781 15.8328   9
  -4   9 -16 26.0349 16.9991  11
  -4   9 -15 582.473 33.3748   9
  -4   9 -15 558.658 30.4835   8
  -4   9 -15 618.788 36.7793  11
  -4   9 -14 292.012 22.9299   8
  -4   9 -14 306.318 25.3517   9
  -4   9 -13 487.084 29.9018   9
  -4   9 -13 404.803 27.1677   8
  -4   9 -13 474.891 31.8525  11
  -4   9 -12 293.815 24.2870   9
  -4   9 -12 263.920 22.4526   8
  -4   9 -12 315.189 25.9664  11
  -4   9 -11 468.534 29.6699   9
  -4   9 -11 479.935 29.2044   8
  -4   9 -11 512.361 31.7605  11
  -4   9 -10 186.701 20.4303   8
  -4   9 -10 191.322 21.3633   9
  -4   9  -9 992.469 44.9106   8
  -4   9  -9 965.102 44.5401   9
  -4   9  -8 68.6417 16.2643   8
  -4   9  -8 93.0717 18.1908   9
  -4   9  -7 183.180 20.0830   8
  -4   9  -7 176.441 19.8713   9
  -4   9  -6 414.663 27.8005   8
  -4   9  -6 406.965 27.4468   9
  -4   9  -5 402.659 27.4950   8
  -4   9  -5 426.367 27.7262   9
  -4   9  -4 224.544 21.5702   8
  -4   9  -4 290.969 23.4427   9
  -4   9  -3 229.624 22.0944   8
  -4   9  -3 259.864 22.8174   9
  -4   9  -2 360.812 26.9153   8
  -4   9  -2 395.403 27.3274   9
  -4   9  -1 551.619 33.3993   8
  -4   9  -1 575.361 31.8610   3
  -4   9   0 68.3863 17.3635   8
  -4   9   0 68.5451 16.4985   3
  -4   9   1 649.992 34.7999   3
  -4   9   1 614.839 34.7008   9
  -4   9   2 273.613 24.6961   3
  -4   9   2 343.612 26.2229   9
  -4   9   3 391.198 28.1066   3
  -4   9   3 428.330 28.6982   9
  -4   9   4 196.668 22.8335   8
  -4   9   4 184.658 21.9937   3
  -4   9   4 247.955 23.5811   9
  -4   9   5 167.877 20.8257   9
  -4   9   5 152.369 21.2492   8
  -4   9   6 213.633 23.7907   8
  -4   9   7 183.532 22.8342   8
  -4   9   8 101.089 16.2252  13
  -4   9   8 84.0330 19.1453   8
  -4   9   9 110.641 20.8909   8
  -4   9   9 93.4530 19.4366   3
  -4   9  10 229.530 24.9076   8
  -4   9  10 193.191 23.3061   3
  -4   9  11-13.8168 19.1640   8
  -4   9  11 18.6171 18.1135   3
  -4   9  12 379.027 30.6792   8
  -4   9  12 342.966 30.8986   3
  -4   9  13-2.57005 18.1269   8
  -4   9  13 6.31185 18.5635   3
  -4   9  14 142.476 23.2253   8
  -4   9  14 113.578 23.1487   3
  -4   9  15 14.0270 17.3779   8
  -4   9  15 20.1261 20.1146   3
  -4  10 -19 40.5795 21.8865  11
  -4  10 -18 238.765 25.1992   9
  -4  10 -18 206.397 26.3164  11
  -4  10 -17 109.256 20.5058   9
  -4  10 -17 104.598 21.6724  11
  -4  10 -16 200.175 22.8211   9
  -4  10 -16 206.272 25.1811  11
  -4  10 -15 69.8162 16.7276   8
  -4  10 -15 84.7102 19.0697   9
  -4  10 -15 75.5274 19.4396  11
  -4  10 -14 452.296 30.0147   8
  -4  10 -14 496.638 32.5042   9
  -4  10 -14 491.792 33.9794  11
  -4  10 -13 15.2161 15.5139   8
  -4  10 -13-1.49775 17.7893   9
  -4  10 -13 18.1713 17.7225  11
  -4  10 -12 773.789 40.3517   9
  -4  10 -12 703.859 38.3971   8
  -4  10 -11 98.1271 19.1866   9
  -4  10 -11 69.9040 17.3895   8
  -4  10 -10 338.815 26.6122   9
  -4  10 -10 283.031 25.5890   8
  -4  10  -9 246.371 23.7267   9
  -4  10  -9 218.508 23.0776   8
  -4  10  -8 799.086 41.1426   9
  -4  10  -8 785.704 41.0402   8
  -4  10  -7 130.192 20.3089   9
  -4  10  -7 107.059 19.4169   8
  -4  10  -7 62.0049 9.97127  12
  -4  10  -6 282.851 25.0232   8
  -4  10  -6 295.196 25.2333   9
  -4  10  -5 5.48825 14.6520   8
  -4  10  -5 1.49343 15.2373   9
  -4  10  -4 227.608 23.1144   8
  -4  10  -4 281.875 24.0379   9
  -4  10  -3 11.2844 15.0386   8
  -4  10  -3 24.7223 16.2250   9
  -4  10  -2 258.814 24.6479   8
  -4  10  -1 42.2429 17.2735   8
  -4  10   0 207.003 23.7115   8
  -4  10   0 231.328 22.8476   3
  -4  10   1 47.8772 17.2738   3
  -4  10   1 48.6079 17.8759   9
  -4  10   2 262.849 25.0978   3
  -4  10   2 311.560 26.2014   9
  -4  10   3 74.7639 19.0823   9
  -4  10   4 386.503 28.9650   9
  -4  10   4 303.911 29.0727   8
  -4  10   5 201.641 23.8620   9
  -4  10   5 136.137 23.7260   8
  -4  10   6 300.244 28.4563   8
  -4  10   7 0.92669 18.4289   8
  -4  10   7 0.85793 17.3805   3
  -4  10   8 297.564 29.2012   8
  -4  10   8 311.057 29.3074   3
  -4  10   9 5.67999 19.2562   8
  -4  10   9 35.0106 19.5648   3
  -4  10  10 169.956 25.3619   8
  -4  10  10 174.949 24.6984   3
  -4  10  11 56.5990 21.7438   8
  -4  10  11 35.0704 22.0700   3
  -4  10  12 200.135 27.6522   8
  -4  10  12 251.850 30.0476   3
  -4  10  13 7.00564 22.5498   3
  -4  10  13 27.8543 21.1269   8
  -4  11 -17 26.6962 19.1562  11
  -4  11 -17 16.0135 18.0502   9
  -4  11 -16 115.411 22.7569  11
  -4  11 -16 89.4305 20.9165   9
  -4  11 -15 126.440 22.9360  11
  -4  11 -15 140.784 20.8807   8
  -4  11 -15 107.825 21.7589   9
  -4  11 -14 276.345 26.4118   8
  -4  11 -14 300.653 28.1470   9
  -4  11 -13 259.089 26.4071   8
  -4  11 -13 277.908 27.4358   9
  -4  11 -12 214.311 24.5545   8
  -4  11 -12 228.694 25.6443   9
  -4  11 -11 153.745 22.4386   8
  -4  11 -11 170.513 23.0916   9
  -4  11 -10 89.0876 18.4765   8
  -4  11 -10 85.1399 20.0586   9
  -4  11  -9 32.0852 17.2123   8
  -4  11  -9 56.6811 18.2865   9
  -4  11  -8 165.920 21.8462   8
  -4  11  -8 146.679 22.0054   9
  -4  11  -7 184.351 22.9078   8
  -4  11  -7 182.168 23.8191   9
  -4  11  -6 213.332 24.3173   8
  -4  11  -6 192.929 24.0498   9
  -4  11  -5 313.564 28.3187   8
  -4  11  -5 363.319 29.5765   9
  -4  11  -4 73.3470 20.6228   9
  -4  11  -3 394.706 31.2111   8
  -4  11  -2 120.076 22.0095   8
  -4  11  -1 142.924 22.8423   8
  -4  11   0 326.394 30.5784   8
  -4  11   0 384.966 30.6574   9
  -4  11   1 355.022 30.2778   9
  -4  11   2 96.8994 21.7921   9
  -4  11   3 522.602 38.0586   8
  -4  11   3 565.044 36.9286   9
  -4  11   4 36.5750 20.2619   8
  -4  11   4 24.3410 20.9820   9
  -4  11   5 157.051 24.6584   8
  -4  11   5 165.468 24.2086   9
  -4  11   6 109.475 22.9995   8
  -4  11   6 84.3469 22.7488   3
  -4  11   7 153.752 25.3961   8
  -4  11   7 142.449 24.6382   3
  -4  11   8 8.26606 20.5097   8
  -4  11   8 0.97913 19.3985   3
  -4  11   9 260.848 29.7976   8
  -4  11   9 264.475 29.5605   3
  -4  11  10 26.2661 23.3020   8
  -4  11  10 44.1816 23.9356   3
  -4  12 -15 130.320 23.4591   9
  -4  12 -14 12.1574 19.9544   9
  -4  12 -14 9.69717 17.4678   8
  -4  12 -13 436.266 33.4353   9
  -4  12 -13 361.896 31.9164   8
  -4  12 -12 27.0171 20.4650   9
  -4  12 -12 20.1373 19.2172   8
  -4  12 -11 262.940 28.0649   9
  -4  12 -11 208.638 25.9187   8
  -4  12 -10 29.6248 19.0603   9
  -4  12 -10-12.2145 18.2222   8
  -4  12  -9 122.894 22.3814   9
  -4  12  -9 166.558 23.6111   8
  -4  12  -8 27.7142 18.3762   9
  -4  12  -8 2.88050 17.2441   8
  -4  12  -7 202.810 24.7461   9
  -4  12  -7 191.168 24.5084   8
  -4  12  -6 22.1461 19.6729   9
  -4  12  -6 37.2063 19.3055   8
  -4  12  -5 354.674 31.3511   9
  -4  12  -5 291.574 29.4125   8
  -4  12  -4 106.112 23.9054   8
  -4  12  -3 253.774 29.0266   8
  -4  12  -2 40.8730 21.3627   8
  -4  12  -1 113.489 22.4092   9
  -4  12  -1 127.816 23.4709   8
  -4  12   0 24.0361 19.7353   9
  -4  12   1 254.366 28.1623   9
  -4  12   2 57.3095 22.6433   9
  -4  12   3 233.215 28.1084   9
  -4  12   3 192.984 27.9155   8
  -4  12   4 61.3609 22.5924   9
  -4  12   4 42.4834 23.0202   8
  -4  12   5 117.599 23.2584   9
  -4  12   5 116.320 24.4845   3
  -4  12   5 100.312 24.5956   8
  -4  12   6 12.3900 20.1420   3
  -4  12   6-10.0173 20.7998   8
  -4  12   7 46.4244 21.0998   3
  -4  12   7 42.6974 20.8107   8
  -4  13 -11 37.8121 23.3239   9
  -4  13 -11 50.7617 22.8152   8
  -4  13 -10 168.199 25.8552   9
  -4  13 -10 123.757 25.0888   8
  -4  13  -9 38.6716 21.6188   9
  -4  13  -9 16.9254 20.4476   8
  -4  13  -8 103.710 23.3611   9
  -4  13  -8 86.6226 22.1427   8
  -4  13  -7 92.2088 22.8520   9
  -4  13  -7 54.9691 21.8144   8
  -4  13  -6 101.049 23.5139   9
  -4  13  -6 89.2846 23.6515   8
  -4  13  -5 62.6021 23.6903   8
  -4  13  -4 244.798 30.3059   8
  -4  13  -3 13.4133 20.9809   8
  -4  13  -2 144.485 25.5044   9
  -4  13  -2 116.268 24.0899   8
  -4  13  -1 27.2625 21.5852   9
  -4  13  -1 13.6798 20.1413   8
  -4  13   0 131.175 25.2683   9
  -4  13   1 14.1175 21.5881   9
  -4  13   2 227.140 28.8996   9
  -4  13   2 194.597 29.4070   8
  -3 -10   1 91.1169 25.5129  13
  -3 -10   1 105.357 26.1527   1
  -3 -10   2 81.6989 26.2091  13
  -3 -10   2 99.0508 25.0364   1
  -3 -10   3 87.3487 25.1385  13
  -3 -10   3 98.5435 25.0869   1
  -3 -10   4 33.7495 23.1420  13
  -3 -10   4 64.8709 23.7608   1
  -3 -10   5 89.6913 25.5013  13
  -3 -10   5 81.2229 20.0309   2
  -3 -10   5 89.0221 24.7714   1
  -3 -10   6 46.9816 25.4500  13
  -3 -10   6 63.9167 20.7062   2
  -3 -10   6 44.1385 24.7354   1
  -3 -10   7 83.1790 27.3265  13
  -3 -10   7 105.657 22.1296   2
  -3 -10   8 94.3347 28.9781  13
  -3 -10   8 95.9234 22.6735   2
  -3 -10   9 146.152 30.8117  13
  -3 -10   9 182.412 25.1867   2
  -3 -10   9 178.101 30.0368   1
  -3 -10  10 69.0950 27.9939  13
  -3 -10  10 90.6719 23.3935   2
  -3 -10  10 70.4815 26.5252   1
  -3  -9  -5 155.752 24.9435  13
  -3  -9  -5 171.936 25.1341   1
  -3  -9  -4 7.90601 19.7652  13
  -3  -9  -4 7.04980 18.8617   1
  -3  -9  -3 125.732 23.1663  13
  -3  -9  -3 81.1295 22.7975   1
  -3  -9  -2 26.9225 20.8929  13
  -3  -9  -2 9.18836 20.6889   1
  -3  -9  -1 288.400 30.9559  13
  -3  -9  -1 301.037 31.3222   1
  -3  -9   0 1.02175 21.0723  13
  -3  -9   0 5.16822 21.1298   1
  -3  -9   1 224.637 29.1413  13
  -3  -9   1 298.427 30.0098   1
  -3  -9   2 50.4245 22.4787  13
  -3  -9   2 32.4445 19.9229   1
  -3  -9   3 78.5789 22.0881  13
  -3  -9   3 127.508 23.9804   1
  -3  -9   4-1.07846 21.1267  13
  -3  -9   4 33.9216 19.9424   1
  -3  -9   5 138.443 25.8304  13
  -3  -9   5 132.297 20.3675   2
  -3  -9   5 167.539 25.6086   1
  -3  -9   6 63.3295 23.9868  13
  -3  -9   6 35.1051 17.6955   2
  -3  -9   6 84.7532 25.0532   1
  -3  -9   7 215.801 30.4058  13
  -3  -9   7 296.879 26.6390   2
  -3  -9   8 32.4652 26.0568  13
  -3  -9   8 31.3598 18.3619   2
  -3  -9   9 190.723 30.5587  13
  -3  -9   9 277.281 26.2073   2
  -3  -9   9 247.318 29.5545   1
  -3  -9  10 45.1313 24.8073  13
  -3  -9  10 63.7074 18.9686   2
  -3  -9  10 54.7375 22.1148   1
  -3  -9  11 80.2199 25.1383  13
  -3  -9  11 110.836 21.1454   2
  -3  -9  11 106.567 24.3282   1
  -3  -9  12 37.2391 24.8156  13
  -3  -9  12 26.6788 17.8226   2
  -3  -9  12 20.8755 21.0663   1
  -3  -9  13 172.547 23.4415   2
  -3  -9  13 106.811 24.6938   1
  -3  -9  14 3.98531 18.5402   2
  -3  -9  14 12.0723 22.6349   1
  -3  -9  15 362.892 31.8670   2
  -3  -9  15 252.722 31.5977   1
  -3  -8  -9 121.970 24.6091  13
  -3  -8  -8 103.193 22.6426   1
  -3  -8  -8 137.961 23.7982  13
  -3  -8  -7 7.05827 17.5173   1
  -3  -8  -7 22.1778 18.4850  13
  -3  -8  -6 12.4447 16.5046   1
  -3  -8  -6-9.16099 17.6952  13
  -3  -8  -5 1.78936 16.9677   1
  -3  -8  -5-6.39665 17.5803  13
  -3  -8  -4 45.8950 18.6567   1
  -3  -8  -4 31.9325 17.9364  13
  -3  -8  -3 30.3045 15.9033   3
  -3  -8  -3 47.0424 18.7542   1
  -3  -8  -3 40.1608 19.2792  13
  -3  -8  -2 227.731 21.9898   3
  -3  -8  -2 227.550 26.2261   1
  -3  -8  -2 219.011 26.1857  13
  -3  -8  -1 65.8954 17.9128   3
  -3  -8  -1 39.3552 19.2720   1
  -3  -8  -1 65.4534 21.2482  13
  -3  -8   0 228.394 22.1437   3
  -3  -8   0 228.337 26.1593   1
  -3  -8   0 185.883 25.9113  13
  -3  -8   1 78.5611 18.3305   3
  -3  -8   1 89.8652 21.3062   1
  -3  -8   1 83.0593 21.6674  13
  -3  -8   2 135.421 19.5197   3
  -3  -8   2 128.604 22.4348   1
  -3  -8   2 119.278 22.1629  13
  -3  -8   3 15.6806 16.0143   3
  -3  -8   3 18.5260 18.5737  13
  -3  -8   3 13.1399 17.6942   1
  -3  -8   4 80.6755 19.2411   6
  -3  -8   4 92.2264 21.2688  13
  -3  -8   4 96.8327 18.7455   3
  -3  -8   4 97.4970 19.9169   5
  -3  -8   4 123.732 21.9461   1
  -3  -8   5 59.8539 19.8394   1
  -3  -8   5 53.0512 20.6426  13
  -3  -8   5 56.7626 19.1826   3
  -3  -8   5 83.5224 19.1884   5
  -3  -8   5 60.7239 16.6177   2
  -3  -8   5 48.4430 17.9412   6
  -3  -8   6 121.625 20.6300   6
  -3  -8   6 166.276 25.0089   1
  -3  -8   6 93.0430 20.0256   5
  -3  -8   6 117.679 23.7447  13
  -3  -8   6 127.644 19.2934   2
  -3  -8   7 72.3829 20.7268   5
  -3  -8   7 104.834 19.5540   2
  -3  -8   7 121.314 26.4820  13
  -3  -8   7 137.767 22.1819   6
  -3  -8   8 417.204 30.6138   5
  -3  -8   8 459.388 30.9377   2
  -3  -8   8 417.360 35.9543  13
  -3  -8   8 422.265 30.4984   6
  -3  -8   9 65.8161 18.9194   6
  -3  -8   9 59.3008 21.6415   1
  -3  -8   9 58.3913 24.6565  13
  -3  -8   9 46.5363 18.0610   5
  -3  -8   9 69.8650 18.5369   2
  -3  -8  10 173.952 24.6352   1
  -3  -8  10 187.112 28.3425  13
  -3  -8  10 257.279 24.1527   2
  -3  -8  11 47.0207 18.6481   1
  -3  -8  11 37.2560 16.4888   2
  -3  -8  11 32.4997 15.9115   7
  -3  -8  12 96.4555 19.0419   2
  -3  -8  12 80.5843 21.2229   1
  -3  -8  13 106.410 20.1444   2
  -3  -8  13 46.1920 20.7734   1
  -3  -8  14 151.446 22.0253   2
  -3  -8  14 92.2718 23.2097   1
  -3  -8  15 70.1012 20.0594   2
  -3  -8  15 55.7894 21.6974   1
  -3  -8  16 255.240 27.3505   2
  -3  -8  16 171.754 25.3241   1
  -3  -8  17 9.08707 17.9641   2
  -3  -8  17 20.3336 18.9673   1
  -3  -8  18 184.877 25.2829   2
  -3  -8  18 125.353 23.2324   1
  -3  -7 -11 21.9887 20.0682   7
  -3  -7 -11 10.1087 19.2874  13
  -3  -7 -10 330.406 30.4300  13
  -3  -7  -9 24.6570 18.5552  13
  -3  -7  -9 28.4610 18.2130   1
  -3  -7  -8 332.106 29.5168  13
  -3  -7  -8 347.233 28.3467   1
  -3  -7  -7 38.1284 17.9499  13
  -3  -7  -7 24.2499 17.3297   1
  -3  -7  -6 185.389 23.2755  13
  -3  -7  -6 166.851 22.1577   1
  -3  -7  -5 33.2386 14.5641   3
  -3  -7  -5 43.3588 18.3647  13
  -3  -7  -5 34.8214 17.8309   1
  -3  -7  -4 180.179 18.5542   3
  -3  -7  -4 189.902 22.9758  13
  -3  -7  -4 190.872 22.4461   1
  -3  -7  -3-2.18412 14.2289   3
  -3  -7  -3 3.34683 18.6807  13
  -3  -7  -3 8.79425 16.3138   1
  -3  -7  -2 672.501 34.2689   3
  -3  -7  -2 674.947 39.6565  13
  -3  -7  -1 40.4040 18.4735   1
  -3  -7  -1 26.7155 16.0825   3
  -3  -7  -1 34.5293 19.8727   6
  -3  -7  -1 42.0647 20.0109   5
  -3  -7  -1 52.0561 20.6689  13
  -3  -7   0 627.601 37.5057   1
  -3  -7   0 662.480 33.7734   3
  -3  -7   0 600.900 37.1924   6
  -3  -7   0 640.619 37.9978   5
  -3  -7   0 652.935 39.1983  13
  -3  -7   1 30.2476 18.3313   1
  -3  -7   1 31.4298 17.6649   6
  -3  -7   1 34.4096 15.7254   3
  -3  -7   1 35.4131 18.2347   5
  -3  -7   1 37.2533 20.5449  13
  -3  -7   2 440.147 31.2648   1
  -3  -7   2 441.535 30.7504   6
  -3  -7   2 442.517 30.6718   5
  -3  -7   2 427.139 32.5845  13
  -3  -7   2 494.213 28.9353   3
  -3  -7   3 34.7794 18.1426   1
  -3  -7   3 9.18696 16.2464   6
  -3  -7   3 30.7394 15.9581   3
  -3  -7   3 26.7704 17.1468   5
  -3  -7   3 50.5994 20.8757  13
  -3  -7   4 402.728 30.2042   1
  -3  -7   4 411.906 29.4422   6
  -3  -7   4 409.478 28.9617   5
  -3  -7   4 467.491 29.1919   3
  -3  -7   5 52.0723 19.9615   1
  -3  -7   5 21.1373 16.9337   6
  -3  -7   5 17.3566 14.8561   2
  -3  -7   5 28.3674 17.1999   5
  -3  -7   5 19.6619 16.5607   3
  -3  -7   6 491.504 29.6513   2
  -3  -7   6 502.864 31.1896   3
  -3  -7   6 436.811 30.4058   5
  -3  -7   6 491.164 31.2177   6
  -3  -7   7 111.351 18.4659   2
  -3  -7   7 112.878 20.5334   3
  -3  -7   7 88.8744 19.0061   6
  -3  -7   7 101.487 19.2549   5
  -3  -7   8 578.268 34.2176   6
  -3  -7   8 585.361 34.1946   5
  -3  -7   9 105.927 22.1493   1
  -3  -7   9 127.961 19.1000   6
  -3  -7   9 126.509 19.1147   5
  -3  -7   9 152.362 20.0705   2
  -3  -7  10 334.272 29.8986   1
  -3  -7  10 384.796 26.8103   7
  -3  -7  11 131.221 22.1557   1
  -3  -7  11 143.908 19.7652   2
  -3  -7  11 148.324 19.0253   7
  -3  -7  12 173.446 22.7269   1
  -3  -7  12 195.187 21.3847   2
  -3  -7  12 175.704 19.9572   7
  -3  -7  13 3.48493 18.6874   1
  -3  -7  13 18.7495 15.9440   2
  -3  -7  13 32.9502 15.6833   7
  -3  -7  14 430.383 33.1206   1
  -3  -7  14 516.737 33.7990   2
  -3  -7  14 528.023 32.6526   7
  -3  -7  15 21.0055 17.4432   2
  -3  -7  15 6.95923 19.1920   1
  -3  -7  16 545.863 35.7006   2
  -3  -7  16 411.100 32.4118   1
  -3  -7  17 113.039 21.2175   2
  -3  -7  17 53.7333 19.0939   1
  -3  -7  18 129.865 22.0048   2
  -3  -7  18 85.1923 19.7792   1
  -3  -7  19-13.2352 18.2368   2
  -3  -7  19 15.0328 17.0110   1
  -3  -7  20 140.632 24.1600   2
  -3  -7  20 70.4497 20.3628   1
  -3  -6 -14 24.6490 20.1003   7
  -3  -6 -14 92.8075 21.3940  13
  -3  -6 -13 77.0091 20.9177   7
  -3  -6 -13 64.5909 20.2279  13
  -3  -6 -12 50.4547 20.0071   7
  -3  -6 -12 63.2884 19.1881  13
  -3  -6 -11 69.4601 20.0550   7
  -3  -6 -11 58.4759 18.9512  13
  -3  -6 -10 149.915 21.8863  13
  -3  -6 -10 142.628 19.5078   1
  -3  -6  -9 149.579 21.6618  13
  -3  -6  -9 159.384 20.2362   1
  -3  -6  -8 160.104 22.0493  13
  -3  -6  -8 168.140 20.5517   1
  -3  -6  -7 212.019 18.5324   3
  -3  -6  -7 188.769 22.1762  13
  -3  -6  -7 182.932 20.6499   1
  -3  -6  -6 251.643 19.4247   3
  -3  -6  -6 282.404 23.4010   1
  -3  -6  -6 254.947 24.4344  13
  -3  -6  -5 80.9988 16.8924   1
  -3  -6  -5 100.138 14.4274   3
  -3  -6  -5 87.8204 18.2713   5
  -3  -6  -5 64.1022 17.6623  13
  -3  -6  -5 107.600 18.7406   6
  -3  -6  -4 45.6489 13.5646   3
  -3  -6  -4 74.2166 17.8677   5
  -3  -6  -4 37.6771 17.4998  13
  -3  -6  -4 45.8787 17.0184   6
  -3  -6  -3 308.504 21.7415   3
  -3  -6  -2 237.869 20.3748   3
  -3  -6  -1 549.920 29.0454   3
  -3  -6   0 208.547 19.0840   3
  -3  -6   1 162.998 19.9328   5
  -3  -6   1 180.362 18.1166   3
  -3  -6   1 179.392 20.1489   1
  -3  -6   1 163.805 19.9816   6
  -3  -6   2 169.113 21.0232   1
  -3  -6   2 175.947 19.2305   3
  -3  -6   2 138.735 20.2054   5
  -3  -6   2 154.763 20.2419   6
  -3  -6   3 697.339 37.5541   1
  -3  -6   3 756.741 37.3661   6
  -3  -6   3 718.778 35.0113   3
  -3  -6   3 684.705 36.6864   5
  -3  -6   4 22.9919 14.5014   6
  -3  -6   4 28.2390 15.0846   5
  -3  -6   4 54.0098 16.4948   1
  -3  -6   4 37.9899 14.7009   3
  -3  -6   5 205.106 20.3636   6
  -3  -6   5 227.691 20.4655   3
  -3  -6   5 162.615 20.6373   1
  -3  -6   5 192.168 19.9897   5
  -3  -6   5 231.223 19.1239   2
  -3  -6   6 199.165 20.0370   6
  -3  -6   6 190.660 19.8722   5
  -3  -6   6 254.014 19.9059   2
  -3  -6   7 262.627 21.9219   6
  -3  -6   7 268.376 21.8973   5
  -3  -6   7 291.520 21.7513   2
[truncated: 1,210,191 more chars]
