# Supplementary material for: [(1,2,5,6-η)-Cyclo­octa-1,5-diene](1-ethyl-4-isobutyl-1,2,4-triazol-5-yl­idene)(tri­phenyl­phosphane)rhodium(I) tetra­fluorido­borate
Source: IUCrdata. 2024 Aug 2;9(Pt 8):x240745. doi: 10.1107/S2414314624007454 (PMC11375597; doi:10.1107/S2414314624007454)
Supplement: Supplementary file 2 [file x-09-x240745-Isup2.hkl]

data_I                                                                          
_shelx_title ' 99710.res in P1 No1' 
_shelx_refln_list_code          4                                               
_shelx_F_calc_maximum      176.03                                               
_exptl_crystal_F_000       736.00                                               
_reflns_d_resolution_high  0.7500                                               
                                                                                
loop_                                                                           
 _space_group_symop_operation_xyz                                               
 'x, y, z'                                                                      
                                                                                
_cell_length_a    10.0296                                                       
_cell_length_b    10.3718                                                       
_cell_length_c    18.1424                                                       
_cell_angle_alpha  99.270                                                       
_cell_angle_beta   93.906                                                       
_cell_angle_gamma 118.766                                                       
                                                                                
_shelx_F_squared_multiplier     1.000                                           
                                                                                
loop_                                                                           
 _refln_index_h                                                                 
 _refln_index_k                                                                 
 _refln_index_l                                                                 
 _refln_F_squared_calc                                                          
 _refln_F_squared_meas                                                          
 _refln_F_squared_sigma                                                         
 _refln_observed_status                                                         
   1   1 -24        307.38        377.77        38.33 o                         
   2   1 -24         56.59         68.44        29.71 o                         
   0   2 -24        127.60        100.95        43.59 o                         
   1   2 -24        723.44        903.12        53.17 o                         
   2   2 -24         65.19         58.85        30.09 o                         
   0   3 -24        298.79        311.80        38.62 o                         
   1   3 -24        274.90        302.84        39.22 o                         
   3  -2 -23        495.30        561.21        60.51 o                         
   1  -1 -23        209.17        207.03        48.78 o                         
   2  -1 -23         66.37         77.68        36.16 o                         
   3  -1 -23        413.66        511.83        42.02 o                         
   4  -1 -23        235.78        230.49        45.88 o                         
  -1   0 -23        227.42        261.83        50.08 o                         
   1   0 -23        837.47        948.71        52.62 o                         
   2   0 -23        180.59        217.35        42.08 o                         
   3   0 -23         46.26         39.41        27.42 o                         
   4   0 -23        198.17        230.46        33.66 o                         
  -2   1 -23        251.95        267.99        53.73 o                         
  -1   1 -23        611.52        593.11        64.56 o                         
   0   1 -23         16.83         31.38        38.21 o                         
   1   1 -23        316.63        297.04        35.82 o                         
   2   1 -23        285.63        267.73        34.61 o                         
   3   1 -23         62.21         67.49        27.45 o                         
   4   1 -23         18.02         56.62        28.02 o                         
  -2   2 -23         21.96         30.13        40.15 o                         
  -1   2 -23        329.79        396.35        38.14 o                         
   0   2 -23        573.55        639.66        62.12 o                         
   1   2 -23         53.92         59.05        28.15 o                         
   2   2 -23        216.11        233.50        36.75 o                         
   3   2 -23         64.39         66.93        27.89 o                         
   4   2 -23        268.20        322.35        54.92 o                         
  -3   3 -23       1013.64       1055.20        83.08 o                         
  -2   3 -23        796.17        855.99       122.24 o                         
  -1   3 -23         55.36         59.55        41.02 o                         
   0   3 -23        481.39        513.58        42.82 o                         
   1   3 -23        857.22        950.78        72.21 o                         
   2   3 -23         92.41         71.82        44.51 o                         
   3   3 -23        170.38        205.50        50.24 o                         
  -3   4 -23         81.50         51.38        42.06 o                         
  -2   4 -23        921.37        825.10        50.48 o                         
  -1   4 -23        936.97        952.72        75.25 o                         
   0   4 -23         13.11        -44.90        44.90 o                         
   1   4 -23        503.34        500.23        62.77 o                         
   2   4 -23        420.43        468.30        61.84 o                         
   3   4 -23         84.86        130.61        46.96 o                         
  -3   5 -23         53.10         82.31        38.85 o                         
  -2   5 -23        175.20        120.07        46.77 o                         
  -1   5 -23        683.14        541.89        63.40 o                         
   0   5 -23        366.15        337.03        53.80 o                         
   1   5 -23         58.21         75.37        46.71 o                         
   2   5 -23        394.76        438.93        61.70 o                         
  -2   6 -23         31.63         29.87        38.23 o                         
  -1   6 -23        166.79        138.53        45.60 o                         
   0   6 -23        319.16        346.35        56.02 o                         
   2  -3 -22         50.16         59.01        41.66 o                         
   3  -3 -22        421.31        466.40        56.23 o                         
   4  -3 -22        125.85        144.58        41.20 o                         
   5  -3 -22         39.14         30.25        34.06 o                         
   0  -2 -22        132.47        139.35        46.28 o                         
   2  -2 -22         99.89        130.49        41.06 o                         
   3  -2 -22         10.83         22.55        35.51 o                         
   4  -2 -22        122.20        140.56        39.83 o                         
   5  -2 -22        237.77        230.05        44.63 o                         
   6  -2 -22          1.51         -1.96        34.14 o                         
  -1  -1 -22        781.80        817.82        72.19 o                         
   1  -1 -22        348.04        352.11        48.29 o                         
   2  -1 -22        422.01        432.48        37.63 o                         
   3  -1 -22        105.21        121.23        37.92 o                         
   4  -1 -22         45.30          7.96        34.20 o                         
   5  -1 -22        523.45        678.91        61.96 o                         
   6  -1 -22        204.03        194.64        42.08 o                         
  -2   0 -22          9.82         11.31        39.37 o                         
  -1   0 -22        457.05        505.56        58.70 o                         
   0   0 -22        881.14       1004.53        69.81 o                         
   1   0 -22         15.13          5.40        26.09 o                         
   2   0 -22        364.84        398.93        39.30 o                         
   3   0 -22        192.45        229.68        31.55 o                         
   4   0 -22         75.85         77.49        37.75 o                         
   5   0 -22         74.03         75.96        40.09 o                         
   6   0 -22        249.86        292.65        47.06 o                         
  -3   1 -22       1036.98       1116.49        84.68 o                         
  -2   1 -22        509.74        527.15        60.12 o                         
  -1   1 -22          6.07         -6.96        24.34 o                         
   0   1 -22        543.59        572.42        57.31 o                         
   1   1 -22        272.92        269.63        32.40 o                         
   2   1 -22        127.63        124.93        28.26 o                         
   3   1 -22         66.04         97.10        27.22 o                         
   4   1 -22        270.76        267.16        33.64 o                         
   5   1 -22        176.41        146.10        31.39 o                         
   6   1 -22        135.56        195.34        50.93 o                         
  -3   2 -22         63.13         11.30        39.53 o                         
  -2   2 -22        656.12        649.46        64.06 o                         
  -1   2 -22        356.69        309.00        33.46 o                         
   0   2 -22         56.64         96.42        37.67 o                         
   1   2 -22        211.46        243.21        31.82 o                         
   2   2 -22        172.79        243.33        32.51 o                         
   3   2 -22         22.22         56.12        25.53 o                         
   4   2 -22        227.64        292.91        53.13 o                         
   5   2 -22        211.83        229.79        50.75 o                         
  -4   3 -22       1021.21       1037.61        80.30 o                         
  -3   3 -22        220.84        189.82        46.85 o                         
  -2   3 -22        344.78        338.48        51.88 o                         
  -1   3 -22       1008.92        961.64        71.32 o                         
   0   3 -22        341.80        364.98        51.43 o                         
   1   3 -22         69.98         72.38        26.63 o                         
   2   3 -22        401.36        420.60        56.52 o                         
   3   3 -22        206.66        205.33        48.67 o                         
   4   3 -22          6.16        -11.58        43.27 o                         
   5   3 -22        298.52        292.54        54.97 o                         
  -4   4 -22        400.08        520.19        60.96 o                         
  -3   4 -22        741.79        795.62        46.03 o                         
  -2   4 -22         23.65         10.21        25.28 o                         
  -1   4 -22        312.90        384.04        52.68 o                         
   0   4 -22        723.79        663.18        64.10 o                         
   1   4 -22        346.59        382.72        55.31 o                         
   2   4 -22         85.61         78.20        43.56 o                         
   3   4 -22        525.42        595.85        65.26 o                         
   4   4 -22        227.61        218.32        52.55 o                         
  -3   5 -22        427.76        303.49        48.72 o                         
  -2   5 -22        370.77        340.59        49.98 o                         
  -1   5 -22         58.98          6.12        38.54 o                         
   0   5 -22        283.87        218.10        48.39 o                         
   1   5 -22        989.12       1006.08        80.01 o                         
   2   5 -22        190.75        174.28        49.75 o                         
   3   5 -22        171.49         43.27        46.27 o                         
  -4   6 -22        335.58        313.77        48.28 o                         
  -3   6 -22        168.86        124.50        43.51 o                         
  -2   6 -22        260.95        215.65        45.58 o                         
  -1   6 -22        376.84        339.59        52.68 o                         
   0   6 -22         72.78         63.03        43.60 o                         
   1   6 -22        264.82        223.64        51.52 o                         
   2   6 -22        623.64        565.74        66.43 o                         
  -3   7 -22        361.94        367.74        54.02 o                         
  -2   7 -22          5.88         41.50        39.42 o                         
  -1   7 -22        204.16        161.53        46.48 o                         
   0   7 -22        442.34        487.85        62.17 o                         
   2  -4 -21         74.11         50.03        40.23 o                         
   3  -4 -21         29.54         33.58        37.16 o                         
   4  -4 -21        245.88        248.12        45.82 o                         
   5  -4 -21         52.36         65.33        36.73 o                         
   6  -4 -21         39.07         85.08        37.65 o                         
   0  -3 -21         27.42         15.58        38.17 o                         
   2  -3 -21        260.29        267.06        47.39 o                         
   3  -3 -21         34.63         44.14        35.28 o                         
   4  -3 -21        116.10        113.28        37.33 o                         
   5  -3 -21        156.72        143.08        38.30 o                         
   6  -3 -21         13.19        -13.08        32.29 o                         
   7  -3 -21         86.10         56.96        35.24 o                         
  -1  -2 -21        148.62        110.44        42.44 o                         
   0  -2 -21        283.57        263.71        48.07 o                         
   2  -2 -21        207.66        211.17        43.54 o                         
   3  -2 -21        282.50        335.27        47.60 o                         
   4  -2 -21         45.05         47.36        32.27 o                         
   5  -2 -21        111.34        127.21        36.39 o                         
   6  -2 -21        160.44        201.29        40.07 o                         
   7  -2 -21         77.97         84.76        34.99 o                         
  -2  -1 -21        286.58        281.87        50.32 o                         
  -1  -1 -21          2.32         21.23        36.59 o                         
   0  -1 -21        664.14        649.93        55.23 o                         
   1  -1 -21        211.34        211.02        41.49 o                         
   2  -1 -21          7.35          1.94        33.07 o                         
   3  -1 -21        304.79        295.50        44.92 o                         
   4  -1 -21        319.78        349.18        47.33 o                         
   5  -1 -21         36.14         59.62        35.30 o                         
   6  -1 -21        222.38        276.71        44.84 o                         
   7  -1 -21        291.04        342.54        47.63 o                         
  -3   0 -21        404.03        435.90        59.17 o                         
  -2   0 -21        783.58        760.86        67.58 o                         
  -1   0 -21        184.94        155.66        27.21 o                         
   0   0 -21        173.52        135.37        37.06 o                         
   1   0 -21        649.76        707.89        67.69 o                         
   2   0 -21         78.46         88.32        25.20 o                         
   3   0 -21         46.07         36.17        33.23 o                         
   4   0 -21        639.13        745.74        61.65 o                         
   5   0 -21        620.58        741.20        61.89 o                         
   6   0 -21         63.14         71.82        36.10 o                         
  -4   1 -21        756.97        753.45        69.68 o                         
  -3   1 -21         88.24         88.90        39.72 o                         
  -2   1 -21        295.49        287.76        47.26 o                         
  -1   1 -21        590.78        568.28        38.66 o                         
   0   1 -21        175.14        151.14        39.22 o                         
   1   1 -21         85.80         69.52        34.08 o                         
   2   1 -21        191.53        204.55        28.81 o                         
   3   1 -21        409.83        422.13        36.33 o                         
   4   1 -21        106.29        140.63        29.46 o                         
   5   1 -21        363.64        462.57        39.22 o                         
   6   1 -21        177.17        158.14        25.31 o                         
  -4   2 -21        483.36        471.77        57.31 o                         
  -3   2 -21        445.82        460.95        55.20 o                         
  -2   2 -21          5.55          7.11        23.89 o                         
  -1   2 -21        131.00        118.63        21.65 o                         
   0   2 -21        251.44        247.41        29.08 o                         
   1   2 -21         12.49         20.98        18.50 o                         
   2   2 -21          9.95          5.49        19.60 o                         
   3   2 -21        448.15        457.51        37.61 o                         
   4   2 -21        189.60        232.80        46.78 o                         
   5   2 -21        284.09        261.91        51.77 o                         
   6   2 -21        423.76        409.19        60.05 o                         
  -5   3 -21        580.74        486.17        58.99 o                         
  -4   3 -21          7.56         17.36        35.76 o                         
  -3   3 -21        445.07        474.05        36.00 o                         
  -2   3 -21        603.36        572.47        39.44 o                         
  -1   3 -21        140.35        102.84        37.48 o                         
   0   3 -21         80.64         98.33        38.56 o                         
   1   3 -21        286.59        283.89        31.98 o                         
   2   3 -21        132.39        141.42        41.42 o                         
   3   3 -21        118.14        138.48        45.33 o                         
   4   3 -21        164.16        188.16        47.07 o                         
   5   3 -21        144.16        156.12        48.05 o                         
  -5   4 -21        989.83       1019.69        77.31 o                         
  -4   4 -21        302.18        317.69        48.88 o                         
  -3   4 -21        119.78        100.00        33.83 o                         
  -2   4 -21        251.35        255.41        35.35 o                         
  -1   4 -21        479.86        533.31        54.33 o                         
   0   4 -21          9.85         58.56        36.90 o                         
   1   4 -21        259.39        269.98        47.44 o                         
   2   4 -21       1141.66       1105.61        53.05 o                         
   3   4 -21         40.50         23.10        27.01 o                         
   4   4 -21        323.76        308.42        52.74 o                         
  -4   5 -21        786.61        646.25        56.57 o                         
  -3   5 -21        115.55        121.54        39.03 o                         
  -2   5 -21         64.94         90.40        37.33 o                         
  -1   5 -21        381.95        350.87        48.63 o                         
   0   5 -21        574.21        655.88        63.17 o                         
   1   5 -21          6.38         -6.45        39.85 o                         
   2   5 -21        611.91        561.61        42.58 o                         
   3   5 -21        358.17        356.93        43.60 o                         
   4   5 -21         24.93          8.74        29.51 o                         
  -5   6 -21        293.31        209.01        42.97 o                         
  -4   6 -21        261.69        209.31        42.83 o                         
  -3   6 -21        375.84        269.79        46.30 o                         
  -2   6 -21         79.38         35.54        35.55 o                         
  -1   6 -21        104.68         80.54        40.82 o                         
   0   6 -21        590.25        555.09        60.62 o                         
   1   6 -21        576.47        625.73        43.97 o                         
   2   6 -21         37.97         30.42        29.88 o                         
   3   6 -21        357.25        334.21        39.55 o                         
  -5   7 -21        852.03        756.87        64.52 o                         
  -4   7 -21        277.29        252.40        46.92 o                         
  -3   7 -21        253.41        195.63        45.30 o                         
  -2   7 -21        614.88        545.54        58.65 o                         
  -1   7 -21        172.34        157.73        45.56 o                         
   0   7 -21        117.50         52.20        44.65 o                         
   1   7 -21        867.07        769.18        66.98 o                         
   2   7 -21         85.69         59.68        33.42 o                         
  -4   8 -21        745.17        612.61        62.93 o                         
  -3   8 -21        152.14        170.98        47.77 o                         
  -2   8 -21        319.49        315.79        54.36 o                         
  -1   8 -21        490.60        473.25        60.56 o                         
   0   8 -21         75.71        107.85        47.13 o                         
   3  -5 -20         32.21         17.04        36.89 o                         
   4  -5 -20        120.90        106.52        39.68 o                         
   5  -5 -20        273.95        340.01        48.73 o                         
   6  -5 -20         29.84         63.06        37.46 o                         
   7  -5 -20        206.32        248.83        44.09 o                         
   0  -4 -20         24.11         53.98        38.50 o                         
   2  -4 -20        293.25        416.91        53.15 o                         
   3  -4 -20         38.88         63.90        35.90 o                         
   4  -4 -20         34.28         -5.78        32.96 o                         
   5  -4 -20        247.33        264.14        44.01 o                         
   6  -4 -20        259.52        246.16        44.15 o                         
   7  -4 -20          3.85         12.43        32.69 o                         
  -1  -3 -20          1.64         44.03        37.68 o                         
   0  -3 -20        310.49        327.41        49.51 o                         
   2  -3 -20         72.32         58.66        35.71 o                         
   3  -3 -20        182.26        219.80        40.71 o                         
   4  -3 -20        143.84        175.19        38.82 o                         
   5  -3 -20         23.79          5.40        32.79 o                         
   6  -3 -20        160.80        177.74        38.37 o                         
   7  -3 -20         98.15         81.23        35.60 o                         
   8  -3 -20          5.06         20.12        33.47 o                         
  -2  -2 -20        363.68        381.17        54.90 o                         
  -1  -2 -20         94.23        102.54        41.25 o                         
   0  -2 -20         88.92         74.39        37.15 o                         
   2  -2 -20         83.27         77.15        19.19 o                         
   3  -2 -20         29.27         34.35        18.32 o                         
   4  -2 -20        408.44        453.45        48.87 o                         
   5  -2 -20         90.23         89.69        36.55 o                         
   6  -2 -20        157.65        117.97        36.31 o                         
   7  -2 -20        328.51        320.60        45.09 o                         
   8  -2 -20        159.31        178.05        38.23 o                         
  -3  -1 -20        141.54        155.96        46.58 o                         
  -2  -1 -20        230.54        310.54        48.18 o                         
  -1  -1 -20        273.88        270.84        45.65 o                         
   0  -1 -20         18.17         -8.29        22.99 o                         
   1  -1 -20        226.86        213.72        38.63 o                         
   2  -1 -20        198.75        206.64        20.79 o                         
   3  -1 -20        418.19        424.81        47.46 o                         
   4  -1 -20         92.94        114.77        36.24 o                         
   5  -1 -20        284.37        312.03        45.03 o                         
   6  -1 -20        178.14        183.63        40.29 o                         
   7  -1 -20        448.90        643.63        55.17 o                         
  -4   0 -20        680.09        565.91        62.13 o                         
  -3   0 -20        289.73        338.26        50.59 o                         
  -2   0 -20        123.81        138.58        39.38 o                         
  -1   0 -20        349.86        413.45        32.51 o                         
   0   0 -20        424.33        484.86        48.19 o                         
   1   0 -20         62.08         31.01        31.91 o                         
   2   0 -20         36.22         59.08        23.36 o                         
   3   0 -20        854.28        926.53        66.17 o                         
   4   0 -20         84.03         92.13        35.46 o                         
   5   0 -20        383.52        425.67        49.31 o                         
   6   0 -20        791.74        902.54        65.40 o                         
  -5   1 -20        193.36        207.24        46.00 o                         
  -4   1 -20        136.41        122.48        41.50 o                         
  -3   1 -20        344.64        384.59        50.62 o                         
  -2   1 -20        142.47        178.18        25.70 o                         
  -1   1 -20          6.95          5.66        21.42 o                         
   0   1 -20        212.30        240.44        28.26 o                         
   1   1 -20        276.86        308.69        24.97 o                         
   2   1 -20         85.94         88.02        20.28 o                         
   3   1 -20        663.44        774.51        36.25 o                         
   4   1 -20        700.85        681.48        42.83 o                         
   5   1 -20         69.76         91.73        37.44 o                         
   6   1 -20        641.71        719.18        43.99 o                         
   7   1 -20        253.37        280.03        33.90 o                         
  -5   2 -20        692.78        645.39        63.37 o                         
  -4   2 -20        137.35        114.80        40.13 o                         
  -3   2 -20        187.02        171.58        47.57 o                         
  -2   2 -20        586.58        576.00        30.39 o                         
  -1   2 -20        491.71        523.10        29.22 o                         
   0   2 -20         77.29         74.17        23.59 o                         
   1   2 -20        191.86        152.00        26.22 o                         
   2   2 -20        776.18        793.30        41.02 o                         
   3   2 -20         27.36         22.38        20.26 o                         
   4   2 -20        494.57        517.40        44.28 o                         
   5   2 -20        344.60        344.67        26.84 o                         
   6   2 -20         37.42         69.92        26.88 o                         
   7   2 -20        479.42        613.58        42.73 o                         
  -6   3 -20        321.54        210.71        46.41 o                         
  -5   3 -20        208.31        151.59        42.64 o                         
  -4   3 -20        722.71        709.25        62.93 o                         
  -3   3 -20        105.31         94.25        23.28 o                         
  -2   3 -20        112.26        112.24        19.80 o                         
  -1   3 -20        490.34        470.56        28.28 o                         
   0   3 -20        349.54        332.40        30.23 o                         
   1   3 -20         77.54         68.61        15.80 o                         
   2   3 -20        662.71        633.46        60.73 o                         
   3   3 -20        267.07        276.19        47.66 o                         
   4   3 -20        213.64        238.11        23.32 o                         
   5   3 -20        466.80        553.08        63.08 o                         
  -6   4 -20        720.95        653.17        62.72 o                         
  -5   4 -20         36.40         41.85        35.07 o                         
  -4   4 -20        267.66        269.70        29.52 o                         
  -3   4 -20        466.42        378.60        54.57 o                         
  -2   4 -20        127.54        136.93        25.93 o                         
  -1   4 -20        242.24        195.76        41.57 o                         
   0   4 -20        322.46        355.39        47.02 o                         
   1   4 -20        551.19        501.88        35.42 o                         
   2   4 -20        140.62         95.66        27.90 o                         
   3   4 -20        712.89        744.67        67.34 o                         
   4   4 -20        107.15        150.04        44.74 o                         
  -5   5 -20        418.19        360.16        42.96 o                         
  -4   5 -20         22.73         -4.69        30.77 o                         
  -3   5 -20        135.16        106.90        36.85 o                         
  -2   5 -20        449.02        397.76        48.08 o                         
  -1   5 -20        163.48        169.14        39.92 o                         
   0   5 -20        146.35        150.10        26.51 o                         
   1   5 -20       1172.86       1061.03        50.93 o                         
   2   5 -20         61.55         45.58        48.25 o                         
   3   5 -20        586.21        599.25        43.66 o                         
  -5   6 -20        561.73        552.04        52.28 o                         
  -4   6 -20        344.55        287.65        43.99 o                         
  -3   6 -20         49.49         43.30        35.15 o                         
  -2   6 -20        676.04        669.43        60.89 o                         
  -1   6 -20        240.95        186.16        41.68 o                         
   0   6 -20        107.01         94.33        31.40 o                         
   1   6 -20        377.77        358.94        37.03 o                         
   2   6 -20        714.35        737.21        48.01 o                         
   3   6 -20         18.69         17.83        41.15 o                         
   4   6 -20         94.56        119.66        44.04 o                         
  -6   7 -20        492.40        367.63        48.75 o                         
  -5   7 -20          5.10          3.54        34.05 o                         
  -4   7 -20        278.43        257.21        45.73 o                         
  -3   7 -20        400.73        441.60        51.96 o                         
  -2   7 -20        117.04         36.50        37.25 o                         
  -1   7 -20        433.64        423.51        35.90 o                         
   0   7 -20        502.72        415.54        38.28 o                         
   1   7 -20        101.45         76.45        31.54 o                         
   2   7 -20        256.31        230.25        36.01 o                         
   3   7 -20        231.72        187.92        52.11 o                         
  -6   8 -20        732.48        707.46        61.95 o                         
  -5   8 -20        306.83        249.28        46.63 o                         
  -4   8 -20         94.68         62.43        39.48 o                         
  -3   8 -20        775.25        713.57        65.69 o                         
  -2   8 -20        505.63        393.58        55.23 o                         
  -1   8 -20        138.67        105.51        30.23 o                         
   0   8 -20        503.85        410.37        97.07 o                         
   1   8 -20        178.50        161.06        35.81 o                         
  -5   9 -20        625.25        549.02        61.49 o                         
  -4   9 -20        236.49        231.32        50.47 o                         
  -3   9 -20        294.47        232.72        51.79 o                         
  -2   9 -20        723.73        731.83        70.88 o                         
  -1   9 -20        246.94        232.81        63.81 o                         
   3  -6 -19         29.57         17.56        38.39 o                         
   4  -6 -19         44.86         14.77        36.27 o                         
   5  -6 -19        249.24        239.87        45.96 o                         
   6  -6 -19        265.74        292.24        49.20 o                         
   7  -6 -19         20.80          6.70        28.21 o                         
   0  -5 -19        325.37        356.92        56.05 o                         
   1  -5 -19          1.91         11.10        40.51 o                         
   3  -5 -19         50.51         34.79        35.46 o                         
   4  -5 -19        148.14        207.26        42.47 o                         
   5  -5 -19         11.47         15.07        34.22 o                         
   6  -5 -19        408.15        498.77        52.81 o                         
   7  -5 -19        116.68         99.83        37.23 o                         
   8  -5 -19         73.67         88.25        38.03 o                         
  -1  -4 -19          0.79         29.11        39.18 o                         
   0  -4 -19        213.22        189.34        44.93 o                         
   3  -4 -19        310.57        299.25        46.48 o                         
   4  -4 -19        331.06        382.16        47.43 o                         
   5  -4 -19        237.57        211.66        40.59 o                         
   6  -4 -19         55.76         67.02        33.71 o                         
   7  -4 -19        506.19        498.64        51.32 o                         
   8  -4 -19        232.44        212.94        41.22 o                         
  -2  -3 -19        197.91        185.64        45.97 o                         
  -1  -3 -19        325.33        337.12        50.65 o                         
   0  -3 -19          6.76         36.15        33.57 o                         
   2  -3 -19        404.02        436.81        28.14 o                         
   3  -3 -19         51.94         84.85        19.37 o                         
   4  -3 -19        271.54        320.86        43.71 o                         
   5  -3 -19        909.91        902.56        65.11 o                         
   6  -3 -19        161.74        219.76        40.65 o                         
   7  -3 -19        256.14        297.96        43.54 o                         
   8  -3 -19        400.81        498.13        50.16 o                         
  -3  -2 -19         83.32         75.14        40.09 o                         
  -2  -2 -19        161.70        137.92        43.44 o                         
  -1  -2 -19        248.36        248.63        45.72 o                         
   0  -2 -19        155.30        183.55        17.90 o                         
   1  -2 -19         31.95         28.96        19.88 o                         
   2  -2 -19        251.70        269.12        22.55 o                         
   3  -2 -19        852.64        916.43        35.59 o                         
   4  -2 -19        100.45        105.67        34.66 o                         
   5  -2 -19        836.27        855.30        63.32 o                         
   6  -2 -19        552.21        658.36        55.40 o                         
   7  -2 -19         20.77         -7.95        32.63 o                         
   8  -2 -19        364.66        365.33        46.18 o                         
  -4  -1 -19        283.06        306.32        52.12 o                         
  -3  -1 -19        586.19        548.04        59.07 o                         
  -2  -1 -19        116.84         96.32        37.61 o                         
  -1  -1 -19          5.54          4.04        20.84 o                         
   0  -1 -19        267.74        316.40        19.75 o                         
   1  -1 -19        189.08        228.11        23.94 o                         
   2  -1 -19         47.48         68.14        16.85 o                         
   3  -1 -19        316.54        289.56        41.16 o                         
   4  -1 -19        772.77        829.37        60.32 o                         
   5  -1 -19         27.15         -8.20        33.69 o                         
   6  -1 -19        691.68        786.74        61.00 o                         
   7  -1 -19        202.72        171.09        37.93 o                         
  -5   0 -19        395.25        365.14        53.24 o                         
  -4   0 -19        153.72        124.31        40.60 o                         
  -3   0 -19        293.20        263.17        45.76 o                         
  -2   0 -19        447.36        471.10        31.75 o                         
  -1   0 -19         68.74         65.24        35.92 o                         
   0   0 -19         97.75         82.29        14.67 o                         
   1   0 -19        342.18        372.41        19.72 o                         
   2   0 -19        570.16        633.26        24.86 o                         
   3   0 -19         12.97          0.54        22.13 o                         
   4   0 -19       1003.13       1082.35        50.82 o                         
   5   0 -19        337.85        393.30        44.34 o                         
   6   0 -19         50.64         82.39        37.16 o                         
   8   0 -19        100.80        133.48        31.07 o                         
  -6   1 -19        110.90        114.62        41.86 o                         
  -5   1 -19        291.01        325.10        49.36 o                         
  -4   1 -19        348.95        336.30        48.47 o                         
  -3   1 -19          6.14         18.95        24.71 o                         
  -2   1 -19        300.45        309.28        20.45 o                         
  -1   1 -19        584.15        525.00        24.40 o                         
   0   1 -19        192.54        202.51        26.18 o                         
   1   1 -19        174.49        162.46        14.56 o                         
   2   1 -19        817.68        877.72        36.27 o                         
   3   1 -19        177.93        184.67        27.90 o                         
   4   1 -19        434.72        514.57        37.19 o                         
   5   1 -19       1281.58       1408.31        79.25 o                         
   6   1 -19        383.18        364.82        48.31 o                         
   7   1 -19        103.87        124.45        29.18 o                         
   8   1 -19         78.87        154.34        38.76 o                         
  -6   2 -19        227.93        195.21        45.65 o                         
  -5   2 -19         94.90         58.70        37.38 o                         
  -4   2 -19        412.76        383.29        56.82 o                         
  -3   2 -19        287.26        293.47        19.90 o                         
  -2   2 -19         53.87         55.02        15.36 o                         
  -1   2 -19        622.37        677.77        27.39 o                         
   0   2 -19        977.35       1059.01        46.66 o                         
   1   2 -19         98.54        118.45        16.59 o                         
   2   2 -19        769.71        869.17        35.83 o                         
   3   2 -19        285.26        281.90        29.27 o                         
   4   2 -19         16.80         18.56        25.83 o                         
   5   2 -19        163.11        167.20        22.97 o                         
   6   2 -19        533.55        610.16        48.57 o                         
   7   2 -19         20.42         33.09        23.28 o                         
  -6   3 -19        338.04        246.10        45.41 o                         
  -5   3 -19        358.89        326.60        47.21 o                         
  -4   3 -19          3.89         21.24        14.47 o                         
  -3   3 -19        278.13        261.20        19.41 o                         
  -2   3 -19        866.65        805.05        29.39 o                         
  -1   3 -19          5.07          9.82        17.97 o                         
   0   3 -19        385.43        428.88        24.27 o                         
   1   3 -19        942.96        888.97        30.99 o                         
   2   3 -19        110.37         87.47        14.88 o                         
   3   3 -19       1076.51       1129.56        33.03 o                         
   4   3 -19        145.58        128.91        20.48 o                         
   5   3 -19         27.68         49.25        24.00 o                         
   6   3 -19        303.42        374.76        34.21 o                         
   7   3 -19        174.56        328.15        42.57 o                         
  -7   4 -19        115.88         93.96        37.11 o                         
  -6   4 -19        123.07        135.12        39.07 o                         
  -5   4 -19        356.72        325.15        46.57 o                         
  -4   4 -19        341.70        271.39        28.77 o                         
  -3   4 -19         10.35          8.58        21.06 o                         
  -2   4 -19        414.99        404.61        25.69 o                         
  -1   4 -19        718.38        703.80        28.04 o                         
   0   4 -19         92.87         78.95        17.64 o                         
   1   4 -19        735.88        720.66        45.17 o                         
   2   4 -19        819.01        847.08        70.14 o                         
   3   4 -19        108.95        108.80        19.46 o                         
   4   4 -19        166.62        205.64        22.14 o                         
   6   4 -19         47.97         18.28        42.61 o                         
  -5   5 -19         86.80        129.27        33.58 o                         
  -4   5 -19        447.69        417.05        44.48 o                         
  -3   5 -19        343.25        342.52        43.06 o                         
  -2   5 -19        103.66         81.11        34.37 o                         
  -1   5 -19        313.10        335.86        70.76 o                         
   0   5 -19        789.80        757.98        40.89 o                         
   1   5 -19        245.99        234.25        42.11 o                         
   2   5 -19        832.12        830.80        46.22 o                         
   3   5 -19        172.01        148.62        31.68 o                         
   5   5 -19        400.11        401.67        57.71 o                         
  -6   6 -19        445.87        350.00        43.03 o                         
  -5   6 -19        257.29        243.30        40.29 o                         
  -4   6 -19         61.09         76.07        34.59 o                         
  -3   6 -19        869.12        707.96        59.53 o                         
  -2   6 -19        291.22        251.24        44.30 o                         
  -1   6 -19        117.20        123.72        24.82 o                         
   0   6 -19        922.91        884.30        90.17 o                         
   1   6 -19        251.50        264.36        33.39 o                         
   2   6 -19        259.07        259.93        34.44 o                         
   3   6 -19        400.97        470.49        56.60 o                         
   4   6 -19        169.74        181.35        34.74 o                         
  -6   7 -19        169.08        115.23        36.92 o                         
  -5   7 -19        720.54        691.50        58.62 o                         
  -4   7 -19        248.17        302.76        45.08 o                         
  -3   7 -19        274.43        236.29        44.11 o                         
  -2   7 -19        392.04        385.25        32.34 o                         
  -1   7 -19         61.07         59.93        25.85 o                         
   0   7 -19        450.45        426.77        37.59 o                         
   1   7 -19        294.85        283.46        35.37 o                         
   2   7 -19         28.36         21.91        42.07 o                         
   3   7 -19         16.24         40.97        41.33 o                         
  -6   8 -19         49.59         67.87        37.20 o                         
  -5   8 -19        237.39        236.80        44.27 o                         
  -4   8 -19        761.23        657.72        61.24 o                         
  -3   8 -19        188.61         89.05        41.89 o                         
  -2   8 -19        354.97        315.52        33.56 o                         
  -1   8 -19        276.45        250.11        32.97 o                         
   0   8 -19         96.39         81.24        31.22 o                         
   1   8 -19        324.36        348.71        41.55 o                         
   2   8 -19        351.28        365.84        57.49 o                         
  -5   9 -19         17.85          2.01        37.23 o                         
  -4   9 -19        591.08        517.22        58.06 o                         
  -3   9 -19        768.96        654.99        43.81 o                         
  -2   9 -19         14.33          4.02        42.22 o                         
  -1   9 -19        494.11        426.46        68.54 o                         
   0   9 -19        274.44        230.79        36.88 o                         
  -4  10 -19        106.33         89.63        48.34 o                         
  -3  10 -19       1290.92       1154.34       110.72 o                         
  -2  10 -19        351.13        309.79        38.30 o                         
   3  -7 -18        194.58        161.25        49.77 o                         
   4  -7 -18         36.36         19.60        38.84 o                         
   5  -7 -18        122.74        144.38        44.02 o                         
   6  -7 -18        552.16        594.91        61.61 o                         
   7  -7 -18        453.30        506.73        40.74 o                         
   1  -6 -18        310.27        301.76        54.69 o                         
   3  -6 -18         40.17         33.61        38.50 o                         
   4  -6 -18        397.94        348.59        50.94 o                         
   5  -6 -18        165.16        144.51        28.73 o                         
   6  -6 -18        173.33        202.65        29.56 o                         
   7  -6 -18        650.91        710.50        54.26 o                         
   8  -6 -18        120.54         99.25        30.41 o                         
  -1  -5 -18        182.39        166.34        48.05 o                         
   0  -5 -18         48.15         81.82        42.26 o                         
   1  -5 -18        397.41        419.45        55.83 o                         
   3  -5 -18         77.26         54.43        35.42 o                         
   4  -5 -18        203.75        196.96        27.98 o                         
   5  -5 -18        674.94        697.67        40.62 o                         
   6  -5 -18         31.54          6.38        23.53 o                         
   7  -5 -18        373.49        388.74        34.65 o                         
   8  -5 -18        900.47        955.12        50.10 o                         
   9  -5 -18         36.32         66.50        35.81 o                         
  -2  -4 -18         45.08         46.84        40.43 o                         
  -1  -4 -18        332.75        310.65        51.65 o                         
   0  -4 -18        392.43        399.55        54.57 o                         
   3  -4 -18        729.41        743.15        61.66 o                         
   4  -4 -18         46.74         89.97        34.63 o                         
   5  -4 -18        580.67        641.20        54.31 o                         
   6  -4 -18        390.26        354.55        44.39 o                         
   7  -4 -18          7.19         39.19        32.06 o                         
   8  -4 -18        727.11        851.77        62.23 o                         
   9  -4 -18        472.50        488.62        49.27 o                         
  -3  -3 -18        502.61        398.14        56.90 o                         
  -2  -3 -18        236.43        236.60        46.55 o                         
  -1  -3 -18        124.67        156.93        42.89 o                         
   0  -3 -18        468.67        467.73        33.67 o                         
   1  -3 -18         15.82         12.30        29.00 o                         
   2  -3 -18        111.43         92.39        19.86 o                         
   3  -3 -18        658.39        712.25        45.50 o                         
   4  -3 -18       1022.38       1024.56        66.78 o                         
   5  -3 -18        322.35        301.23        42.06 o                         
   6  -3 -18       1310.77       1435.87        79.58 o                         
   7  -3 -18        458.63        428.78        45.77 o                         
   8  -3 -18         36.03         43.83        33.79 o                         
  -4  -2 -18         26.11        -23.24        39.90 o                         
  -3  -2 -18        677.84        679.09        64.30 o                         
  -2  -2 -18        331.87        311.25        46.20 o                         
  -1  -2 -18        165.71        151.59        16.90 o                         
   0  -2 -18        189.95        182.10        20.28 o                         
   1  -2 -18        541.67        640.60        35.09 o                         
   2  -2 -18        341.53        381.74        24.41 o                         
   3  -2 -18        131.27        155.92        27.05 o                         
   4  -2 -18       1005.55        977.92        64.21 o                         
   5  -2 -18        710.43        728.22        55.59 o                         
   6  -2 -18        273.89        263.85        42.83 o                         
   7  -2 -18        744.98        783.93        58.14 o                         
   8  -2 -18        280.65        266.55        39.05 o                         
  -5  -1 -18        378.38        343.42        52.28 o                         
  -4  -1 -18        341.24        387.48        52.68 o                         
  -3  -1 -18        149.66        139.51        25.11 o                         
  -2  -1 -18        273.21        254.26        19.27 o                         
  -1  -1 -18        406.64        391.18        18.35 o                         
   0  -1 -18        129.23        151.91        13.39 o                         
   1  -1 -18        121.14        121.08        15.82 o                         
   2  -1 -18       1010.34       1073.33        28.71 o                         
   3  -1 -18        197.91        185.66        21.06 o                         
   4  -1 -18        385.32        423.15        34.24 o                         
   5  -1 -18       1425.51       1438.25        78.95 o                         
   6  -1 -18        215.59        246.50        40.26 o                         
   7  -1 -18        365.12        450.11        46.68 o                         
   9  -1 -18        206.85        189.97        36.56 o                         
  -6   0 -18        100.60         39.05        36.92 o                         
  -5   0 -18         14.61          3.98        34.68 o                         
  -4   0 -18        507.81        522.42        55.09 o                         
  -3   0 -18        453.24        393.67        31.79 o                         
  -2   0 -18          0.29          8.60        11.04 o                         
  -1   0 -18        412.14        463.50        17.49 o                         
   0   0 -18        754.42        763.90        23.12 o                         
   1   0 -18         43.73         47.94        13.65 o                         
   2   0 -18       1505.78       1530.10        46.73 o                         
   3   0 -18        783.47        808.24        41.38 o                         
   4   0 -18        120.64        122.82        19.21 o                         
   5   0 -18        443.77        547.19        33.75 o                         
   6   0 -18        665.81        701.64        67.41 o                         
   8   0 -18         83.00         80.90        32.56 o                         
   9   0 -18        562.40        773.96        53.30 o                         
  -6   1 -18        305.94        323.86        48.31 o                         
  -5   1 -18        171.94        183.84        41.28 o                         
  -4   1 -18         53.93         56.82        21.22 o                         
  -3   1 -18        547.92        485.77        22.64 o                         
  -2   1 -18        990.41        998.92        40.39 o                         
  -1   1 -18         24.52         25.94        10.71 o                         
   0   1 -18        690.35        765.42        21.52 o                         
   1   1 -18        931.79        937.05        23.23 o                         
   2   1 -18         88.19         85.77        17.14 o                         
   3   1 -18        378.03        432.61        32.79 o                         
   4   1 -18        513.19        536.59        35.20 o                         
   5   1 -18        186.93        191.95        39.59 o                         
   6   1 -18        502.41        550.05        38.22 o                         
   7   1 -18        558.23        674.00        70.23 o                         
   8   1 -18        126.18        143.24        31.73 o                         
  -7   2 -18        103.69        101.77        40.38 o                         
  -6   2 -18        228.53        223.34        42.82 o                         
  -5   2 -18        410.49        290.19        45.86 o                         
  -4   2 -18        205.42        185.11        17.34 o                         
  -3   2 -18        320.36        304.73        21.85 o                         
  -2   2 -18        759.21        765.39        28.70 o                         
  -1   2 -18       1462.46       1434.91        28.68 o                         
   0   2 -18         63.35         68.54         9.92 o                         
   1   2 -18       1539.36       1629.87        41.81 o                         
   2   2 -18        978.48       1057.41        38.45 o                         
   3   2 -18        403.44        365.63        29.46 o                         
   4   2 -18        816.97        749.68        61.59 o                         
   5   2 -18        455.85        458.37        28.56 o                         
   6   2 -18         33.73         33.39        25.94 o                         
   7   2 -18        273.68        304.77        29.33 o                         
   8   2 -18        453.03        534.29        35.03 o                         
  -7   3 -18        619.98        479.98        54.35 o                         
  -6   3 -18        104.32        107.53        36.55 o                         
  -5   3 -18        112.55         87.93        22.71 o                         
  -4   3 -18        662.52        593.60        28.59 o                         
  -3   3 -18        141.11        166.85        20.87 o                         
  -2   3 -18        853.55        802.82        30.44 o                         
  -1   3 -18       1832.80       1770.53        42.46 o                         
   0   3 -18        375.08        336.59        13.44 o                         
   1   3 -18        149.43        134.76        15.09 o                         
   2   3 -18        772.41        785.39        25.57 o                         
   3   3 -18        117.72        144.65        16.73 o                         
   4   3 -18        112.22        126.18        19.63 o                         
   5   3 -18        511.05        634.07        88.60 o                         
   6   3 -18        242.81        376.86        38.49 o                         
   7   3 -18         11.40         42.90        23.31 o                         
  -7   4 -18        346.01        376.68        49.14 o                         
  -6   4 -18        275.45        274.62        44.77 o                         
  -5   4 -18         65.89         65.84        21.45 o                         
  -4   4 -18         65.53         76.93        15.17 o                         
  -3   4 -18        292.59        266.99        20.73 o                         
  -2   4 -18        252.56        247.59        17.90 o                         
  -1   4 -18        704.47        661.11        24.34 o                         
   0   4 -18       1622.73       1490.09        52.59 o                         
   1   4 -18        260.43        240.75        13.44 o                         
   2   4 -18        848.42        852.39        26.57 o                         
   3   4 -18        657.92        696.88        29.88 o                         
   4   4 -18         67.26        103.06        22.24 o                         
   5   4 -18         89.51         72.12        28.13 o                         
   6   4 -18        680.04        807.86        38.20 o                         
  -5   5 -18        861.77        785.39        55.37 o                         
  -4   5 -18          0.98         -7.23        28.94 o                         
  -3   5 -18        635.99        629.94        54.01 o                         
  -2   5 -18        936.89        839.74        71.02 o                         
  -1   5 -18        152.83        131.84        27.95 o                         
   0   5 -18       1236.88       1111.29        48.44 o                         
   1   5 -18        677.36        624.72        39.18 o                         
   2   5 -18         55.50         66.47        26.32 o                         
   3   5 -18        292.74        320.75        23.14 o                         
   4   5 -18        379.34        399.28        30.91 o                         
   5   5 -18         48.83         46.28        42.33 o                         
   6   5 -18        290.05        284.27        54.48 o                         
  -6   6 -18          9.62         11.36        28.99 o                         
  -5   6 -18        725.03        706.91        55.12 o                         
  -4   6 -18        687.20        705.41        56.14 o                         
  -3   6 -18         88.17         53.76        20.75 o                         
  -2   6 -18        819.84        812.69        88.45 o                         
  -1   6 -18        534.06        517.02        53.47 o                         
   0   6 -18         82.52         30.85        34.28 o                         
   1   6 -18        420.71        416.34        40.92 o                         
   2   6 -18        247.11        253.44        47.44 o                         
   3   6 -18         15.62          7.61        39.39 o                         
   4   6 -18         68.57         47.42        28.49 o                         
   5   6 -18        272.37        232.77        52.49 o                         
  -6   7 -18        617.38        568.35        51.68 o                         
  -5   7 -18         29.74         14.96        33.61 o                         
  -4   7 -18       1197.38       1087.97        71.72 o                         
  -3   7 -18        774.81        753.98        69.67 o                         
  -2   7 -18         72.49         54.31        23.76 o                         
  -1   7 -18       1231.50       1193.93        64.65 o                         
   0   7 -18        260.00        253.18        36.80 o                         
   1   7 -18         40.40         39.94        26.41 o                         
   2   7 -18        211.08        190.38        47.66 o                         
   3   7 -18        207.53        216.68        34.21 o                         
   4   7 -18         54.24         82.87        31.75 o                         
  -5   8 -18        746.49        643.63        58.41 o                         
  -4   8 -18         42.44         37.69        23.21 o                         
  -3   8 -18        547.57        498.12        35.87 o                         
  -2   8 -18        184.37        186.20        28.57 o                         
  -1   8 -18        244.56        208.45        30.77 o                         
   0   8 -18        647.28        581.30        42.77 o                         
   1   8 -18        108.48         71.70        41.77 o                         
   2   8 -18         36.18         26.10        42.35 o                         
   3   8 -18        305.35        300.50        38.50 o                         
  -5   9 -18        713.91        785.12        65.32 o                         
  -4   9 -18        308.99        284.96        36.59 o                         
  -3   9 -18        281.81        232.50        32.35 o                         
  -2   9 -18        608.50        469.32        56.56 o                         
  -1   9 -18          4.28         27.62        28.29 o                         
   0   9 -18        295.90        305.39        52.96 o                         
   1   9 -18        230.32        179.33        49.38 o                         
  -5  10 -18        327.39        273.09        51.01 o                         
  -4  10 -18        537.64        495.74        40.20 o                         
  -3  10 -18        163.44        105.79        32.65 o                         
  -2  10 -18        184.83        177.93        33.25 o                         
  -1  10 -18        572.60        601.59        46.78 o                         
   4  -8 -17        232.05        245.39        50.91 o                         
   5  -8 -17        209.47        220.58        49.74 o                         
   6  -8 -17         50.26         39.74        39.35 o                         
   1  -7 -17        417.89        434.37        62.07 o                         
   3  -7 -17         38.24        -44.67        44.67 o                         
   4  -7 -17        452.55        462.28        57.85 o                         
   5  -7 -17        543.48        506.25        58.04 o                         
   6  -7 -17         85.95         71.45        27.91 o                         
   7  -7 -17        243.30        236.81        33.22 o                         
   8  -7 -17        860.14        948.77        50.76 o                         
   0  -6 -17        106.20         75.45        43.41 o                         
   1  -6 -17        176.64        186.01        47.89 o                         
   3  -6 -17        377.05        370.77        51.57 o                         
   4  -6 -17          9.10         -6.48        26.45 o                         
   5  -6 -17        547.32        556.66        53.53 o                         
   6  -6 -17        319.02        364.21        49.65 o                         
   7  -6 -17         25.27         51.00        25.24 o                         
   8  -6 -17        804.93        873.35        47.63 o                         
   9  -6 -17        332.62        385.89        36.30 o                         
  -2  -5 -17         17.06        -20.68        39.89 o                         
  -1  -5 -17        275.42        302.53        51.62 o                         
   0  -5 -17        298.62        312.76        52.33 o                         
   1  -5 -17        166.03        139.33        42.48 o                         
   3  -5 -17        560.81        578.08        35.80 o                         
   4  -5 -17        569.93        622.98        37.44 o                         
   5  -5 -17         96.35        117.79        25.93 o                         
   6  -5 -17        440.54        498.86        35.37 o                         
   7  -5 -17        420.90        453.99        35.41 o                         
   8  -5 -17         78.37        114.10        28.91 o                         
   9  -5 -17        359.86        350.67        34.25 o                         
  -3  -4 -17        170.66        157.46        45.96 o                         
  -2  -4 -17        509.01        472.48        58.61 o                         
  -1  -4 -17        117.07         92.00        40.12 o                         
   0  -4 -17        335.02        367.17        51.02 o                         
   1  -4 -17       1019.13       1099.46        63.68 o                         
   2  -4 -17        373.18        458.93        35.07 o                         
   3  -4 -17        186.57        225.49        19.22 o                         
   4  -4 -17       1015.10       1172.92        35.06 o                         
   5  -4 -17        342.91        305.90        29.45 o                         
   6  -4 -17        442.72        479.44        27.91 o                         
   7  -4 -17        649.49        648.20        53.26 o                         
   8  -4 -17        172.02        189.66        37.87 o                         
   9  -4 -17        115.79        129.77        35.38 o                         
  -4  -3 -17        290.80        264.47        49.67 o                         
  -3  -3 -17          1.33        -12.32        38.37 o                         
  -2  -3 -17        499.18        328.26        50.90 o                         
  -1  -3 -17        895.18        914.84        37.34 o                         
   0  -3 -17         53.26         74.70        16.15 o                         
   1  -3 -17        561.45        597.16        29.17 o                         
   2  -3 -17       1221.15       1244.68        43.69 o                         
   3  -3 -17        296.61        302.04        21.31 o                         
   4  -3 -17        569.87        624.00        26.38 o                         
   5  -3 -17        995.99       1014.45        42.53 o                         
   6  -3 -17         78.51         42.40        21.51 o                         
   7  -3 -17        148.71        172.89        25.33 o                         
   8  -3 -17        379.61        362.83        41.24 o                         
   9  -3 -17        240.04        223.96        35.67 o                         
  -5  -2 -17         65.93         51.75        40.01 o                         
  -4  -2 -17        773.92        719.81        65.85 o                         
  -3  -2 -17         97.52         75.98        16.50 o                         
  -2  -2 -17        326.52        313.76        21.46 o                         
  -1  -2 -17        337.73        364.45        18.29 o                         
   0  -2 -17        806.82        844.30        26.11 o                         
   1  -2 -17         26.57          7.69        14.62 o                         
   2  -2 -17       1072.34       1107.47        38.92 o                         
   3  -2 -17       1519.43       1571.76        67.73 o                         
   4  -2 -17         32.94         46.70        16.30 o                         
   5  -2 -17        900.84        938.32        34.69 o                         
   6  -2 -17       1404.33       1487.80        54.32 o                         
   7  -2 -17         85.40         77.92        25.65 o                         
   8  -2 -17        415.72        468.12        44.14 o                         
  10  -2 -17        147.88        191.42        38.76 o                         
  -6  -1 -17        281.97        151.51        43.94 o                         
  -5  -1 -17        128.54        125.56        42.62 o                         
  -4  -1 -17        137.77        111.40        37.75 o                         
  -3  -1 -17        551.38        522.06        23.89 o                         
  -2  -1 -17        175.89        166.83        15.51 o                         
  -1  -1 -17        225.01        223.17        14.35 o                         
   0  -1 -17        896.03        915.19        26.15 o                         
   1  -1 -17       1467.75       1540.00        37.19 o                         
   2  -1 -17        111.43        126.00        12.71 o                         
   3  -1 -17       1612.59       1790.51        41.63 o                         
   4  -1 -17       1301.65       1355.37        33.30 o                         
   5  -1 -17          9.51         24.97        17.03 o                         
   6  -1 -17       1164.35       1234.36        41.09 o                         
   7  -1 -17        328.35        390.58        30.22 o                         
   9  -1 -17        252.06        357.15        50.87 o                         
  -6   0 -17        177.80        166.30        40.37 o                         
  -5   0 -17        440.23        424.80        51.22 o                         
  -4   0 -17         94.42        128.47        23.09 o                         
  -3   0 -17          4.93          6.21        10.46 o                         
  -2   0 -17        912.78        890.03        23.72 o                         
  -1   0 -17        692.86        653.98        19.59 o                         
   0   0 -17        254.18        277.94        17.10 o                         
   1   0 -17       1578.10       1692.22        39.16 o                         
   2   0 -17        783.83        830.78        38.22 o                         
   3   0 -17        749.61        796.94        29.31 o                         
   4   0 -17       1105.41       1165.78        28.21 o                         
   5   0 -17        712.62        660.58        24.76 o                         
   6   0 -17        133.99        151.36        20.67 o                         
   7   0 -17        378.02        329.35        44.76 o                         
   8   0 -17        587.54        769.74        66.17 o                         
   9   0 -17          2.74         35.27        33.27 o                         
  -7   1 -17        107.28         82.78        36.44 o                         
  -6   1 -17          9.37         22.52        31.86 o                         
  -5   1 -17        585.61        473.83        51.44 o                         
  -4   1 -17        373.62        362.01        38.32 o                         
  -3   1 -17        212.08        214.75        13.71 o                         
  -2   1 -17       1014.40       1036.28        24.06 o                         
  -1   1 -17       1614.73       1616.26        30.95 o                         
   0   1 -17        364.10        350.69        17.82 o                         
   1   1 -17        620.39        606.57        28.61 o                         
   2   1 -17       2427.98       2511.27        65.79 o                         
   3   1 -17        235.67        227.93        28.34 o                         
   4   1 -17        181.40        165.95        17.86 o                         
   5   1 -17       1610.54       1579.88        57.94 o                         
   6   1 -17        386.14        412.84        42.59 o                         
   7   1 -17         20.98         49.08        27.12 o                         
   8   1 -17        445.08        560.33        43.50 o                         
   9   1 -17        247.15        456.23        43.92 o                         
  -7   2 -17        595.82        454.63        52.78 o                         
  -6   2 -17        492.84        430.64        49.76 o                         
  -5   2 -17        161.79        133.82        23.22 o                         
  -4   2 -17        452.44        454.67        35.74 o                         
  -3   2 -17       1091.70       1001.93        28.73 o                         
  -2   2 -17        159.48        153.22        11.57 o                         
  -1   2 -17       1079.28       1095.94        22.85 o                         
   0   2 -17       2068.33       2093.48        36.29 o                         
   1   2 -17        685.34        716.17        26.78 o                         
   2   2 -17        838.19        790.48        32.05 o                         
   3   2 -17        778.32        789.03        28.24 o                         
   4   2 -17        473.31        481.03        27.04 o                         
   5   2 -17        212.91        216.45        19.88 o                         
   6   2 -17        701.05        784.44        43.40 o                         
   7   2 -17        248.55        326.02        30.28 o                         
   8   2 -17          0.83         10.45        23.90 o                         
  -8   3 -17        242.15        191.07        41.71 o                         
  -7   3 -17        128.99         62.55        35.22 o                         
  -6   3 -17        596.99        529.56        52.56 o                         
  -5   3 -17        627.95        528.09        26.01 o                         
  -4   3 -17         55.68         37.19        13.97 o                         
  -3   3 -17        706.02        682.78        36.23 o                         
  -2   3 -17       1577.70       1237.96        88.53 o                         
  -1   3 -17        134.58        130.56        10.37 o                         
   0   3 -17       1467.52       1484.22        27.27 o                         
   1   3 -17       2044.45       1990.36        55.50 o                         
   2   3 -17        167.02        177.12        15.87 o                         
   3   3 -17        728.84        756.59        23.63 o                         
   4   3 -17        616.67        634.12        26.05 o                         
   5   3 -17        398.46        530.60        35.02 o                         
   6   3 -17        161.74        170.57        30.83 o                         
   7   3 -17        694.01        859.17        53.71 o                         
   8   3 -17        211.33        317.79        32.04 o                         
  -7   4 -17        216.36        175.05        39.35 o                         
  -6   4 -17        168.24        124.12        35.47 o                         
  -5   4 -17        828.00        757.43        79.88 o                         
  -4   4 -17        347.99        351.24        22.87 o                         
  -3   4 -17        174.66        162.98        16.39 o                         
  -2   4 -17        820.77        751.60        23.71 o                         
  -1   4 -17       1863.49       1611.07       105.43 o                         
   0   4 -17        102.51         91.44        13.63 o                         
   1   4 -17       1907.08       1832.05        31.79 o                         
   2   4 -17        806.26        784.31        25.12 o                         
   3   4 -17         35.35         40.38        14.22 o                         
   4   4 -17        427.25        472.78        30.72 o                         
   5   4 -17        404.70        522.02        30.13 o                         
   6   4 -17         81.85         80.53        33.68 o                         
   7   4 -17        164.81        165.40        27.21 o                         
  -5   5 -17         70.39         74.80        32.01 o                         
  -4   5 -17       1680.62       1633.37        81.86 o                         
  -3   5 -17        458.26        401.21        27.25 o                         
  -2   5 -17        440.46        394.02        21.84 o                         
  -1   5 -17       1088.07       1020.90        33.13 o                         
   0   5 -17        144.13        133.99         9.93 o                         
   1   5 -17        245.20        222.98        20.44 o                         
   2   5 -17        517.10        582.55        24.11 o                         
   3   5 -17        547.90        609.20        35.31 o                         
   4   5 -17         14.20         30.58        21.11 o                         
   5   5 -17        397.58        432.44        39.79 o                         
   6   5 -17        701.75        854.18        49.05 o                         
  -5   6 -17        398.14        365.59        44.48 o                         
  -4   6 -17       1017.27       1040.85        41.85 o                         
  -3   6 -17       1548.24       1460.38        51.86 o                         
  -2   6 -17         85.03         31.24        12.86 o                         
  -1   6 -17        460.42        357.02        43.69 o                         
   0   6 -17        953.45        826.39        54.33 o                         
   1   6 -17        336.65        288.54        24.59 o                         
   2   6 -17         94.26         64.59        26.43 o                         
   3   6 -17        557.29        503.33        55.39 o                         
   4   6 -17        296.29        333.01        53.84 o                         
   5   6 -17         29.87         26.59        41.32 o                         
  -5   7 -17       1686.86       1689.18        87.32 o                         
  -4   7 -17        307.18        242.47        27.23 o                         
  -3   7 -17        617.21        619.18        36.44 o                         
  -2   7 -17       1637.81       1624.65        59.52 o                         
  -1   7 -17          9.13         -0.45        17.71 o                         
   0   7 -17        317.37        266.12        23.77 o                         
   1   7 -17        514.67        430.84        28.38 o                         
   2   7 -17        126.33        139.01        43.09 o                         
   3   7 -17        203.01        138.84        32.59 o                         
   4   7 -17        469.22        466.46        44.50 o                         
  -5   8 -17        862.26        814.52        69.29 o                         
  -4   8 -17        656.70        627.78        65.42 o                         
  -3   8 -17        140.92        107.01        25.78 o                         
  -2   8 -17        682.73        643.72        40.65 o                         
  -1   8 -17        498.80        409.23        36.01 o                         
   0   8 -17         37.88         30.50        20.44 o                         
   1   8 -17        208.91        178.79        29.89 o                         
   2   8 -17        413.24        364.40        30.74 o                         
   3   8 -17         42.05         29.57        30.56 o                         
  -5   9 -17        211.50        185.55        29.25 o                         
  -4   9 -17        879.54        852.49        50.61 o                         
  -3   9 -17        376.91        375.01        65.78 o                         
  -2   9 -17         18.86         22.15        26.13 o                         
  -1   9 -17        402.94        343.73        35.57 o                         
   0   9 -17        129.22        194.42        46.60 o                         
   1   9 -17         26.14         49.91        44.23 o                         
   2   9 -17        559.92        566.85        47.19 o                         
  -5  10 -17          2.40         20.20        45.11 o                         
  -4  10 -17        270.47        236.56        32.90 o                         
  -3  10 -17        303.15        261.61        33.92 o                         
  -2  10 -17        109.76         82.94        30.52 o                         
  -1  10 -17         36.13         20.68        43.98 o                         
   0  10 -17        181.77        157.58        49.09 o                         
  -5  11 -17        358.16        376.98        52.58 o                         
  -4  11 -17         25.12         46.81        29.02 o                         
  -3  11 -17         40.28         29.50        31.15 o                         
   4  -8 -16         59.27         76.89        41.20 o                         
   5  -8 -16        365.57        361.86        53.98 o                         
   6  -8 -16        530.93        549.06        41.31 o                         
   7  -8 -16         47.00         44.14        27.88 o                         
   8  -8 -16        306.10        344.37        43.85 o                         
   0  -7 -16        322.39        311.51        58.34 o                         
   1  -7 -16        148.53        166.82        47.45 o                         
   3  -7 -16        354.24        375.53        56.64 o                         
   4  -7 -16        275.83        292.64        48.95 o                         
   5  -7 -16        159.38        197.39        30.07 o                         
   6  -7 -16        384.82        371.73        58.75 o                         
   7  -7 -16        299.41        318.65        33.30 o                         
   8  -7 -16         11.73          2.39        26.60 o                         
   9  -7 -16        178.24        170.74        40.37 o                         
  -1  -6 -16        189.86        228.63        50.85 o                         
   0  -6 -16        238.86        256.41        49.83 o                         
   1  -6 -16        387.11        270.64        50.55 o                         
   3  -6 -16          6.21        -12.39        22.94 o                         
   4  -6 -16       1037.57       1113.71        53.98 o                         
   5  -6 -16        284.03        261.95        29.74 o                         
   6  -6 -16        138.31        145.35        26.25 o                         
   7  -6 -16        513.69        539.60        37.50 o                         
   8  -6 -16        333.32        333.02        33.36 o                         
   9  -6 -16         57.34         53.36        25.94 o                         
  10  -6 -16        157.76        129.54        45.76 o                         
  -2  -5 -16        252.29        244.25        47.91 o                         
  -1  -5 -16        187.45        139.18        43.44 o                         
   0  -5 -16        196.11        215.52        44.31 o                         
   1  -5 -16        634.11        643.55        61.07 o                         
   2  -5 -16       1076.94       1240.40        61.27 o                         
   3  -5 -16        193.53        270.99        27.07 o                         
   4  -5 -16        356.74        370.22        30.16 o                         
   5  -5 -16        735.70        788.24        31.86 o                         
   6  -5 -16        113.57        150.09        17.79 o                         
   7  -5 -16        197.61        208.53        19.67 o                         
   8  -5 -16        843.21        909.06        45.79 o                         
   9  -5 -16        205.86        214.19        29.45 o                         
  10  -5 -16         42.46         -8.58        42.80 o                         
  -4  -4 -16        622.44        551.65        63.88 o                         
  -3  -4 -16        336.49        328.68        52.65 o                         
  -2  -4 -16         72.77         63.04        38.77 o                         
  -1  -4 -16        719.16        845.64        68.17 o                         
   0  -4 -16        516.94        494.19        24.92 o                         
   1  -4 -16        209.41        270.13        23.31 o                         
   2  -4 -16        820.98        893.19        34.53 o                         
   3  -4 -16        861.50        885.28        23.35 o                         
   4  -4 -16         24.73         22.32        13.59 o                         
   5  -4 -16        489.96        532.31        22.50 o                         
   6  -4 -16        611.58        630.87        28.87 o                         
   7  -4 -16         24.95          4.44        17.50 o                         
   8  -4 -16        194.76        179.13        27.05 o                         
   9  -4 -16        399.94        345.20        39.79 o                         
  -5  -3 -16         57.69         73.16        42.32 o                         
  -4  -3 -16        363.36        241.61        50.27 o                         
  -3  -3 -16        632.19        594.42        60.11 o                         
  -2  -3 -16        245.03        219.37        19.72 o                         
  -1  -3 -16         34.10         42.48        15.38 o                         
   0  -3 -16        551.37        553.93        24.44 o                         
   1  -3 -16       2013.30       2064.29        48.07 o                         
   2  -3 -16         78.10         60.05        10.64 o                         
   3  -3 -16       1799.88       1823.06        45.50 o                         
   4  -3 -16        671.12        706.87        21.40 o                         
   5  -3 -16         78.98         85.62        13.09 o                         
   6  -3 -16        576.14        551.52        23.08 o                         
   7  -3 -16         94.60         96.30        17.47 o                         
   8  -3 -16         89.21         53.89        24.12 o                         
   9  -3 -16        166.46        184.47        32.78 o                         
  -5  -2 -16        569.56        515.18        56.86 o                         
  -4  -2 -16         13.11         20.78        35.38 o                         
  -3  -2 -16        666.01        653.65        43.94 o                         
  -2  -2 -16       1541.62       1481.34        53.55 o                         
  -1  -2 -16        524.43        545.95        21.58 o                         
   0  -2 -16         85.25         56.39        15.05 o                         
   1  -2 -16       2047.75       2109.77        41.44 o                         
   2  -2 -16        617.22        642.21        16.67 o                         
   3  -2 -16        391.74        428.68        19.82 o                         
   4  -2 -16       1041.80       1029.60        28.31 o                         
   5  -2 -16       1241.68       1234.07        32.41 o                         
   6  -2 -16        147.52        126.64        15.99 o                         
   7  -2 -16        385.71        386.78        20.81 o                         
   8  -2 -16        265.11        293.41        35.88 o                         
  10  -2 -16        505.16        586.84        49.34 o                         
  -6  -1 -16          9.96         24.78        35.78 o                         
  -5  -1 -16       1048.60       1006.36        73.29 o                         
  -4  -1 -16        306.18        272.87        19.92 o                         
  -3  -1 -16         63.85         60.94        14.72 o                         
  -2  -1 -16       1409.44       1377.05        38.45 o                         
  -1  -1 -16       1624.88       1681.88        42.96 o                         
   0  -1 -16        797.97        841.99        26.33 o                         
   1  -1 -16        504.98        447.77        13.19 o                         
   2  -1 -16       2295.74       2371.53        66.35 o                         
   3  -1 -16        291.98        307.13        15.28 o                         
   4  -1 -16       1032.34       1077.30        30.18 o                         
   5  -1 -16       1592.75       1554.17        37.38 o                         
   6  -1 -16        506.44        532.67        22.53 o                         
   7  -1 -16          1.66         11.15        13.89 o                         
   8  -1 -16        210.54        190.87        38.27 o                         
   9  -1 -16        311.19        373.94        39.51 o                         
  10  -1 -16         12.01         -0.20        35.36 o                         
  -7   0 -16        478.67        353.56        49.68 o                         
  -6   0 -16        462.79        368.00        48.54 o                         
  -5   0 -16        117.83        128.17        38.54 o                         
  -4   0 -16         96.84        103.55        15.14 o                         
  -3   0 -16        944.92        872.49        23.52 o                         
  -2   0 -16        134.67        118.58        11.93 o                         
  -1   0 -16        688.00        754.49        20.28 o                         
   0   0 -16       2040.14       2109.87        36.76 o                         
   1   0 -16         17.59         20.08        12.48 o                         
   2   0 -16       2426.17       2468.94        81.84 o                         
   3   0 -16        752.49        790.38        30.95 o                         
   4   0 -16         14.03         27.94        12.40 o                         
   5   0 -16        492.40        529.60        22.09 o                         
   6   0 -16        724.35        749.12        30.97 o                         
   7   0 -16        164.57        143.08        24.96 o                         
   8   0 -16         50.25         61.84        20.62 o                         
   9   0 -16        682.54        889.72        52.52 o                         
  -7   1 -16        149.66        138.91        38.06 o                         
  -6   1 -16        396.28        372.69        46.13 o                         
  -5   1 -16        196.67        124.94        22.28 o                         
  -4   1 -16        189.94        193.06        14.77 o                         
  -3   1 -16        807.52        779.50        25.96 o                         
  -2   1 -16       1684.98       1693.49        31.36 o                         
  -1   1 -16         47.80         36.06         9.85 o                         
   0   1 -16        547.59        580.19        22.51 o                         
   1   1 -16       1371.48       1423.99        54.40 o                         
   2   1 -16        434.25        462.32        24.65 o                         
   3   1 -16       1469.67       1557.15        53.29 o                         
   4   1 -16       1263.10       1302.20        49.37 o                         
   5   1 -16        273.35        265.70        37.81 o                         
   6   1 -16        455.10        419.53        35.78 o                         
   7   1 -16        704.40        788.85        38.39 o                         
   8   1 -16        327.18        426.09        40.12 o                         
   9   1 -16        154.85        148.50        35.07 o                         
  -8   2 -16        793.57        565.60        56.91 o                         
  -7   2 -16         82.75        104.05        35.46 o                         
  -6   2 -16        107.06         75.82        34.08 o                         
  -5   2 -16       1024.06        937.75        31.90 o                         
  -4   2 -16        463.32        459.69        15.86 o                         
  -3   2 -16        214.89        225.45        12.63 o                         
  -2   2 -16       2375.42       2294.29        69.39 o                         
  -1   2 -16       2278.66       2171.89        40.57 o                         
   0   2 -16        253.61        239.34        11.52 o                         
   1   2 -16       3224.55       3370.35        65.21 o                         
   2   2 -16       1347.50       1352.82        48.76 o                         
   3   2 -16         54.12         40.72        16.63 o                         
   4   2 -16        321.90        314.42        19.40 o                         
   5   2 -16        710.00        695.07        51.46 o                         
   6   2 -16          1.70         32.63        18.72 o                         
   7   2 -16        288.02        298.64        22.83 o                         
   8   2 -16        620.45        779.95        41.64 o                         
  -8   3 -16        488.32        327.32        45.63 o                         
  -7   3 -16        470.43        388.41        46.52 o                         
  -6   3 -16        169.48        110.31        35.32 o                         
  -5   3 -16        355.56        318.23        22.01 o                         
  -4   3 -16       2118.32       1939.36        51.65 o                         
  -3   3 -16       1023.31        892.37        45.02 o                         
  -2   3 -16       1063.83        978.75        63.25 o                         
  -1   3 -16       2762.17       2597.17        77.04 o                         
   0   3 -16       1524.10       1471.76        38.06 o                         
   1   3 -16        406.39        339.90        34.94 o                         
   2   3 -16       2374.93       2294.61        46.84 o                         
   3   3 -16        699.09        690.10        27.01 o                         
   4   3 -16        166.45        138.79        18.46 o                         
   5   3 -16        680.35        709.50        31.21 o                         
   6   3 -16        770.54        878.69        61.24 o                         
   7   3 -16        187.43        265.49        28.33 o                         
   8   3 -16        240.01        259.40        29.00 o                         
  -7   4 -16        467.50        411.62        47.61 o                         
  -6   4 -16       1582.53       1507.57        83.35 o                         
  -5   4 -16         72.13         32.68        20.48 o                         
  -4   4 -16        549.08        555.18        26.57 o                         
  -3   4 -16       2480.71       2620.13        56.73 o                         
  -2   4 -16         75.72         88.86        11.77 o                         
  -1   4 -16       1302.87       1070.30        61.05 o                         
   0   4 -16       2583.06       2405.42        38.52 o                         
   1   4 -16       1695.90       1555.00        30.70 o                         
   2   4 -16        158.83        137.76        13.39 o                         
   3   4 -16        725.28        768.27        30.15 o                         
   4   4 -16        638.72        709.58        36.66 o                         
   5   4 -16         90.22         93.04        21.08 o                         
   6   4 -16        640.48        669.88        50.20 o                         
   7   4 -16        542.66        599.50        35.95 o                         
  -5   5 -16       1489.25       1490.33        74.81 o                         
  -4   5 -16         41.65         44.00        28.89 o                         
  -3   5 -16       1248.67       1237.73        35.11 o                         
  -2   5 -16       1675.70       1549.08        40.76 o                         
  -1   5 -16         15.68         -3.41        10.87 o                         
   0   5 -16        954.99        793.05        30.20 o                         
   1   5 -16       1479.77       1354.36        59.35 o                         
   2   5 -16        323.13        329.05        20.13 o                         
   3   5 -16        254.32        266.69        24.63 o                         
   4   5 -16        844.60        829.14        47.76 o                         
   5   5 -16         68.14         65.13        21.10 o                         
   6   5 -16         96.54        114.16        25.03 o                         
   7   5 -16        539.77        717.95        46.56 o                         
  -5   6 -16       2783.34       3063.41       124.40 o                         
  -4   6 -16       1248.43       1211.02        45.37 o                         
  -3   6 -16        170.37        157.25        28.10 o                         
  -2   6 -16        904.35        882.41        60.73 o                         
  -1   6 -16        459.38        331.01        21.67 o                         
   0   6 -16        140.58        121.13        14.69 o                         
   1   6 -16        303.05        282.68        14.84 o                         
   2   6 -16        947.60        898.46        31.48 o                         
   3   6 -16        278.80        319.41        23.51 o                         
   4   6 -16        303.76        326.97        25.97 o                         
   5   6 -16        488.10        508.31        39.96 o                         
   6   6 -16         40.38         -1.36        25.48 o                         
  -5   7 -16        379.25        494.46        49.64 o                         
  -4   7 -16       2090.36       2042.33        65.26 o                         
  -3   7 -16        593.89        488.48        23.95 o                         
  -2   7 -16         39.01         17.81        16.30 o                         
  -1   7 -16       1199.60       1062.49        50.87 o                         
   0   7 -16        521.53        509.32        28.50 o                         
   1   7 -16        162.58        134.65        27.17 o                         
   2   7 -16        636.34        642.48        60.44 o                         
   3   7 -16        925.34        920.18        51.83 o                         
   4   7 -16         33.56         51.40        32.19 o                         
   5   7 -16        204.05        186.29        35.59 o                         
  -5   8 -16        500.99        541.10        34.70 o                         
  -4   8 -16        499.70        445.10        30.65 o                         
  -3   8 -16        935.57        808.32        40.06 o                         
  -2   8 -16        462.50        409.90        26.34 o                         
  -1   8 -16        145.34        106.64        20.85 o                         
   0   8 -16        552.77        489.75        30.11 o                         
   1   8 -16        455.24        375.15        69.72 o                         
   2   8 -16        113.97        107.67        30.57 o                         
   3   8 -16        442.25        453.66        42.31 o                         
   4   8 -16        303.31        281.36        39.70 o                         
  -5   9 -16       1022.08       1062.41        49.16 o                         
  -4   9 -16          4.94         28.48        28.02 o                         
  -3   9 -16        244.53        225.59        23.06 o                         
  -2   9 -16        402.71        360.85        26.89 o                         
  -1   9 -16         85.66        113.06        22.04 o                         
   0   9 -16          5.29         14.37        25.75 o                         
   1   9 -16        802.33        720.51        40.71 o                         
   2   9 -16        150.35        121.34        27.38 o                         
  -6  10 -16        170.75        131.67        38.66 o                         
  -5  10 -16        647.60        633.02        81.39 o                         
  -4  10 -16        471.16        448.29        37.35 o                         
  -3  10 -16         36.39         29.05        28.19 o                         
  -2  10 -16        288.55        284.81        30.10 o                         
  -1  10 -16        413.89        421.54        63.92 o                         
   0  10 -16        137.65        125.78        26.66 o                         
   1  10 -16        298.98        287.27        32.85 o                         
  -6  11 -16        281.52        313.58        46.65 o                         
  -5  11 -16         20.67          3.54        38.14 o                         
  -4  11 -16        224.76        227.45        34.01 o                         
  -3  11 -16        468.41        450.88        40.60 o                         
  -2  11 -16          4.21         42.32        43.58 o                         
  -1  11 -16        109.47        103.96        46.13 o                         
   4  -9 -15         17.41         30.13        40.74 o                         
   5  -9 -15        123.08        135.83        45.93 o                         
   6  -9 -15        235.15        269.63        34.20 o                         
   7  -9 -15        198.64        204.16        32.70 o                         
   1  -8 -15        140.36        156.34        48.93 o                         
   2  -8 -15         85.24        145.48        47.64 o                         
   4  -8 -15        291.53        284.05        49.25 o                         
   5  -8 -15        145.98        167.61        29.63 o                         
   6  -8 -15        111.63        111.92        28.59 o                         
   7  -8 -15        363.36        431.48        36.84 o                         
   8  -8 -15         69.32         33.05        26.99 o                         
   9  -8 -15        111.06         98.58        30.85 o                         
   0  -7 -15         34.11         62.06        41.78 o                         
   1  -7 -15        307.85        332.98        54.31 o                         
   3  -7 -15        212.57        207.53        46.95 o                         
   4  -7 -15        530.61        608.30        38.12 o                         
   5  -7 -15        867.87        981.94       114.38 o                         
   6  -7 -15          7.25         13.47        25.91 o                         
   7  -7 -15        254.73        261.02        30.49 o                         
   8  -7 -15        326.30        354.30        35.56 o                         
   9  -7 -15        169.03        225.17        30.32 o                         
  10  -7 -15         14.92         46.97        41.26 o                         
  -2  -6 -15        159.84        206.58        34.24 o                         
  -1  -6 -15        374.74        432.21        58.67 o                         
   0  -6 -15        375.19        275.28        51.30 o                         
   1  -6 -15          4.27         -2.93        23.79 o                         
   2  -6 -15        416.91        333.48        46.38 o                         
   3  -6 -15        859.79        890.79        42.50 o                         
   4  -6 -15        142.39        143.37        25.75 o                         
   5  -6 -15        421.23        420.61        25.55 o                         
   6  -6 -15        259.05        271.90        19.87 o                         
   7  -6 -15         27.19         18.83        16.08 o                         
   8  -6 -15        279.24        284.81        38.86 o                         
   9  -6 -15        477.27        554.81        55.34 o                         
  10  -6 -15         20.02        -16.90        39.74 o                         
  -3  -5 -15        354.77        358.32        45.62 o                         
  -2  -5 -15         98.71         95.05        27.80 o                         
  -1  -5 -15         86.06         94.49        38.85 o                         
   0  -5 -15        471.78        456.57        52.97 o                         
   1  -5 -15        458.11        455.45        51.67 o                         
   2  -5 -15        184.70        176.87        18.31 o                         
   3  -5 -15        751.10        822.35        22.85 o                         
   4  -5 -15        526.66        536.94        19.30 o                         
   5  -5 -15         81.17        107.11        13.70 o                         
   6  -5 -15        502.67        513.87        24.38 o                         
   7  -5 -15        346.13        380.21        19.47 o                         
   8  -5 -15          2.67         -3.27        16.20 o                         
   9  -5 -15        293.51        275.13        29.90 o                         
  10  -5 -15        230.72        308.83        51.89 o                         
  -4  -4 -15        123.47         92.12        42.42 o                         
  -3  -4 -15        295.55        280.76        34.59 o                         
  -2  -4 -15        582.66        533.90        37.25 o                         
  -1  -4 -15        181.30        189.02        19.15 o                         
   0  -4 -15        125.45        146.36        20.19 o                         
   1  -4 -15       1244.73       1323.27        26.08 o                         
   2  -4 -15        547.60        592.85        16.56 o                         
   3  -4 -15         24.01         22.18         9.57 o                         
   4  -4 -15        577.50        616.49        21.99 o                         
   5  -4 -15        147.80        164.21        13.35 o                         
   6  -4 -15        134.19        132.82        14.14 o                         
   7  -4 -15        207.75        215.23        15.99 o                         
   8  -4 -15        132.06        139.85        17.28 o                         
   9  -4 -15         46.58         57.54        22.91 o                         
  -5  -3 -15        692.32        690.74        65.33 o                         
  -4  -3 -15        708.38        603.43        60.51 o                         
  -3  -3 -15        128.96        141.19        25.40 o                         
  -2  -3 -15        129.55        115.44        17.31 o                         
  -1  -3 -15        670.31        682.32        24.27 o                         
   0  -3 -15        595.67        584.08        17.93 o                         
   1  -3 -15        258.01        236.47        11.58 o                         
   2  -3 -15       1709.10       1742.19        47.28 o                         
   3  -3 -15        329.96        335.63        14.52 o                         
   4  -3 -15        643.81        679.40        20.96 o                         
   5  -3 -15        440.76        474.80        17.33 o                         
   6  -3 -15        123.73        106.43        13.26 o                         
   7  -3 -15         13.07          9.53        12.85 o                         
   8  -3 -15        245.47        249.97        18.36 o                         
   9  -3 -15        395.73        394.41        33.71 o                         
  -6  -2 -15         35.65         18.36        27.37 o                         
  -5  -2 -15        142.01        125.14        28.80 o                         
  -4  -2 -15        732.47        724.96        33.82 o                         
  -3  -2 -15        604.30        568.49        24.59 o                         
  -2  -2 -15         12.32          9.60        10.73 o                         
  -1  -2 -15       1071.83        943.66        77.20 o                         
   0  -2 -15       2894.06       3006.47        58.13 o                         
   1  -2 -15         39.80         57.06         8.72 o                         
   2  -2 -15        836.95        852.80        18.60 o                         
   3  -2 -15       2261.55       2273.82        40.77 o                         
   4  -2 -15        399.30        483.59        20.52 o                         
   5  -2 -15        302.66        292.51        16.92 o                         
   6  -2 -15        292.49        294.86        17.79 o                         
   7  -2 -15        120.83        137.23        16.30 o                         
   8  -2 -15         63.27         74.45        14.96 o                         
   9  -2 -15        442.40        463.52        47.09 o                         
  10  -2 -15        213.25        186.67        37.99 o                         
  -7  -1 -15        223.67        195.57        31.92 o                         
  -6  -1 -15        560.72        541.63        39.83 o                         
  -5  -1 -15        347.21        316.94        25.45 o                         
  -4  -1 -15        372.07        310.90        20.06 o                         
  -3  -1 -15       1122.23        988.42        36.41 o                         
  -2  -1 -15       1464.92       1420.28        28.95 o                         
  -1  -1 -15          7.46         -8.16        10.99 o                         
   0  -1 -15       1168.77       1122.96        27.38 o                         
   1  -1 -15       2332.56       2498.38        66.12 o                         
   2  -1 -15        379.93        406.46        17.56 o                         
   3  -1 -15       1096.02       1072.36        31.94 o                         
   4  -1 -15       1489.74       1470.62        33.95 o                         
   5  -1 -15        272.29        295.15        17.23 o                         
   6  -1 -15        106.12        110.97        15.07 o                         
   7  -1 -15        448.94        445.75        21.30 o                         
   8  -1 -15        144.98         93.16        22.96 o                         
   9  -1 -15        208.89        250.58        26.14 o                         
  10  -1 -15        433.07        548.21        46.47 o                         
  -7   0 -15        191.50        179.49        40.10 o                         
  -6   0 -15         62.66         47.53        32.29 o                         
  -5   0 -15       1288.45       1227.38        53.46 o                         
  -4   0 -15        761.40        700.24        30.74 o                         
  -3   0 -15        453.90        437.90        16.09 o                         
  -2   0 -15       3454.35       3473.73        57.64 o                         
  -1   0 -15        546.14        502.68        16.51 o                         
   0   0 -15        283.61        258.19        22.58 o                         
   1   0 -15       1997.98       2151.93       134.99 o                         
   2   0 -15        216.79        246.28        18.82 o                         
   3   0 -15         41.55         42.67        10.82 o                         
   4   0 -15        744.68        685.41        22.29 o                         
   5   0 -15        942.13        920.17        44.17 o                         
   6   0 -15        117.78        117.33        18.74 o                         
   7   0 -15        601.77        624.39        26.99 o                         
   8   0 -15        716.32        825.24        53.95 o                         
   9   0 -15          7.28         41.11        22.85 o                         
  10   0 -15        364.57        522.73        46.32 o                         
  -7   1 -15        324.74        241.03        41.50 o                         
  -6   1 -15        193.36        139.42        35.10 o                         
  -5   1 -15        578.96        518.80        21.94 o                         
  -4   1 -15       1335.42       1290.78        28.69 o                         
  -3   1 -15        472.99        445.14        21.00 o                         
  -2   1 -15        648.30        661.74        17.98 o                         
  -1   1 -15       1755.67       1885.74        32.63 o                         
   0   1 -15       1118.46       1102.58        27.07 o                         
   1   1 -15       1347.69       1359.52        48.00 o                         
   2   1 -15        628.50        601.97        35.57 o                         
   3   1 -15        193.35        177.52        30.93 o                         
   4   1 -15         46.24         55.63        29.15 o                         
   5   1 -15       1062.98       1055.62        43.65 o                         
   6   1 -15        136.04        132.35        17.39 o                         
   7   1 -15          4.59         15.22        28.68 o                         
   8   1 -15        595.22        639.83        45.98 o                         
   9   1 -15        460.42        741.93        49.58 o                         
  -8   2 -15          0.47        -15.00        34.01 o                         
  -7   2 -15        106.86        125.45        33.99 o                         
  -6   2 -15        967.14        878.09        61.86 o                         
  -5   2 -15         67.07         47.54        10.90 o                         
  -4   2 -15        569.25        569.60        17.05 o                         
  -3   2 -15       3190.08       2955.53        49.61 o                         
  -2   2 -15        126.48        144.27        10.51 o                         
  -1   2 -15       1842.51       2004.72        32.29 o                         
   0   2 -15       2033.74       1942.85        31.67 o                         
   1   2 -15         39.35         26.07        12.87 o                         
   2   2 -15        605.21        571.60        26.17 o                         
   3   2 -15        519.19        461.09        24.52 o                         
   4   2 -15        362.13        354.88        27.34 o                         
   5   2 -15         89.16         91.77        17.82 o                         
   6   2 -15       1012.32       1074.37        54.21 o                         
   7   2 -15        555.13        571.10        38.26 o                         
   8   2 -15        129.88        191.98        26.84 o                         
   9   2 -15        478.66        547.45        37.07 o                         
  -8   3 -15        571.69        474.35        48.70 o                         
  -7   3 -15         95.54         40.41        30.55 o                         
  -6   3 -15       1121.22       1114.91        69.72 o                         
  -5   3 -15       2644.31       2242.62        43.90 o                         
  -4   3 -15        100.79         92.88         9.75 o                         
  -3   3 -15       2762.39       2584.41       135.11 o                         
  -2   3 -15       1918.43       1791.35        86.32 o                         
  -1   3 -15        218.22        179.09         9.02 o                         
   0   3 -15       2151.18       2030.20        42.74 o                         
   1   3 -15       1813.29       1755.59        43.90 o                         
   2   3 -15        472.87        477.66        19.40 o                         
   3   3 -15        422.58        377.88        19.39 o                         
   4   3 -15        543.53        564.66        26.33 o                         
   5   3 -15        316.55        376.89        28.17 o                         
   6   3 -15        103.83        105.53        21.63 o                         
   7   3 -15        942.79       1123.15        53.69 o                         
   8   3 -15        104.35        126.42        28.96 o                         
  -7   4 -15        783.98        720.31        56.56 o                         
  -6   4 -15         90.28         61.92        33.14 o                         
  -5   4 -15       1680.48       1738.51        73.10 o                         
  -4   4 -15       1362.91       1383.27        69.12 o                         
  -3   4 -15         30.88         22.57        10.73 o                         
  -2   4 -15       1198.34       1225.01        27.50 o                         
  -1   4 -15       1114.01        915.99        39.23 o                         
   0   4 -15        118.93        103.84         9.71 o                         
   1   4 -15       1352.70       1348.49        28.00 o                         
   2   4 -15       1548.18       1543.89        52.01 o                         
   3   4 -15        257.23        280.18        24.36 o                         
   4   4 -15        712.29        702.38        36.39 o                         
   5   4 -15        936.04        853.91        51.80 o                         
   6   4 -15        146.10        190.03        25.57 o                         
   7   4 -15         67.59        109.85        24.52 o                         
   8   4 -15        229.74        215.65        34.91 o                         
  -5   5 -15        533.02        588.72        46.51 o                         
  -4   5 -15       2613.50       2778.19       112.22 o                         
  -3   5 -15        425.12        378.67        19.94 o                         
  -2   5 -15        202.28        200.20        16.95 o                         
  -1   5 -15       1472.86       1337.72        49.67 o                         
   0   5 -15       2492.60       2386.91        58.00 o                         
   1   5 -15        347.95        353.18        15.43 o                         
   2   5 -15       1105.37        985.22        32.29 o                         
   3   5 -15       1266.85       1229.28        52.78 o                         
   4   5 -15         16.72         18.50        18.78 o                         
   5   5 -15        736.33        727.07        34.05 o                         
   6   5 -15        355.75        370.36        29.42 o                         
   7   5 -15         27.27          2.01        24.38 o                         
  -5   6 -15        467.34        451.05        45.89 o                         
  -4   6 -15        714.56        741.80        35.29 o                         
  -3   6 -15       1903.44       1981.49        61.82 o                         
  -2   6 -15         47.53         32.28        10.83 o                         
  -1   6 -15        578.41        487.27        27.41 o                         
   0   6 -15       1174.24       1014.97        23.36 o                         
   1   6 -15        926.44        904.57        49.08 o                         
   2   6 -15         51.07         49.62        15.97 o                         
   3   6 -15       1093.12       1055.49        32.76 o                         
   4   6 -15       1152.81       1123.89        40.58 o                         
   5   6 -15        112.19        149.66        23.98 o                         
   6   6 -15        526.51        550.28        41.32 o                         
  -5   7 -15       1427.69       1475.86        52.32 o                         
  -4   7 -15        313.39        321.52        31.48 o                         
  -3   7 -15        845.55        747.92        38.70 o                         
  -2   7 -15       1578.75       1662.70        57.82 o                         
  -1   7 -15        234.20        204.04        20.92 o                         
   0   7 -15        240.28        206.76        12.53 o                         
   1   7 -15       1421.99       1466.80        39.28 o                         
   2   7 -15        405.64        391.06        24.39 o                         
   3   7 -15         57.27         53.89        18.22 o                         
   4   7 -15        750.94        828.55        32.70 o                         
   5   7 -15        231.26        231.30        23.92 o                         
  -5   8 -15       1077.67       1058.26        45.82 o                         
  -4   8 -15       1606.89       1570.88        60.45 o                         
  -3   8 -15        246.23        245.93        22.58 o                         
  -2   8 -15        301.51        309.60        28.38 o                         
  -1   8 -15       1123.63       1068.36        72.00 o                         
   0   8 -15        201.31        195.56        29.34 o                         
   1   8 -15        336.69        317.59        36.97 o                         
   2   8 -15        786.41        743.57        47.08 o                         
   3   8 -15        122.08        102.85        32.61 o                         
   4   8 -15         60.60         70.58        33.23 o                         
  -6   9 -15        182.41        186.48        37.48 o                         
  -5   9 -15         83.88         81.54        19.33 o                         
  -4   9 -15       1358.74       1289.69        42.40 o                         
  -3   9 -15        753.73        676.81        42.40 o                         
  -2   9 -15         15.40         19.65        19.50 o                         
  -1   9 -15        349.99        316.20        27.35 o                         
   0   9 -15        638.93        596.95        42.02 o                         
   1   9 -15         40.87         36.80        24.10 o                         
   2   9 -15        488.73        553.52        45.32 o                         
   3   9 -15        546.20        611.12        48.40 o                         
  -6  10 -15        976.30        995.57        66.10 o                         
  -5  10 -15        143.16        136.57        25.68 o                         
  -4  10 -15        175.12        169.13        23.32 o                         
  -3  10 -15       1254.20       1140.85        51.18 o                         
  -2  10 -15        573.84        521.20        32.63 o                         
  -1  10 -15         53.54         73.67        29.12 o                         
   0  10 -15        571.75        535.99        35.45 o                         
   1  10 -15        665.35        704.76        41.33 o                         
  -6  11 -15        249.73        247.96        45.41 o                         
  -5  11 -15        448.04        518.56        54.99 o                         
  -4  11 -15        300.70        280.36        27.81 o                         
  -3  11 -15         76.16         62.70        23.70 o                         
  -2  11 -15        548.79        439.95        39.44 o                         
  -1  11 -15        133.43        168.80        27.69 o                         
  -5  12 -15         69.91         45.53        40.05 o                         
  -4  12 -15        348.87        287.83        51.81 o                         
   5  -9 -14        278.42        332.82        46.85 o                         
   6  -9 -14         28.49         15.34        27.53 o                         
   7  -9 -14        321.46        343.22        35.78 o                         
   8  -9 -14        198.96        232.24        48.22 o                         
   9  -9 -14          9.49        -27.52        27.52 o                         
   0  -8 -14         41.73         13.48        30.36 o                         
   1  -8 -14         57.26         81.08        43.99 o                         
   2  -8 -14        172.58        159.77        47.02 o                         
   4  -8 -14        105.91         99.22        27.04 o                         
   5  -8 -14        306.83        328.14        32.58 o                         
   6  -8 -14        135.96        191.14        29.42 o                         
   7  -8 -14        229.59        204.10        29.81 o                         
   8  -8 -14        346.26        384.84        46.55 o                         
   9  -8 -14        147.04        169.13        29.12 o                         
  10  -8 -14          0.59        -23.48        30.54 o                         
  -1  -7 -14          7.29         26.38        28.77 o                         
   0  -7 -14        333.52        376.56        37.11 o                         
   1  -7 -14        171.16        190.74        46.49 o                         
   3  -7 -14        617.32        685.52        49.70 o                         
   4  -7 -14        316.80        306.77        24.00 o                         
   5  -7 -14        181.62        203.92        22.30 o                         
   6  -7 -14        332.09        352.45        19.89 o                         
   7  -7 -14        221.35        280.96        19.35 o                         
   8  -7 -14         28.06         19.98        20.56 o                         
   9  -7 -14         74.56         63.65        24.11 o                         
  10  -7 -14         91.39        115.85        29.28 o                         
  -3  -6 -14        159.65        141.15        75.27 o                         
  -2  -6 -14        212.99        197.74        32.31 o                         
  -1  -6 -14         35.19         28.75        25.87 o                         
   0  -6 -14        160.78        138.85        28.51 o                         
   1  -6 -14        873.03        876.34        45.39 o                         
   2  -6 -14        415.73        396.60        23.29 o                         
   3  -6 -14        227.24        198.19        19.86 o                         
   4  -6 -14        926.35        946.55        34.91 o                         
   5  -6 -14         54.55         59.35        15.57 o                         
   6  -6 -14        156.03        157.90        15.47 o                         
   7  -6 -14        301.59        309.17        18.75 o                         
   8  -6 -14        165.61        194.06        22.78 o                         
   9  -6 -14         53.36         52.80        23.18 o                         
  10  -6 -14        129.71         96.57        24.62 o                         
  11  -6 -14        192.86        192.60        51.63 o                         
  -4  -5 -14        255.61        266.43        36.81 o                         
  -3  -5 -14         34.16         56.31        27.47 o                         
  -2  -5 -14        141.62        154.76        22.05 o                         
  -1  -5 -14        628.06        592.35        40.44 o                         
   0  -5 -14         13.92         18.31        14.32 o                         
   1  -5 -14        521.65        526.99        17.18 o                         
   2  -5 -14       1107.07       1195.98        25.70 o                         
   3  -5 -14          3.67          8.19        10.27 o                         
   4  -5 -14        109.06        111.05        11.55 o                         
   5  -5 -14        935.13       1029.25        25.08 o                         
   6  -5 -14        202.57        209.60        13.59 o                         
   7  -5 -14         26.10         37.67        12.01 o                         
   8  -5 -14        227.47        250.84        19.76 o                         
   9  -5 -14        155.28        133.01        21.36 o                         
  10  -5 -14         25.24         30.84        39.40 o                         
  11  -5 -14        325.21        402.71        59.10 o                         
  -5  -4 -14         19.63        -36.59        36.59 o                         
  -4  -4 -14        384.50        340.54        52.68 o                         
  -3  -4 -14        544.65        512.98        39.99 o                         
  -2  -4 -14         83.26         75.59        16.34 o                         
  -1  -4 -14        354.43        365.30        22.03 o                         
   0  -4 -14        962.73       1015.61        29.17 o                         
   1  -4 -14         59.79         61.00         8.95 o                         
   2  -4 -14       1023.93       1058.06        21.71 o                         
   3  -4 -14       1445.79       1498.94        33.86 o                         
   4  -4 -14         18.01         32.29        10.62 o                         
   5  -4 -14        627.84        653.46        19.49 o                         
   6  -4 -14         82.38         78.72        12.76 o                         
   7  -4 -14        115.82        110.45        13.66 o                         
   8  -4 -14        174.71        168.23        15.31 o                         
   9  -4 -14        627.02        601.07        25.63 o                         
  -6  -3 -14        510.25        449.71        97.96 o                         
  -5  -3 -14        248.51        252.51        33.44 o                         
  -4  -3 -14          4.59        -27.55        34.70 o                         
  -3  -3 -14        749.97        640.80        31.39 o                         
  -2  -3 -14       1040.57        936.66        24.12 o                         
  -1  -3 -14         57.20         48.72        14.26 o                         
   0  -3 -14        539.78        544.20        17.57 o                         
   1  -3 -14       1826.54       1893.66        29.23 o                         
   2  -3 -14        198.88        188.39        10.60 o                         
   3  -3 -14        475.89        481.19        15.72 o                         
   4  -3 -14       1119.06       1183.51        30.00 o                         
   5  -3 -14         61.02         50.42        11.45 o                         
   6  -3 -14        410.68        426.37        17.82 o                         
   7  -3 -14         89.69        103.62        12.88 o                         
   8  -3 -14         16.36         22.53        13.78 o                         
   9  -3 -14        350.11        356.34        23.59 o                         
  10  -3 -14        325.28        316.08        40.42 o                         
  11  -3 -14         35.89         15.23        32.97 o                         
  -6  -2 -14        416.05        397.41        42.45 o                         
  -5  -2 -14        777.56        792.34        67.65 o                         
  -4  -2 -14        425.57        435.63        20.58 o                         
  -3  -2 -14        112.94         99.31        14.40 o                         
  -2  -2 -14       1133.71       1092.72        39.19 o                         
  -1  -2 -14        623.08        619.96        24.81 o                         
   0  -2 -14        307.88        318.42        12.55 o                         
   1  -2 -14       1509.50       1473.80        26.03 o                         
   2  -2 -14        460.68        486.90        15.99 o                         
   3  -2 -14         58.58         59.79         9.90 o                         
   4  -2 -14        788.66        714.75        22.67 o                         
   5  -2 -14        620.13        603.94        21.56 o                         
   6  -2 -14          6.79         14.10        12.10 o                         
   7  -2 -14        484.24        493.12        25.85 o                         
   8  -2 -14         74.58         73.53        14.37 o                         
   9  -2 -14         43.38         29.86        21.72 o                         
  10  -2 -14        517.96        602.21        64.56 o                         
  11  -2 -14        148.85        248.25        39.43 o                         
  -7  -1 -14        372.11        382.68        51.17 o                         
  -6  -1 -14        105.43         78.41        25.62 o                         
  -5  -1 -14        535.14        516.84        36.38 o                         
  -4  -1 -14       2040.77       1888.54        44.86 o                         
  -3  -1 -14        117.61         98.06        11.12 o                         
  -2  -1 -14       2088.90       2023.71        48.01 o                         
  -1  -1 -14       3219.44       3326.85        56.00 o                         
   0  -1 -14        759.63        758.76        32.76 o                         
   1  -1 -14        778.38        760.48        19.14 o                         
   2  -1 -14        717.33        780.92        24.28 o                         
   3  -1 -14        479.26        486.30        17.23 o                         
   4  -1 -14          0.82         16.06        10.77 o                         
   5  -1 -14        883.98        857.03        26.47 o                         
   6  -1 -14       1702.22       1614.65        39.24 o                         
   7  -1 -14        185.38        197.18        19.01 o                         
   8  -1 -14        585.98        550.01        35.07 o                         
   9  -1 -14        142.14        169.66        29.08 o                         
  10  -1 -14         35.68        131.75        34.29 o                         
  -8   0 -14        115.77        114.77        44.43 o                         
  -7   0 -14        452.96        407.77        35.53 o                         
  -6   0 -14       1327.40       1296.95        42.45 o                         
  -5   0 -14        479.37        457.80        22.69 o                         
  -4   0 -14        770.15        684.15        27.73 o                         
  -3   0 -14       2733.79       2503.67        46.27 o                         
  -2   0 -14        124.31        115.30        10.83 o                         
  -1   0 -14        892.63       1007.28        22.01 o                         
   0   0 -14        668.94        654.88        18.95 o                         
   1   0 -14        355.92        378.50        44.48 o                         
   2   0 -14         73.21         52.68         7.88 o                         
   3   0 -14        634.99        631.93        21.61 o                         
   4   0 -14        508.48        492.72        18.60 o                         
   5   0 -14        275.97        276.59        19.75 o                         
   6   0 -14       1514.90       1439.24        52.66 o                         
   7   0 -14        512.12        473.29        24.19 o                         
   8   0 -14         50.76         58.74        19.89 o                         
   9   0 -14        242.97        322.81        49.19 o                         
  10   0 -14        137.81        269.75        38.79 o                         
  -8   1 -14        358.92        333.56        45.09 o                         
  -7   1 -14         94.67         40.79        32.03 o                         
  -6   1 -14       1019.94        988.20        35.14 o                         
  -5   1 -14       1436.00       1353.19        34.85 o                         
  -4   1 -14        240.93        226.09        12.51 o                         
  -3   1 -14        765.01        762.02        25.80 o                         
  -2   1 -14       2107.38       2160.21        35.30 o                         
  -1   1 -14         12.26          4.59         8.31 o                         
   0   1 -14        768.41        818.06        20.20 o                         
   1   1 -14        759.57        826.93        34.91 o                         
   2   1 -14        326.73        288.96        18.57 o                         
   3   1 -14        706.26        697.80        46.78 o                         
   4   1 -14        481.34        506.64        23.12 o                         
   5   1 -14        263.40        262.57        31.47 o                         
   6   1 -14        446.48        388.72        34.13 o                         
   7   1 -14       1397.59       1482.91        70.43 o                         
   8   1 -14        102.54        207.68        26.36 o                         
   9   1 -14         68.77        101.79        31.42 o                         
  10   1 -14        311.31        419.98        44.73 o                         
  -8   2 -14        905.42        716.67        57.12 o                         
  -7   2 -14        240.04        149.14        35.69 o                         
  -6   2 -14         75.93         58.40        12.97 o                         
  -5   2 -14       1745.81       1693.07        44.31 o                         
  -4   2 -14       1683.48       1588.63        31.38 o                         
  -3   2 -14        237.57        228.35        11.38 o                         
  -2   2 -14       2165.62       2118.23        39.62 o                         
  -1   2 -14        822.27        764.93        16.96 o                         
   0   2 -14         95.01         96.21        11.63 o                         
   1   2 -14        765.90        800.62        24.82 o                         
   2   2 -14        909.73        973.46        32.13 o                         
   3   2 -14         20.15         16.34        16.24 o                         
   4   2 -14        595.05        611.25        26.07 o                         
   5   2 -14        440.83        464.76        37.08 o                         
   6   2 -14         21.88         16.44        17.44 o                         
   7   2 -14        521.71        609.17        45.20 o                         
   8   2 -14        215.95        292.50        39.84 o                         
   9   2 -14         15.02         57.59        25.37 o                         
  -8   3 -14        125.27        115.59        34.62 o                         
  -7   3 -14       1427.43       1332.28        74.65 o                         
  -6   3 -14       1160.88        964.78        63.46 o                         
  -5   3 -14        332.84        315.19        14.49 o                         
  -4   3 -14       2115.79       2000.46        80.34 o                         
  -3   3 -14        831.90        761.88        40.28 o                         
  -2   3 -14        366.91        358.87        15.64 o                         
  -1   3 -14       1649.71       1664.56        25.29 o                         
   0   3 -14        484.55        437.98        17.75 o                         
   1   3 -14       1256.05       1238.47        31.84 o                         
   2   3 -14        712.56        686.08        24.93 o                         
   3   3 -14       1522.18       1511.20        36.23 o                         
   4   3 -14         56.50         37.74        15.08 o                         
   5   3 -14        643.66        660.07        30.53 o                         
   6   3 -14        455.31        529.56        30.51 o                         
   7   3 -14         45.73         64.65        22.12 o                         
   8   3 -14        121.23        117.20        24.57 o                         
  -7   4 -14        524.17        499.30        47.70 o                         
  -6   4 -14       2772.75       2900.24       120.48 o                         
  -5   4 -14         70.54         53.94        18.72 o                         
  -4   4 -14        767.28        838.19        37.73 o                         
  -3   4 -14       2345.35       2334.61        41.24 o                         
  -2   4 -14        127.23        137.61        11.45 o                         
  -1   4 -14        606.61        518.88        19.76 o                         
   0   4 -14       2403.05       2216.50        33.90 o                         
   1   4 -14       1043.42       1055.73        25.89 o                         
   2   4 -14         64.97         54.98        14.31 o                         
   3   4 -14       2286.97       2326.55        66.53 o                         
   4   4 -14       1266.51       1322.58        49.18 o                         
   5   4 -14        108.12        101.52        20.35 o                         
   6   4 -14        940.58        865.21        52.88 o                         
   7   4 -14        226.10        257.37        28.64 o                         
   8   4 -14          9.59        -23.71        23.71 o                         
  -5   5 -14       1905.98       2065.05        89.30 o                         
  -4   5 -14         29.63         14.85        16.92 o                         
  -3   5 -14       1233.96       1161.18        32.58 o                         
  -2   5 -14        916.78        848.75        27.19 o                         
  -1   5 -14        103.96         75.06        11.02 o                         
   0   5 -14        335.42        309.59        18.90 o                         
   1   5 -14       1438.31       1374.20        33.96 o                         
   2   5 -14        490.36        470.70        26.24 o                         
   3   5 -14        535.54        501.76        30.57 o                         
   4   5 -14       1104.71       1033.33        37.42 o                         
   5   5 -14        183.55        136.83        22.49 o                         
   6   5 -14        280.89        249.53        30.40 o                         
   7   5 -14        214.00        231.00        27.07 o                         
  -5   6 -14       2511.12       2860.94       115.50 o                         
  -4   6 -14       1238.01       1307.39        47.19 o                         
  -3   6 -14        365.52        383.16        35.01 o                         
  -2   6 -14       2319.84       2137.48        85.94 o                         
  -1   6 -14       1277.66       1095.81        40.15 o                         
   0   6 -14        130.13        116.15         9.63 o                         
   1   6 -14        394.21        346.08        14.87 o                         
   2   6 -14       1156.06       1145.96        51.34 o                         
   3   6 -14        120.04        118.34        19.25 o                         
   4   6 -14         45.88         49.29        20.25 o                         
   5   6 -14        773.28        850.65        55.08 o                         
   6   6 -14        101.48        119.27        25.01 o                         
  -5   7 -14        254.94        289.38        26.27 o                         
  -4   7 -14       2726.56       2663.11        63.50 o                         
  -3   7 -14       1575.74       1424.52        52.08 o                         
  -2   7 -14          0.82          0.79        16.34 o                         
  -1   7 -14        516.26        458.04        25.53 o                         
   0   7 -14        674.34        620.14        18.87 o                         
   1   7 -14         10.68         33.14        15.22 o                         
   2   7 -14        804.39        715.46        26.73 o                         
   3   7 -14       1039.14       1001.85        33.31 o                         
   4   7 -14        149.68        143.84        20.69 o                         
   5   7 -14        349.51        380.57        26.46 o                         
  -5   8 -14        504.85        609.56        35.63 o                         
  -4   8 -14        219.00        207.67        24.43 o                         
  -3   8 -14       3048.65       2733.45        94.04 o                         
  -2   8 -14       1099.73       1118.08        39.16 o                         
  -1   8 -14        137.54        122.74        21.52 o                         
   0   8 -14        915.12        805.10        24.75 o                         
   1   8 -14        765.40        746.12        24.57 o                         
   2   8 -14          3.29         16.98        16.50 o                         
   3   8 -14        290.77        267.53        22.24 o                         
   4   8 -14        346.66        368.44        39.78 o                         
  -6   9 -14       1010.47       1024.22        64.12 o                         
  -5   9 -14        475.08        519.51        27.28 o                         
  -4   9 -14        709.22        659.55        37.56 o                         
  -3   9 -14        223.39        205.46        23.39 o                         
  -2   9 -14        862.21        807.07        35.43 o                         
  -1   9 -14        608.76        559.27        38.94 o                         
   0   9 -14        120.93        140.00        31.99 o                         
   1   9 -14        726.30        698.71        37.69 o                         
   2   9 -14        215.07        243.53        36.86 o                         
   3   9 -14         24.05         96.76        34.49 o                         
  -6  10 -14         79.89         85.71        24.93 o                         
  -5  10 -14        270.24        264.25        28.73 o                         
  -4  10 -14       1151.86       1058.47        40.85 o                         
  -3  10 -14        201.89        229.41        26.34 o                         
  -2  10 -14        317.30        273.97        33.56 o                         
  -1  10 -14       1109.14       1048.51        53.62 o                         
   0  10 -14        414.10        485.19        35.47 o                         
   1  10 -14        217.69        271.51        32.05 o                         
   2  10 -14        521.84        581.36        38.73 o                         
  -6  11 -14        704.61        573.22        38.77 o                         
  -5  11 -14          2.59         -0.97        24.96 o                         
  -4  11 -14        697.93        636.62        42.54 o                         
  -3  11 -14        777.29        705.63        37.69 o                         
  -2  11 -14         42.27         88.07        31.31 o                         
  -1  11 -14        374.81        339.36        31.61 o                         
   0  11 -14        768.36        835.94        44.22 o                         
  -7  12 -14         60.82         38.98        40.89 o                         
  -6  12 -14        480.69        367.23        36.53 o                         
  -5  12 -14        350.16        306.77        35.19 o                         
  -4  12 -14          4.13         23.95        29.03 o                         
  -3  12 -14        399.09        361.97        40.06 o                         
   5 -10 -13        561.16        646.70        61.40 o                         
   6 -10 -13        133.08        128.66        43.69 o                         
   7 -10 -13        112.67        128.59        43.57 o                         
   8 -10 -13        340.23        405.53        55.37 o                         
   1  -9 -13         11.51        -17.76        39.12 o                         
   4  -9 -13         23.67         52.75        35.28 o                         
   5  -9 -13        187.34        189.78        42.85 o                         
   6  -9 -13        477.82        525.75        53.51 o                         
   7  -9 -13         76.62         57.55        40.56 o                         
   8  -9 -13        148.50        153.54        30.15 o                         
   9  -9 -13        153.64        145.98        29.48 o                         
   0  -8 -13        135.00        199.87        74.65 o                         
   1  -8 -13        372.27        420.10        50.05 o                         
   3  -8 -13        304.03        330.44        41.46 o                         
   4  -8 -13        213.84        246.11        53.16 o                         
   5  -8 -13         30.92         34.40        22.97 o                         
   6  -8 -13        396.99        445.61        28.39 o                         
   7  -8 -13        411.05        443.56        34.44 o                         
   8  -8 -13         74.94         59.67        26.24 o                         
   9  -8 -13         51.90         21.81        24.53 o                         
  10  -8 -13        232.24        243.34        57.87 o                         
  -2  -7 -13        197.07        171.64        33.04 o                         
  -1  -7 -13        321.55        362.37        36.80 o                         
   0  -7 -13         97.39        134.23        30.25 o                         
   1  -7 -13        327.08        362.18        84.89 o                         
   2  -7 -13        848.93        832.38        70.31 o                         
   3  -7 -13         72.79         70.88        21.53 o                         
   4  -7 -13        248.71        231.42        21.09 o                         
   5  -7 -13        187.92        217.14        19.10 o                         
   6  -7 -13         78.64         58.58        14.53 o                         
   7  -7 -13        376.45        408.68        21.14 o                         
   8  -7 -13        667.49        742.22        52.64 o                         
   9  -7 -13         50.79         40.22        24.42 o                         
  10  -7 -13        210.76        146.52        26.53 o                         
  11  -7 -13        258.95        228.05        53.85 o                         
  -3  -6 -13        123.37        157.12        32.12 o                         
  -2  -6 -13         22.36         26.23        26.81 o                         
  -1  -6 -13        312.12        336.53        36.41 o                         
   0  -6 -13        429.12        477.08        24.59 o                         
   1  -6 -13        318.99        311.90        19.82 o                         
   2  -6 -13       1128.86       1184.75        28.32 o                         
   3  -6 -13        375.13        415.33        14.98 o                         
   4  -6 -13        107.19        103.78        11.40 o                         
   5  -6 -13        430.37        436.25        19.19 o                         
   6  -6 -13         96.93         94.83        12.85 o                         
   7  -6 -13          1.34         -1.91        12.04 o                         
   8  -6 -13        191.53        205.17        17.30 o                         
   9  -6 -13        559.87        543.42        46.61 o                         
  10  -6 -13        100.00         69.08        32.07 o                         
  11  -6 -13        291.76        372.81        58.73 o                         
  -4  -5 -13         23.47         49.82        28.17 o                         
  -3  -5 -13        232.28        275.97        32.89 o                         
  -2  -5 -13        121.36        134.62        21.00 o                         
  -1  -5 -13        226.21        204.29        23.23 o                         
   0  -5 -13        849.17        915.93        21.87 o                         
   1  -5 -13        361.77        360.64        16.19 o                         
   2  -5 -13        253.73        270.43        13.12 o                         
   3  -5 -13        561.32        598.93        20.74 o                         
   4  -5 -13        498.22        492.26        18.68 o                         
   5  -5 -13         92.45         99.04        13.78 o                         
   6  -5 -13        760.86        746.10        21.34 o                         
   7  -5 -13        332.12        325.74        17.62 o                         
   8  -5 -13        117.26        124.13        15.42 o                         
   9  -5 -13        673.49        664.68        38.90 o                         
  10  -5 -13        476.39        374.91        27.35 o                         
  11  -5 -13         37.14         55.16        47.10 o                         
  -5  -4 -13        246.97        222.48        44.86 o                         
  -4  -4 -13        314.21        392.10        51.14 o                         
  -3  -4 -13        101.77         71.83        22.50 o                         
  -2  -4 -13        732.07        725.34        27.08 o                         
  -1  -4 -13        266.93        276.64        11.96 o                         
   0  -4 -13        186.39        194.30        17.32 o                         
   1  -4 -13       1141.33       1242.79        21.87 o                         
   2  -4 -13        266.54        270.79        12.30 o                         
   3  -4 -13        876.64        909.59        19.10 o                         
   4  -4 -13        906.05        922.65        27.71 o                         
   5  -4 -13        261.63        252.11        14.04 o                         
   6  -4 -13        157.45        166.12        13.89 o                         
   7  -4 -13        200.98        208.44        15.13 o                         
   8  -4 -13        242.42        214.46        16.25 o                         
   9  -4 -13         43.28         47.30        15.81 o                         
  10  -4 -13        708.73        711.96        54.37 o                         
  -6  -3 -13         14.11         23.84        26.13 o                         
  -5  -3 -13        234.24        178.67        29.90 o                         
  -4  -3 -13        784.08        655.32        57.60 o                         
  -3  -3 -13        137.03        137.89        13.98 o                         
  -2  -3 -13        927.20        905.23        23.37 o                         
  -1  -3 -13       2703.42       2664.97        49.72 o                         
   0  -3 -13        224.07        233.29        10.84 o                         
   1  -3 -13        513.49        524.50        13.56 o                         
   2  -3 -13        189.11        212.11        10.48 o                         
   3  -3 -13         20.00         33.10         8.25 o                         
   4  -3 -13         51.48         67.27        10.98 o                         
   5  -3 -13        595.35        595.20        19.15 o                         
   6  -3 -13        280.68        260.78        15.00 o                         
   7  -3 -13        127.35        127.76        13.07 o                         
   8  -3 -13        648.92        615.10        21.71 o                         
   9  -3 -13        213.39        171.30        18.16 o                         
  10  -3 -13        108.14        136.35        33.62 o                         
  11  -3 -13        351.54        451.82        43.83 o                         
  -7  -2 -13        192.05        152.47        29.75 o                         
  -6  -2 -13        288.50        260.12        54.95 o                         
  -5  -2 -13         38.84         31.18        19.35 o                         
  -4  -2 -13        520.87        492.41        17.64 o                         
  -3  -2 -13        879.74        771.90        24.88 o                         
  -2  -2 -13        376.26        340.55        14.38 o                         
  -1  -2 -13         41.94         51.86        11.99 o                         
   0  -2 -13       1049.53       1045.75        21.64 o                         
   1  -2 -13         61.79         65.72         7.98 o                         
   2  -2 -13        513.06        500.56        17.49 o                         
   3  -2 -13        731.83        685.73        21.73 o                         
   4  -2 -13        813.45        842.62        23.59 o                         
   5  -2 -13        321.51        322.50        15.05 o                         
   6  -2 -13        608.25        636.11        22.43 o                         
   7  -2 -13        224.34        220.47        16.58 o                         
   8  -2 -13        568.22        508.94        21.91 o                         
   9  -2 -13        524.18        477.42        33.49 o                         
  10  -2 -13         37.61         35.43        20.66 o                         
  11  -2 -13        117.86        143.82        34.27 o                         
  -8  -1 -13        210.85        165.05        46.51 o                         
  -7  -1 -13        130.07        128.97        30.64 o                         
  -6  -1 -13        468.25        422.90        23.55 o                         
  -5  -1 -13        610.87        580.24        25.43 o                         
  -4  -1 -13        138.25        103.87        10.23 o                         
  -3  -1 -13       2463.70       2391.84        76.19 o                         
  -2  -1 -13       2700.27       2598.00        44.39 o                         
  -1  -1 -13        184.41        152.25        12.34 o                         
   0  -1 -13       1100.58       1154.31        26.84 o                         
   1  -1 -13        890.53        942.94        21.10 o                         
   2  -1 -13         68.70         70.20         8.65 o                         
   3  -1 -13        188.61        196.92        13.81 o                         
   4  -1 -13       1928.35       1811.32        37.91 o                         
   5  -1 -13        527.24        468.93        18.67 o                         
   6  -1 -13        304.03        283.56        19.53 o                         
   7  -1 -13        853.89        746.14        28.49 o                         
   8  -1 -13         84.18         79.69        19.17 o                         
   9  -1 -13        402.67        431.23        34.64 o                         
  10  -1 -13        168.64        326.07        38.44 o                         
  11  -1 -13         17.26         21.61        32.61 o                         
  -8   0 -13        743.41        543.41        59.40 o                         
  -7   0 -13        866.91        778.29        52.48 o                         
  -6   0 -13         35.37         21.51        17.38 o                         
  -5   0 -13       1036.68        976.00        32.34 o                         
  -4   0 -13       1539.78       1450.24        36.49 o                         
  -3   0 -13        418.41        356.73        16.22 o                         
  -2   0 -13       2706.51       2827.06        43.17 o                         
  -1   0 -13       1037.75       1007.79        21.25 o                         
   0   0 -13        131.76        146.36        10.80 o                         
   1   0 -13       1234.40       1192.60        36.33 o                         
   2   0 -13        631.76        661.94        25.65 o                         
   3   0 -13        175.89        183.73        13.26 o                         
   4   0 -13       1106.92       1061.10        32.23 o                         
   5   0 -13        928.38        888.17        29.88 o                         
   6   0 -13        105.01         94.80        20.83 o                         
   7   0 -13        865.47        923.49        32.39 o                         
   8   0 -13        498.13        508.07        31.58 o                         
   9   0 -13         40.29         62.21        19.83 o                         
  10   0 -13        383.10        521.97       103.34 o                         
  -9   1 -13         45.15         76.42        40.82 o                         
  -8   1 -13        263.07        204.08        28.80 o                         
  -7   1 -13       1337.46       1191.38        57.16 o                         
  -6   1 -13        251.56        179.06        15.24 o                         
  -5   1 -13        186.35        177.98        14.96 o                         
  -4   1 -13       1587.35       1466.48        34.47 o                         
  -3   1 -13        501.93        555.02        18.97 o                         
  -2   1 -13        119.20        129.70         9.52 o                         
  -1   1 -13       1935.00       2109.62        33.52 o                         
   0   1 -13       1748.09       1869.72        33.41 o                         
   1   1 -13         84.66         50.37        15.58 o                         
   2   1 -13        912.90        980.68        37.51 o                         
   3   1 -13        866.89        806.05        27.14 o                         
   4   1 -13        563.81        551.29        23.45 o                         
   5   1 -13       1541.21       1486.26        51.28 o                         
   6   1 -13        547.66        553.86        24.32 o                         
   7   1 -13        186.33        234.58        24.82 o                         
   8   1 -13        188.90        195.13        21.77 o                         
   9   1 -13        137.76        138.77        31.64 o                         
  10   1 -13         35.13         68.16        39.02 o                         
  -8   2 -13         37.74         34.66        29.80 o                         
  -7   2 -13        620.91        512.33        47.14 o                         
  -6   2 -13       1396.51       1413.87        39.00 o                         
  -5   2 -13        148.15        108.00        12.67 o                         
  -4   2 -13        653.05        578.48        15.98 o                         
  -3   2 -13       2025.38       1836.42        33.35 o                         
  -2   2 -13          1.94          5.13         7.18 o                         
  -1   2 -13       1417.44       1418.15        26.60 o                         
   0   2 -13       2358.09       2396.80        54.30 o                         
   1   2 -13        954.41        978.86        26.76 o                         
   2   2 -13         25.92         39.10        16.30 o                         
   3   2 -13        828.37        836.60        50.63 o                         
   4   2 -13         68.90         78.54        15.06 o                         
   5   2 -13        153.89        181.51        18.74 o                         
   6   2 -13       1655.91       1690.79        58.27 o                         
   7   2 -13         46.34        133.47        29.59 o                         
   8   2 -13         60.97         88.00        21.79 o                         
   9   2 -13        453.80        479.44        33.70 o                         
  -8   3 -13       1183.77       1011.57        62.99 o                         
  -7   3 -13         48.89         12.62        30.88 o                         
  -6   3 -13       1873.51       1822.83        87.01 o                         
  -5   3 -13       1779.72       1694.93        34.85 o                         
  -4   3 -13         37.04         33.67         7.86 o                         
  -3   3 -13        469.38        468.76        30.76 o                         
  -2   3 -13        554.47        537.32        24.22 o                         
  -1   3 -13        220.68        169.49         7.68 o                         
   0   3 -13        624.52        631.80        19.88 o                         
   1   3 -13        391.82        363.92        19.73 o                         
   2   3 -13        480.44        477.96        20.71 o                         
   3   3 -13        625.26        613.08        22.24 o                         
   4   3 -13        666.24        635.16        26.64 o                         
   5   3 -13        397.22        433.94        28.53 o                         
   6   3 -13        519.25        541.88        30.01 o                         
   7   3 -13        377.80        385.04        29.53 o                         
   8   3 -13         33.91         24.21        21.54 o                         
   9   3 -13        125.82        145.07        31.24 o                         
  -7   4 -13       1222.23       1121.76        66.31 o                         
  -6   4 -13         44.10         26.32        28.22 o                         
  -5   4 -13       1696.99       1943.35        59.97 o                         
  -4   4 -13       1371.64       1587.77        52.93 o                         
  -3   4 -13        161.39        166.29        12.81 o                         
  -2   4 -13        836.25        786.47        22.00 o                         
  -1   4 -13        736.98        702.11        22.45 o                         
   0   4 -13        887.64        837.73        23.52 o                         
   1   4 -13        682.37        693.22        19.92 o                         
   2   4 -13       1925.58       2011.49        48.15 o                         
   3   4 -13        158.42        149.38        21.60 o                         
   4   4 -13        435.28        447.36        25.59 o                         
   5   4 -13        449.53        395.81        25.89 o                         
   6   4 -13        135.37        122.21        21.98 o                         
   7   4 -13        132.00        151.71        24.27 o                         
   8   4 -13        118.86        114.99        24.70 o                         
  -5   5 -13        704.02        743.70        48.89 o                         
  -4   5 -13       2315.74       2621.34        70.47 o                         
  -3   5 -13        259.81        227.04        20.89 o                         
  -2   5 -13        326.60        306.02        13.83 o                         
  -1   5 -13         48.80         47.71         9.91 o                         
   0   5 -13        883.78        833.24        19.03 o                         
   1   5 -13        114.56        106.39        12.59 o                         
   2   5 -13       1013.99        999.58        39.90 o                         
   3   5 -13       1089.12       1090.05        36.32 o                         
   4   5 -13         90.26         66.49        18.45 o                         
   5   5 -13        458.81        480.47        28.85 o                         
   6   5 -13        365.27        344.96        27.99 o                         
   7   5 -13          7.24         32.77        21.78 o                         
  -5   6 -13        282.18        298.03        36.96 o                         
  -4   6 -13        270.67        225.48        22.35 o                         
  -3   6 -13       1761.02       1797.42        52.85 o                         
  -2   6 -13        310.82        286.58        19.50 o                         
  -1   6 -13        154.21        119.97        10.97 o                         
   0   6 -13       2041.25       1815.35        34.75 o                         
   1   6 -13        791.10        816.71        27.38 o                         
   2   6 -13        102.59        111.93        17.38 o                         
   3   6 -13        802.88        798.02        31.72 o                         
   4   6 -13        455.95        544.75        28.80 o                         
   5   6 -13         22.89         44.22        20.90 o                         
   6   6 -13        257.03        295.60        27.54 o                         
  -5   7 -13        842.91        987.88        40.84 o                         
  -4   7 -13       1097.47       1089.23        53.48 o                         
  -3   7 -13        956.56        901.43        31.99 o                         
  -2   7 -13       1319.59       1194.42        45.21 o                         
  -1   7 -13         85.73        109.31        18.43 o                         
   0   7 -13        639.87        601.87        20.41 o                         
   1   7 -13       1904.71       1728.96        44.77 o                         
   2   7 -13        332.00        349.61        20.82 o                         
   3   7 -13         64.14         79.35        17.39 o                         
   4   7 -13        488.50        492.64        26.31 o                         
   5   7 -13        224.83        226.09        22.95 o                         
   6   7 -13         13.46         -0.98        23.75 o                         
  -5   8 -13        573.01        642.31        28.06 o                         
  -4   8 -13       1340.75       1364.43        41.54 o                         
  -3   8 -13        883.48        797.76        33.40 o                         
  -2   8 -13        298.70        263.52        23.20 o                         
  -1   8 -13       1544.00       1429.02        55.79 o                         
   0   8 -13        474.64        461.27        20.26 o                         
   1   8 -13        355.81        285.26        19.32 o                         
   2   8 -13        605.15        566.04        25.37 o                         
   3   8 -13        197.63        205.24        20.42 o                         
   4   8 -13         53.11         53.86        19.47 o                         
   5   8 -13        140.99        163.00        22.29 o                         
  -6   9 -13        151.89        184.57        36.47 o                         
  -5   9 -13         36.92         29.53        24.36 o                         
  -4   9 -13       1033.72       1003.89        53.44 o                         
  -3   9 -13       2056.88       1880.88        53.73 o                         
  -2   9 -13        301.61        284.07        25.74 o                         
  -1   9 -13        454.67        425.66        36.09 o                         
   0   9 -13       1973.33       1750.96        63.48 o                         
   1   9 -13         29.68         48.30        23.68 o                         
   2   9 -13        175.79        201.43        33.50 o                         
   3   9 -13        226.92        251.98        35.73 o                         
  -6  10 -13        752.93        740.42        53.27 o                         
  -5  10 -13        402.12        381.17        31.77 o                         
  -4  10 -13          1.40         23.97        21.56 o                         
  -3  10 -13       1357.81       1232.15        72.34 o                         
  -2  10 -13        783.81        801.65        93.70 o                         
  -1  10 -13          8.94         28.80        24.58 o                         
   0  10 -13        822.52        753.96        42.64 o                         
   1  10 -13        512.02        537.86        36.56 o                         
   2  10 -13          0.30         19.94        25.74 o                         
  -7  11 -13        415.92        449.11        36.10 o                         
  -6  11 -13         67.78         63.92        26.38 o                         
  -5  11 -13        652.91        634.99        40.91 o                         
  -4  11 -13        598.24        592.96        42.02 o                         
  -3  11 -13         87.48         66.51        29.48 o                         
  -2  11 -13        871.10        862.57        50.50 o                         
  -1  11 -13        389.92        379.02        33.10 o                         
   0  11 -13         25.95         76.25        28.06 o                         
  -7  12 -13        936.40        878.78        48.36 o                         
  -6  12 -13        339.53        380.08        37.06 o                         
  -5  12 -13         46.68         30.99        28.66 o                         
  -4  12 -13        965.79        885.29        82.13 o                         
  -3  12 -13        119.93        163.84        34.75 o                         
  -2  12 -13        124.73        150.81        34.87 o                         
   5 -10 -12         34.56         63.87        40.00 o                         
   6 -10 -12        246.65        345.41        49.63 o                         
   7 -10 -12        225.23        266.18        48.10 o                         
   8 -10 -12         29.39         -3.79        42.79 o                         
   9 -10 -12        138.97         79.05        45.58 o                         
   1  -9 -12        292.29        372.42        50.51 o                         
   2  -9 -12        218.26        189.16        41.20 o                         
   3  -9 -12         42.15         39.21        33.97 o                         
   4  -9 -12        670.45        822.77        60.16 o                         
   5  -9 -12        473.41        490.65        50.93 o                         
   6  -9 -12          9.63        -39.48        39.48 o                         
   7  -9 -12        424.48        474.32        52.65 o                         
   8  -9 -12        355.98        372.44        52.67 o                         
   9  -9 -12          2.59          4.25        25.92 o                         
  10  -9 -12        115.61        119.31        28.67 o                         
  -1  -8 -12        192.87        185.06        46.56 o                         
   0  -8 -12        139.60        106.34        40.18 o                         
   1  -8 -12        137.08        125.41        40.14 o                         
   2  -8 -12        507.20        660.22        49.16 o                         
   3  -8 -12        252.62        247.77        36.66 o                         
   4  -8 -12        263.79        287.17        30.55 o                         
   5  -8 -12        426.10        485.81        28.47 o                         
   6  -8 -12        241.74        262.05        24.83 o                         
   7  -8 -12         44.29         38.93        21.71 o                         
   8  -8 -12        512.24        573.95        38.16 o                         
   9  -8 -12        295.79        300.96        39.30 o                         
  10  -8 -12          4.98        -10.56        32.75 o                         
  11  -8 -12        551.19        550.98        66.06 o                         
  -2  -7 -12         95.34        183.45        32.90 o                         
  -1  -7 -12        169.53        135.85        42.30 o                         
   0  -7 -12       1016.27       1139.66        50.51 o                         
   1  -7 -12         57.63         59.13        17.51 o                         
   2  -7 -12        347.58        394.75        54.54 o                         
   3  -7 -12        481.99        555.53        24.20 o                         
   4  -7 -12         80.18         54.44        13.86 o                         
   5  -7 -12        425.34        454.70        20.72 o                         
   6  -7 -12        256.32        277.28        20.53 o                         
   7  -7 -12        436.56        501.31        26.31 o                         
   8  -7 -12          3.47         11.30        20.81 o                         
   9  -7 -12        935.71        870.09        43.75 o                         
  10  -7 -12        406.98        352.58        31.92 o                         
  11  -7 -12         48.48         30.72        46.75 o                         
  -4  -6 -12         19.55        -12.86        30.02 o                         
  -3  -6 -12        119.24        126.58        30.59 o                         
  -2  -6 -12        111.60        107.39        21.58 o                         
  -1  -6 -12          8.84         -5.60        16.15 o                         
   0  -6 -12        375.84        387.08        22.63 o                         
   1  -6 -12        696.98        758.46        23.06 o                         
   2  -6 -12        109.28        120.08        13.77 o                         
   3  -6 -12          3.45          1.60        10.71 o                         
   4  -6 -12        336.12        367.44        16.32 o                         
   5  -6 -12        380.45        387.31        16.77 o                         
   6  -6 -12        167.03        175.53        14.01 o                         
   7  -6 -12        476.75        501.78        22.36 o                         
   8  -6 -12        275.07        263.46        17.21 o                         
   9  -6 -12        511.01        474.12        24.75 o                         
  10  -6 -12        618.79        519.68        36.36 o                         
  11  -6 -12        207.86        256.64        53.71 o                         
  -5  -5 -12        164.73         99.08        40.84 o                         
  -4  -5 -12        309.17        280.61        48.52 o                         
  -3  -5 -12          3.56         23.43        24.65 o                         
  -2  -5 -12        349.34        350.95        21.09 o                         
  -1  -5 -12        567.05        579.28        17.40 o                         
   0  -5 -12         68.58         74.51        10.94 o                         
   1  -5 -12        817.34        828.89        24.62 o                         
   2  -5 -12        767.83        835.75        19.22 o                         
   3  -5 -12         73.73         87.89        10.38 o                         
   4  -5 -12        132.29        136.21        11.09 o                         
   5  -5 -12       1855.73       1862.55        37.32 o                         
   6  -5 -12        195.05        202.03        14.03 o                         
   7  -5 -12        130.49        134.84        14.07 o                         
   8  -5 -12       2262.19       2186.55        70.98 o                         
   9  -5 -12        257.59        252.60        20.18 o                         
  10  -5 -12        310.06        276.04        34.75 o                         
  11  -5 -12        750.26        872.48        75.03 o                         
  12  -5 -12         53.10        -25.08        40.28 o                         
  -6  -4 -12         60.15         44.18        27.88 o                         
  -5  -4 -12         18.80          7.43        36.36 o                         
  -4  -4 -12        521.50        482.54        52.56 o                         
  -3  -4 -12        532.15        501.72        21.34 o                         
  -2  -4 -12         86.92         63.63        12.50 o                         
  -1  -4 -12        909.84        888.88        19.84 o                         
   0  -4 -12       1040.01       1017.50        20.29 o                         
   1  -4 -12        576.27        528.23        14.22 o                         
   2  -4 -12       1980.78       1968.05        29.19 o                         
   3  -4 -12        355.11        359.71        14.18 o                         
   4  -4 -12         77.89         74.47        10.67 o                         
   5  -4 -12        625.30        588.92        19.32 o                         
   6  -4 -12        801.29        757.91        22.44 o                         
   7  -4 -12        212.34        164.46        14.59 o                         
   8  -4 -12        516.58        467.05        20.11 o                         
   9  -4 -12       1269.80       1185.54        48.59 o                         
  10  -4 -12         56.46         66.04        24.77 o                         
  -6  -3 -12        286.43        296.68        33.15 o                         
  -5  -3 -12        190.44        167.30        28.23 o                         
  -4  -3 -12         49.38         51.24        13.24 o                         
  -3  -3 -12       1031.05        991.43        27.33 o                         
  -2  -3 -12        651.71        582.53        27.43 o                         
  -1  -3 -12        338.04        359.99        12.80 o                         
   0  -3 -12        471.85        466.22        15.19 o                         
   1  -3 -12        210.62        190.68         8.82 o                         
   2  -3 -12        450.37        433.97        12.64 o                         
   3  -3 -12        459.93        468.17        13.34 o                         
   4  -3 -12        985.19       1000.44        34.72 o                         
   5  -3 -12         21.68         24.23        10.15 o                         
   6  -3 -12       1221.32       1174.30        27.59 o                         
   7  -3 -12        347.27        331.85        16.44 o                         
   8  -3 -12         20.58         23.21        12.81 o                         
   9  -3 -12        934.18        893.04        70.35 o                         
  10  -3 -12        509.89        474.04        43.98 o                         
  11  -3 -12          2.71         71.55        34.07 o                         
  -7  -2 -12        180.74        225.00        47.99 o                         
  -6  -2 -12         18.96          5.97        22.99 o                         
  -5  -2 -12        804.69        741.15        38.65 o                         
  -4  -2 -12        521.78        466.86        22.79 o                         
  -3  -2 -12       1537.28       1494.93        25.45 o                         
  -2  -2 -12       2319.77       2248.62        51.19 o                         
  -1  -2 -12        113.96        140.56        14.57 o                         
   0  -2 -12        529.97        553.31        14.95 o                         
   1  -2 -12        808.53        772.40        17.13 o                         
   2  -2 -12        695.96        705.26        20.01 o                         
   3  -2 -12          5.95         19.18         8.27 o                         
   4  -2 -12       1542.40       1474.64        32.45 o                         
   5  -2 -12        978.40        904.88        22.83 o                         
   6  -2 -12         36.26         40.58        11.01 o                         
   7  -2 -12       1770.92       1730.06        39.34 o                         
   8  -2 -12        379.32        340.77        23.54 o                         
   9  -2 -12        210.83        171.26        32.65 o                         
  10  -2 -12        596.48        654.13        57.40 o                         
  11  -2 -12         70.90        155.68        34.68 o                         
  -8  -1 -12        217.38        290.71        49.80 o                         
  -7  -1 -12        593.77        570.25        77.80 o                         
  -6  -1 -12         61.13         43.61        15.79 o                         
  -5  -1 -12        281.62        246.49        13.33 o                         
  -4  -1 -12       2141.58       1956.74        66.64 o                         
  -3  -1 -12       1054.59       1025.54        38.37 o                         
  -2  -1 -12        730.39        721.36        17.45 o                         
  -1  -1 -12       1377.10       1277.39        25.05 o                         
   0  -1 -12        413.84        415.06        11.37 o                         
   1  -1 -12       1406.43       1347.27        33.05 o                         
   2  -1 -12       1233.20       1201.64        25.39 o                         
   3  -1 -12        487.27        442.76        17.42 o                         
   4  -1 -12        316.06        301.53        14.45 o                         
   5  -1 -12       1295.03       1267.96        35.24 o                         
   6  -1 -12        486.50        431.88        21.20 o                         
   7  -1 -12        272.08        261.52        25.58 o                         
   8  -1 -12        511.26        571.63        37.00 o                         
   9  -1 -12        129.30        130.85        22.13 o                         
  10  -1 -12        129.54        134.49        32.05 o                         
  11  -1 -12        282.48        348.24        41.01 o                         
  -8   0 -12        102.23        128.38        40.80 o                         
  -7   0 -12        164.29        161.67        18.08 o                         
  -6   0 -12       1249.25       1120.42        43.99 o                         
  -5   0 -12        144.32        123.42        10.97 o                         
  -4   0 -12        988.20        843.15        38.74 o                         
  -3   0 -12       2065.90       1882.45        51.64 o                         
  -2   0 -12        342.60        311.69        12.12 o                         
  -1   0 -12       1140.26       1132.44        25.15 o                         
   0   0 -12       2506.45       2823.01        46.06 o                         
   1   0 -12        541.17        537.62        18.75 o                         
   2   0 -12        709.42        673.11        16.50 o                         
   3   0 -12       1507.41       1420.62        70.56 o                         
   4   0 -12        534.10        471.83        26.35 o                         
   5   0 -12        506.32        468.44        21.63 o                         
   6   0 -12       1787.33       1661.80        55.26 o                         
   7   0 -12        601.43        606.62        25.53 o                         
   8   0 -12         12.64         23.83        15.36 o                         
   9   0 -12        397.00        499.73        39.50 o                         
  10   0 -12        125.48        166.58        35.13 o                         
  -9   1 -12        659.99        625.78        60.70 o                         
  -8   1 -12        832.47        724.96        39.61 o                         
  -7   1 -12         30.02         33.25        14.65 o                         
  -6   1 -12        602.31        543.31        34.72 o                         
  -5   1 -12       1954.18       1765.98        66.15 o                         
  -4   1 -12         44.60         30.22         8.31 o                         
  -3   1 -12        551.53        586.43        16.67 o                         
  -2   1 -12       1111.74       1110.37        21.23 o                         
  -1   1 -12        184.65        136.98         7.85 o                         
   0   1 -12       1820.61       1971.37        40.23 o                         
   1   1 -12        135.45        146.96        16.74 o                         
   2   1 -12        977.67        986.53        51.88 o                         
   3   1 -12        534.44        473.19        20.39 o                         
   4   1 -12        666.89        650.34        24.55 o                         
   5   1 -12         79.61         53.50        13.54 o                         
   6   1 -12        801.75        770.23        37.77 o                         
   7   1 -12       1459.05       1491.74        46.97 o                         
   8   1 -12         44.33         71.23        26.90 o                         
   9   1 -12        319.98        410.27        39.24 o                         
  10   1 -12        281.25        291.18        39.10 o                         
  -9   2 -12         42.19        -18.53        37.16 o                         
  -8   2 -12        652.21        559.56        68.15 o                         
  -7   2 -12        646.79        614.25        33.98 o                         
  -6   2 -12        177.07        177.64        17.85 o                         
  -5   2 -12       1251.39       1223.05        40.65 o                         
  -4   2 -12       1059.24       1033.14        22.70 o                         
  -3   2 -12        264.61        266.73        10.51 o                         
  -2   2 -12        939.06        936.41        18.37 o                         
  -1   2 -12       1444.75       1390.46        22.07 o                         
   0   2 -12         63.55         60.04        14.89 o                         
   1   2 -12       1868.09       1899.01        45.43 o                         
   2   2 -12        872.14        975.38        37.52 o                         
   3   2 -12        425.75        422.76        36.18 o                         
   4   2 -12       1477.65       1465.54        40.03 o                         
   5   2 -12        415.72        402.15        22.84 o                         
   6   2 -12        252.55        272.71        22.90 o                         
   7   2 -12        485.29        527.04        37.79 o                         
   8   2 -12        415.84        385.06        28.89 o                         
   9   2 -12         63.22         67.97        23.80 o                         
  10   2 -12         99.88        147.94        36.30 o                         
  -8   3 -12        335.05        238.21        37.05 o                         
  -7   3 -12       2750.40       2473.08       104.30 o                         
  -6   3 -12        495.00        407.10        40.75 o                         
  -5   3 -12        130.27        122.97        11.13 o                         
  -4   3 -12       1426.11       1376.06        25.97 o                         
  -3   3 -12        512.91        472.02        36.39 o                         
  -2   3 -12        359.97        340.98        21.56 o                         
  -1   3 -12       1621.00       1554.14        23.08 o                         
   0   3 -12       2055.94       2090.25        39.81 o                         
   1   3 -12         11.59         20.81         8.74 o                         
   2   3 -12       2484.91       2529.06        55.41 o                         
   3   3 -12       1716.60       1653.14        47.52 o                         
   4   3 -12        321.39        322.45        25.77 o                         
   5   3 -12        700.16        675.13        41.46 o                         
   6   3 -12        693.60        719.86        33.28 o                         
   7   3 -12        176.35        170.01        24.03 o                         
   8   3 -12        409.06        467.90        31.62 o                         
   9   3 -12        246.84        230.02        28.40 o                         
  -6   4 -12       1447.62       1604.73        77.04 o                         
  -5   4 -12       1045.24       1074.21        40.60 o                         
  -4   4 -12       1213.10       1332.49        46.21 o                         
  -3   4 -12        992.94       1083.04        26.16 o                         
  -2   4 -12        338.02        325.00        12.74 o                         
  -1   4 -12        188.89        157.73         6.08 o                         
   0   4 -12       2511.75       2423.83        53.45 o                         
   1   4 -12        576.08        584.81        21.19 o                         
   2   4 -12        203.76        216.25        19.35 o                         
   3   4 -12       2010.23       2023.47        68.71 o                         
   4   4 -12        753.53        804.23        42.11 o                         
   5   4 -12         83.58         85.18        18.83 o                         
   6   4 -12        551.00        583.09        31.06 o                         
   7   4 -12        241.98        244.97        29.31 o                         
   8   4 -12          8.44         14.62        22.18 o                         
  -5   5 -12        716.03        885.74        52.34 o                         
  -4   5 -12        183.44        212.23        20.54 o                         
  -3   5 -12        297.69        343.18        18.72 o                         
  -2   5 -12       2487.37       2511.88        95.34 o                         
  -1   5 -12       1023.36        933.76        17.87 o                         
   0   5 -12        547.47        504.74        22.30 o                         
   1   5 -12       1830.25       1778.88        37.80 o                         
   2   5 -12        206.67        224.00        19.92 o                         
   3   5 -12        355.94        307.16        29.35 o                         
   4   5 -12        368.06        378.74        24.11 o                         
   5   5 -12        121.13        155.29        22.29 o                         
   6   5 -12         66.89         58.19        21.21 o                         
   7   5 -12        269.18        304.88        27.77 o                         
   8   5 -12        146.57        142.68        26.89 o                         
  -5   6 -12        728.08        952.79        56.51 o                         
  -4   6 -12        479.65        574.92        29.85 o                         
  -3   6 -12        176.40        151.92        16.32 o                         
  -2   6 -12        672.56        587.74        24.29 o                         
  -1   6 -12        612.45        665.06        21.67 o                         
   0   6 -12         86.24         70.00         8.31 o                         
   1   6 -12        576.10        593.15        23.56 o                         
   2   6 -12       1000.41        985.64        29.30 o                         
   3   6 -12         25.35         23.27        16.46 o                         
   4   6 -12        231.51        215.08        21.99 o                         
   5   6 -12        327.41        384.92        27.07 o                         
   6   6 -12         15.27         19.48        21.97 o                         
   7   6 -12        245.67        279.51        38.32 o                         
  -5   7 -12        183.26        195.60        22.95 o                         
  -4   7 -12       1643.41       1765.20        60.61 o                         
  -3   7 -12       1280.12       1305.53        39.77 o                         
  -2   7 -12        312.90        258.80        24.44 o                         
  -1   7 -12       1535.96       1408.47        27.65 o                         
   0   7 -12       1511.82       1383.41        32.70 o                         
   1   7 -12        198.36        216.86        18.97 o                         
   2   7 -12        268.67        296.25        19.37 o                         
   3   7 -12        349.30        378.15        24.51 o                         
   4   7 -12         11.97         23.59        16.90 o                         
   5   7 -12         59.13         85.48        19.91 o                         
   6   7 -12        303.19        341.32        29.75 o                         
  -5   8 -12       1213.39       1391.24       129.76 o                         
  -4   8 -12        118.94         94.55        18.18 o                         
  -3   8 -12       1245.34       1175.37        38.88 o                         
  -2   8 -12        929.08        824.48        33.52 o                         
  -1   8 -12        201.95        201.46        17.97 o                         
   0   8 -12       1653.62       1423.97        38.80 o                         
   1   8 -12        114.61        116.09        15.62 o                         
   2   8 -12        103.15        101.76        17.31 o                         
   3   8 -12        190.68        180.94        19.64 o                         
   4   8 -12        195.26        207.73        21.39 o                         
   5   8 -12         28.13         -5.01        19.06 o                         
  -6   9 -12        381.02        386.60        28.90 o                         
  -5   9 -12        603.46        634.28        45.22 o                         
  -4   9 -12        561.74        640.54        30.74 o                         
  -3   9 -12        327.15        282.66        25.42 o                         
  -2   9 -12        794.96        745.33        34.58 o                         
  -1   9 -12        985.75        902.76        46.91 o                         
   0   9 -12         24.38         39.81        14.70 o                         
   1   9 -12        280.26        274.51        18.25 o                         
   2   9 -12        178.54        192.69        19.76 o                         
   3   9 -12         45.28         47.68        19.13 o                         
   4   9 -12        184.49        226.66        36.43 o                         
  -6  10 -12        332.33        326.13        30.44 o                         
  -5  10 -12         95.50        143.28        25.75 o                         
  -4  10 -12       1601.37       1631.63        77.23 o                         
  -3  10 -12        390.47        376.39        29.64 o                         
  -2  10 -12        344.28        294.70        34.29 o                         
  -1  10 -12       1025.30        987.02        46.07 o                         
   0  10 -12        244.71        310.99        30.34 o                         
   1  10 -12          9.47         18.07        24.22 o                         
   2  10 -12        103.32         90.99        30.00 o                         
  -7  11 -12        722.89        732.42        42.95 o                         
  -6  11 -12       1104.96       1073.28        68.14 o                         
  -5  11 -12        195.87        221.61        31.63 o                         
  -4  11 -12        524.09        489.05        39.17 o                         
  -3  11 -12       1148.51       1001.40        51.85 o                         
  -2  11 -12         50.32         71.08        25.69 o                         
  -1  11 -12        358.01        316.82        31.17 o                         
   0  11 -12        380.81        348.77        36.03 o                         
   1  11 -12         50.48         44.05        25.65 o                         
  -7  12 -12          8.99         54.54        30.32 o                         
  -6  12 -12        493.06        413.29        57.45 o                         
  -5  12 -12        572.29        559.73        66.94 o                         
  -4  12 -12         19.71         51.84        30.94 o                         
  -3  12 -12        508.57        403.00        40.76 o                         
  -2  12 -12        350.75        342.15        39.96 o                         
  -1  12 -12         35.94         67.35        35.07 o                         
   5 -11 -11        124.31        144.75        45.70 o                         
   6 -11 -11         20.39         19.48        40.72 o                         
   7 -11 -11        282.16        346.11        54.12 o                         
   2 -10 -11        452.69        642.23        59.77 o                         
   4 -10 -11        140.12         73.95        39.68 o                         
   5 -10 -11        406.02        416.57        51.45 o                         
   6 -10 -11        102.11         99.15        41.61 o                         
   7 -10 -11          9.93         15.85        37.82 o                         
   8 -10 -11        286.06        305.77        50.18 o                         
   9 -10 -11        200.13        182.20        49.01 o                         
  10 -10 -11         12.16        -48.61        48.61 o                         
   0  -9 -11        451.32        522.45        57.28 o                         
   1  -9 -11         51.82         46.10        37.71 o                         
   2  -9 -11        154.49        200.11        41.53 o                         
   3  -9 -11        361.12        480.27        46.89 o                         
   4  -9 -11         26.62         -9.48        33.59 o                         
   5  -9 -11        136.81        103.58        27.55 o                         
   6  -9 -11        536.59        572.51        51.28 o                         
   7  -9 -11        256.01        210.02        44.84 o                         
   8  -9 -11         39.50         42.60        39.11 o                         
   9  -9 -11        484.49        566.07        59.32 o                         
  10  -9 -11        347.08        309.28        34.22 o                         
  11  -9 -11          3.26        -24.61        45.90 o                         
  -2  -8 -11        384.74        509.03        59.90 o                         
  -1  -8 -11          7.99         55.23        41.44 o                         
   0  -8 -11        299.22        367.69        50.37 o                         
   1  -8 -11        551.25        674.27        36.58 o                         
   2  -8 -11          0.93         25.32        22.28 o                         
   3  -8 -11        177.91        225.55        26.43 o                         
   4  -8 -11        570.13        644.46        30.03 o                         
   5  -8 -11        506.23        495.88        25.42 o                         
   6  -8 -11        440.55        477.13        25.71 o                         
   7  -8 -11        844.16        948.71        33.82 o                         
   8  -8 -11        548.57        507.64        57.15 o                         
   9  -8 -11        362.80        313.20        42.80 o                         
  10  -8 -11        808.94        795.09        65.35 o                         
  11  -8 -11        194.20        194.21        53.80 o                         
  -3  -7 -11          9.79         35.19        30.71 o                         
  -2  -7 -11        339.51        313.99        50.06 o                         
  -1  -7 -11        522.81        661.16        59.26 o                         
   0  -7 -11         13.44         29.02        17.98 o                         
   1  -7 -11        576.37        658.50        33.84 o                         
   2  -7 -11        776.68        858.75        22.09 o                         
   3  -7 -11         30.24         42.95        13.03 o                         
   4  -7 -11        189.13        207.21        14.07 o                         
   5  -7 -11        622.15        650.10        20.14 o                         
   6  -7 -11        147.40        142.35        15.09 o                         
   7  -7 -11        398.48        447.53        24.42 o                         
   8  -7 -11       1591.77       1675.10        55.87 o                         
   9  -7 -11        186.96        184.37        22.29 o                         
  10  -7 -11        163.02        117.58        25.08 o                         
  11  -7 -11        461.00        516.63        61.56 o                         
  12  -7 -11         37.16         -2.35        51.25 o                         
  -4  -6 -11        444.82        490.48        89.02 o                         
  -3  -6 -11        144.09        141.64        30.42 o                         
  -2  -6 -11        160.69        157.68        26.37 o                         
  -1  -6 -11        727.83        700.18        27.18 o                         
   0  -6 -11        436.85        415.37        17.45 o                         
   1  -6 -11        778.80        800.44        22.89 o                         
   2  -6 -11        804.17        801.89        30.42 o                         
   3  -6 -11        474.27        502.98        16.48 o                         
   4  -6 -11         18.39         16.29        10.94 o                         
   5  -6 -11        473.61        481.69        18.28 o                         
   6  -6 -11       1082.25       1149.51        26.31 o                         
   7  -6 -11         30.47         31.38        12.27 o                         
   8  -6 -11       1675.63       1629.77        37.28 o                         
   9  -6 -11       1548.90       1552.98        58.87 o                         
  10  -6 -11         25.18         36.21        17.45 o                         
  11  -6 -11        745.83        711.42        43.42 o                         
  -5  -5 -11         34.02         38.69        36.70 o                         
  -4  -5 -11         37.73         41.61        37.13 o                         
  -3  -5 -11        537.92        525.98        24.92 o                         
  -2  -5 -11        161.40        187.68        15.31 o                         
  -1  -5 -11        269.87        260.59        13.98 o                         
   0  -5 -11        660.76        722.27        21.47 o                         
   1  -5 -11        181.15        192.81        12.22 o                         
   2  -5 -11        800.77        763.27        21.59 o                         
   3  -5 -11       1854.00       1828.45        32.72 o                         
   4  -5 -11        401.08        397.52        16.69 o                         
   5  -5 -11        224.29        227.01        14.90 o                         
   6  -5 -11        977.28        954.85        23.35 o                         
   7  -5 -11        437.28        488.81        19.42 o                         
   8  -5 -11        100.47        124.15        15.49 o                         
   9  -5 -11       1285.37       1255.31        49.53 o                         
  10  -5 -11        454.01        443.97        33.75 o                         
  11  -5 -11         48.10         67.71        67.20 o                         
  -6  -4 -11         85.84         48.22        26.96 o                         
  -5  -4 -11        501.75        472.56        52.42 o                         
  -4  -4 -11         71.81         68.17        22.92 o                         
  -3  -4 -11        313.85        274.79        15.22 o                         
  -2  -4 -11        908.80        852.39        19.02 o                         
  -1  -4 -11        134.89        163.28        10.39 o                         
   0  -4 -11       1086.82       1019.87        21.06 o                         
   1  -4 -11        913.46        868.08        18.41 o                         
   2  -4 -11        281.97        238.14        10.56 o                         
   3  -4 -11       1213.10       1144.71        21.91 o                         
   4  -4 -11       1644.46       1735.45        30.95 o                         
   5  -4 -11        729.81        693.99        20.59 o                         
   6  -4 -11        276.95        277.88        15.14 o                         
   7  -4 -11       2338.64       2305.08        54.15 o                         
   8  -4 -11        771.17        635.65        28.12 o                         
   9  -4 -11         46.65         38.20        14.25 o                         
  10  -4 -11        934.39        943.17        45.52 o                         
  11  -4 -11        424.96        437.05        42.68 o                         
  12  -4 -11         38.62         32.91        35.89 o                         
  -7  -3 -11        292.58        324.60        51.49 o                         
  -6  -3 -11         39.15         27.40        25.62 o                         
  -5  -3 -11        278.30        255.07        22.34 o                         
  -4  -3 -11        821.49        777.49        22.48 o                         
  -3  -3 -11        106.71        126.55        11.34 o                         
  -2  -3 -11        630.77        608.53        18.63 o                         
  -1  -3 -11       1630.63       1556.11        24.61 o                         
   0  -3 -11        258.26        261.52        10.73 o                         
   1  -3 -11        455.89        477.06        11.22 o                         
   2  -3 -11        356.35        336.46        11.27 o                         
   3  -3 -11        740.08        755.72        16.53 o                         
   4  -3 -11       1366.52       1200.14        28.68 o                         
   5  -3 -11       1531.73       1431.90        29.63 o                         
   6  -3 -11        478.29        457.73        17.59 o                         
   7  -3 -11        409.25        349.23        16.81 o                         
   8  -3 -11       1691.07       1653.14        34.98 o                         
   9  -3 -11        153.90         96.65        25.25 o                         
  10  -3 -11        315.91        303.59        27.45 o                         
  11  -3 -11        824.25        954.51        69.57 o                         
  12  -3 -11        334.14        543.10        50.60 o                         
  -8  -2 -11          3.22         14.78        40.29 o                         
  -7  -2 -11        134.80        100.98        34.48 o                         
  -6  -2 -11        268.94        228.93        31.39 o                         
  -5  -2 -11        207.22        220.81        14.41 o                         
  -4  -2 -11        680.18        654.64        18.39 o                         
  -3  -2 -11        506.85        487.03        15.96 o                         
  -2  -2 -11        491.56        486.72        15.33 o                         
  -1  -2 -11        896.77        905.12        22.95 o                         
   0  -2 -11        905.38        858.74        17.82 o                         
   1  -2 -11        340.37        378.99        10.43 o                         
   2  -2 -11        587.72        598.06        15.55 o                         
   3  -2 -11       1068.63       1040.47        22.44 o                         
   4  -2 -11        568.72        540.85        16.44 o                         
   5  -2 -11       1685.36       1497.85        31.95 o                         
   6  -2 -11       2055.95       1969.13        37.27 o                         
   7  -2 -11        181.42        179.42        15.18 o                         
   8  -2 -11        890.70        783.09        43.33 o                         
   9  -2 -11        715.43        808.27        46.35 o                         
  10  -2 -11        151.55        109.05        25.35 o                         
  11  -2 -11         97.11         89.22        33.05 o                         
  -8  -1 -11        287.30        297.95        48.78 o                         
  -7  -1 -11         41.57         30.66        22.43 o                         
  -6  -1 -11        567.54        526.13        20.31 o                         
  -5  -1 -11        342.59        284.36        14.13 o                         
  -4  -1 -11       1163.74       1138.82        22.64 o                         
  -3  -1 -11       1254.01       1153.78        21.16 o                         
  -2  -1 -11        365.87        308.24         9.56 o                         
  -1  -1 -11        916.85        892.10        22.63 o                         
   0  -1 -11       1137.21       1107.69        22.63 o                         
   1  -1 -11       1214.87       1234.44        32.42 o                         
   2  -1 -11        262.05        277.58        10.91 o                         
   3  -1 -11       2094.01       2006.98        43.74 o                         
   4  -1 -11       2611.65       2400.73        45.18 o                         
   5  -1 -11        242.27        207.63        15.66 o                         
   6  -1 -11       1850.68       1735.68        43.41 o                         
   7  -1 -11       1306.02       1220.55        75.33 o                         
   8  -1 -11          7.28         11.15        15.00 o                         
   9  -1 -11        311.70        235.24        31.72 o                         
  10  -1 -11        772.04        954.16        54.23 o                         
  11  -1 -11         88.33         86.62        54.28 o                         
  -9   0 -11         65.45         64.19        41.20 o                         
  -8   0 -11        598.73        526.68        85.76 o                         
  -7   0 -11        391.39        350.00        22.15 o                         
  -6   0 -11        135.04        117.60        10.77 o                         
  -5   0 -11       3205.80       3039.85        52.05 o                         
  -4   0 -11        471.07        460.68        17.64 o                         
  -3   0 -11        230.23        189.84        13.92 o                         
  -2   0 -11       2219.59       2182.17        34.15 o                         
  -1   0 -11       1563.89       1565.94        29.37 o                         
   0   0 -11        224.21        247.66        11.27 o                         
   1   0 -11       2299.57       2091.88        44.69 o                         
   2   0 -11        795.60        707.80        18.18 o                         
   3   0 -11          3.80          1.69        12.15 o                         
   4   0 -11       1152.25       1056.68        30.23 o                         
   5   0 -11       1123.38       1023.22        39.13 o                         
   6   0 -11         20.53         25.07        17.21 o                         
   7   0 -11        803.04        874.75        28.91 o                         
   8   0 -11        661.64        706.24        35.57 o                         
   9   0 -11         62.76         81.39        28.16 o                         
  10   0 -11        544.75        615.74        47.65 o                         
  11   0 -11        319.85        413.18        44.00 o                         
  -9   1 -11        194.64        221.21        44.44 o                         
  -8   1 -11        234.54        231.69        18.93 o                         
  -7   1 -11        758.05        669.70        21.39 o                         
  -6   1 -11         38.59         26.28         8.83 o                         
  -5   1 -11        120.36        115.36         9.43 o                         
  -4   1 -11        688.86        642.46        24.61 o                         
  -3   1 -11        367.47        375.72        12.05 o                         
  -2   1 -11        266.47        303.14        10.67 o                         
  -1   1 -11       3405.73       3674.72        59.92 o                         
   0   1 -11       2368.35       2621.11        56.37 o                         
   1   1 -11        740.47        774.40        30.13 o                         
   2   1 -11       3242.34       3203.20        78.71 o                         
   3   1 -11        912.93        856.60        26.38 o                         
   4   1 -11        623.38        590.81        28.43 o                         
   5   1 -11       2342.40       2390.36        75.41 o                         
   6   1 -11        647.17        638.91        58.79 o                         
   7   1 -11        152.47        201.98        19.00 o                         
   8   1 -11        444.12        486.88        37.53 o                         
   9   1 -11        427.23        507.96        41.60 o                         
  10   1 -11          9.53         19.15        31.90 o                         
 -10   2 -11        136.03         86.64        40.20 o                         
  -9   2 -11        693.33        682.07        57.38 o                         
  -8   2 -11        348.64        268.07        20.65 o                         
  -7   2 -11       1575.10       1538.29        32.12 o                         
  -6   2 -11       3681.23       3553.44        74.42 o                         
  -5   2 -11        761.94        658.77        20.12 o                         
  -4   2 -11        929.79        911.44        18.81 o                         
  -3   2 -11        414.04        375.05        11.43 o                         
  -2   2 -11         89.57         68.04         8.68 o                         
  -1   2 -11        457.94        389.52        10.19 o                         
   0   2 -11       2206.87       2182.04        42.18 o                         
   1   2 -11       3076.68       3056.51        63.67 o                         
   2   2 -11        531.69        485.68        35.55 o                         
   3   2 -11       1809.31       1663.59        41.19 o                         
   4   2 -11        235.56        248.70        17.75 o                         
   5   2 -11        589.43        577.57        25.28 o                         
   6   2 -11       1701.01       1714.15        60.89 o                         
   7   2 -11        104.32         96.76        45.24 o                         
   8   2 -11        261.45        275.67        33.59 o                         
   9   2 -11        315.84        392.96        30.82 o                         
  10   2 -11        361.12        371.52        33.27 o                         
 -10   3 -11        106.50         62.73        35.41 o                         
  -8   3 -11       1287.51       1081.50        61.55 o                         
  -7   3 -11        311.93        236.62        34.37 o                         
  -6   3 -11       1363.23       1266.36        65.09 o                         
  -5   3 -11        761.38        819.10        30.75 o                         
  -4   3 -11         47.87         40.12         7.18 o                         
  -3   3 -11       1303.26       1358.49        45.02 o                         
  -2   3 -11       1277.51       1220.77        71.58 o                         
  -1   3 -11        195.59        191.91         8.97 o                         
   0   3 -11       2022.24       1888.62        47.29 o                         
   1   3 -11       2681.01       2586.55        63.17 o                         
   2   3 -11         16.18          8.43        10.26 o                         
   3   3 -11       1680.32       1607.51        41.33 o                         
   4   3 -11       1172.30       1039.44        34.36 o                         
   5   3 -11        140.54        116.73        18.46 o                         
   6   3 -11        405.32        424.43        26.62 o                         
   7   3 -11       1198.69       1195.00        63.92 o                         
   8   3 -11        233.25        228.22        26.36 o                         
   9   3 -11         70.70        104.80        26.21 o                         
  -5   4 -11        869.38       1132.70        40.83 o                         
  -4   4 -11        467.35        573.03        38.06 o                         
  -3   4 -11        334.70        329.29        22.38 o                         
  -2   4 -11        353.61        313.91        12.47 o                         
  -1   4 -11       3184.86       3400.63        52.13 o                         
   0   4 -11        984.85       1045.26        20.64 o                         
   1   4 -11       2424.34       2519.18        53.51 o                         
   2   4 -11       1860.82       1836.82        52.46 o                         
   3   4 -11         60.42         51.74        17.62 o                         
   4   4 -11       1090.89        983.73        48.47 o                         
   5   4 -11        328.40        316.64        23.56 o                         
   6   4 -11        120.44         92.63        20.76 o                         
   7   4 -11        180.73        208.04        24.74 o                         
   8   4 -11        313.30        345.87        29.39 o                         
  -5   5 -11         22.49         22.19        22.84 o                         
  -4   5 -11       2553.44       3038.13        78.77 o                         
  -3   5 -11        822.98        898.84        27.17 o                         
  -2   5 -11        494.97        441.55        22.73 o                         
  -1   5 -11       1604.68       1679.66        27.26 o                         
   0   5 -11       1380.42       1362.15        25.31 o                         
   1   5 -11        660.37        607.41        22.55 o                         
   2   5 -11       1173.08       1178.14        40.33 o                         
   3   5 -11       1294.74       1249.48        38.27 o                         
   4   5 -11         19.87         16.71        16.76 o                         
   5   5 -11        264.32        260.41        23.49 o                         
   6   5 -11        422.90        425.22        28.68 o                         
   7   5 -11         68.00         71.26        23.64 o                         
   8   5 -11        228.07        323.60        30.33 o                         
  -5   6 -11       1144.52       1311.72        67.20 o                         
  -4   6 -11        391.15        474.50        24.10 o                         
  -3   6 -11       2429.01       2882.88        62.67 o                         
  -2   6 -11       1177.01       1155.98        46.29 o                         
  -1   6 -11        240.32        220.74         9.93 o                         
   0   6 -11       1236.46       1200.71        26.71 o                         
   1   6 -11        594.01        545.46        22.55 o                         
   2   6 -11        275.73        243.84        17.53 o                         
   3   6 -11       1000.42        986.69        34.82 o                         
   4   6 -11        595.83        569.26        29.03 o                         
   5   6 -11          5.12         -5.09        20.04 o                         
   6   6 -11        439.72        423.82        30.02 o                         
   7   6 -11        157.45        183.54        27.21 o                         
  -5   7 -11        617.67        678.32        32.58 o                         
  -4   7 -11       1451.11       1559.54        42.72 o                         
  -3   7 -11        509.32        541.93        25.29 o                         
  -2   7 -11       1232.14       1181.70        36.87 o                         
  -1   7 -11        418.79        384.29        14.33 o                         
   0   7 -11       1564.00       1441.35        40.34 o                         
   1   7 -11       1478.63       1356.24        33.52 o                         
   2   7 -11        208.31        210.04        14.39 o                         
   3   7 -11        328.32        315.14        17.90 o                         
   4   7 -11        176.11        199.81        16.78 o                         
   5   7 -11        256.14        307.43        23.89 o                         
   6   7 -11         25.20         51.26        23.74 o                         
  -6   8 -11        116.62        111.02        31.05 o                         
  -5   8 -11        529.82        544.03        31.71 o                         
  -4   8 -11       1400.38       1530.12        47.74 o                         
  -3   8 -11        211.07        209.01        20.92 o                         
  -2   8 -11        390.07        340.35        23.78 o                         
  -1   8 -11       1151.73       1031.47        26.94 o                         
   0   8 -11        213.69        192.74        15.54 o                         
   1   8 -11          6.15         -7.40        13.63 o                         
   2   8 -11        480.72        458.81        23.02 o                         
   3   8 -11        114.96        122.21        18.24 o                         
   4   8 -11          7.46         36.11        18.35 o                         
   5   8 -11        281.73        322.97        25.18 o                         
  -6   9 -11        707.16        767.20        38.52 o                         
  -5   9 -11        166.69        181.36        38.09 o                         
  -4   9 -11       1170.59       1074.35        38.45 o                         
  -3   9 -11       1264.61       1220.23        46.60 o                         
  -2   9 -11         33.81         52.38        24.14 o                         
  -1   9 -11        395.18        367.21        34.03 o                         
   0   9 -11        407.97        389.45        20.35 o                         
   1   9 -11        146.25        160.61        17.59 o                         
   2   9 -11        188.86        215.23        20.61 o                         
   3   9 -11        251.41        256.91        22.52 o                         
   4   9 -11         65.34        104.08        21.06 o                         
  -7  10 -11         41.98         92.01        35.78 o                         
  -6  10 -11        770.09        824.74        42.13 o                         
  -5  10 -11        182.20        206.96        27.35 o                         
  -4  10 -11        199.09        187.78        31.17 o                         
  -3  10 -11       1284.82       1198.23        53.04 o                         
  -2  10 -11        804.07        819.44        45.83 o                         
  -1  10 -11         25.72         80.79        24.30 o                         
   0  10 -11        151.96        140.33        16.50 o                         
   1  10 -11        215.17        236.42        27.86 o                         
   2  10 -11         11.49         46.64        30.01 o                         
  -7  11 -11        865.58        858.15        46.77 o                         
  -6  11 -11         26.90         63.79        26.17 o                         
  -5  11 -11        644.47        599.13        45.60 o                         
  -4  11 -11        351.38        358.52        35.54 o                         
  -3  11 -11         12.44         44.12        29.11 o                         
  -2  11 -11        313.95        293.58        28.53 o                         
  -1  11 -11        224.25        234.90        28.97 o                         
   0  11 -11         40.08         60.97        25.28 o                         
   1  11 -11         66.83        103.18        34.10 o                         
  -8  12 -11        128.49        142.62        43.66 o                         
  -7  12 -11       1267.42       1189.44        90.73 o                         
  -6  12 -11        462.88        479.10        40.17 o                         
  -5  12 -11         76.08         30.16        31.62 o                         
  -4  12 -11        552.45        522.94        59.97 o                         
  -3  12 -11        180.10        203.07        35.06 o                         
  -2  12 -11         44.11         75.75        31.98 o                         
  -1  12 -11        219.76        248.37        37.68 o                         
  -7  13 -11        709.98        604.83        79.50 o                         
  -6  13 -11        853.44        821.90        51.21 o                         
  -5  13 -11        166.45        189.03        39.78 o                         
  -4  13 -11         86.58         97.97        36.02 o                         
   4 -11 -10         55.05         82.25        43.45 o                         
   5 -11 -10        169.64        214.98        49.28 o                         
   6 -11 -10        375.29        382.89        53.89 o                         
   7 -11 -10         79.30         67.15        43.75 o                         
   8 -11 -10          7.21         15.76        43.19 o                         
   9 -11 -10        341.73        369.69        57.91 o                         
   1 -10 -10        650.09        806.38        66.61 o                         
   2 -10 -10         36.53         30.80        35.91 o                         
   3 -10 -10        263.90        308.53        31.70 o                         
   4 -10 -10        359.20        405.52        49.18 o                         
   5 -10 -10         59.62         51.67        39.32 o                         
   6 -10 -10        210.11        192.61        44.08 o                         
   7 -10 -10        424.09        487.85        55.25 o                         
   8 -10 -10        193.29        228.19        49.04 o                         
   9 -10 -10         50.99         -1.98        44.20 o                         
  10 -10 -10        454.41        476.81        61.78 o                         
  -1  -9 -10        181.08        248.64        49.23 o                         
   0  -9 -10         19.78          1.76        39.09 o                         
   1  -9 -10        538.29        574.02        54.84 o                         
   2  -9 -10        295.08        360.40        30.65 o                         
   3  -9 -10         40.42         45.09        22.55 o                         
   4  -9 -10        382.00        442.39        34.99 o                         
   5  -9 -10        429.39        493.26        29.72 o                         
   6  -9 -10        141.28        141.64        29.85 o                         
   7  -9 -10        142.58        140.39        41.45 o                         
   8  -9 -10        454.42        558.87        57.48 o                         
   9  -9 -10        194.89        222.41        48.50 o                         
  10  -9 -10        395.24        415.39        58.26 o                         
  11  -9 -10        387.27        399.10        59.24 o                         
  -2  -8 -10        148.61        154.80        47.06 o                         
  -1  -8 -10        476.49        479.24        54.41 o                         
   0  -8 -10        373.58        370.43        33.88 o                         
   1  -8 -10        182.45        251.33        22.95 o                         
   2  -8 -10        597.15        678.08        23.83 o                         
   3  -8 -10        447.49        470.81        24.13 o                         
   4  -8 -10        258.40        261.55        20.57 o                         
   5  -8 -10        919.60        920.48        28.41 o                         
   6  -8 -10        924.50        971.19        29.94 o                         
   7  -8 -10        169.30        161.46        18.97 o                         
   8  -8 -10        820.16        970.85        86.54 o                         
   9  -8 -10        670.70        818.28        66.92 o                         
  10  -8 -10         18.58         22.23        24.38 o                         
  11  -8 -10        418.55        472.42        61.94 o                         
  12  -8 -10        253.37        245.16        56.47 o                         
  -3  -7 -10        574.65        729.75        67.21 o                         
  -2  -7 -10         85.16        135.01        42.93 o                         
  -1  -7 -10        118.27        116.24        26.72 o                         
   0  -7 -10       1157.09       1285.93        39.33 o                         
   1  -7 -10        362.54        360.76        17.82 o                         
   2  -7 -10        421.07        464.26        17.38 o                         
   3  -7 -10        442.18        458.62        18.53 o                         
   4  -7 -10        555.80        547.37        18.14 o                         
   5  -7 -10        145.31        148.58        13.03 o                         
   6  -7 -10        549.30        586.39        20.80 o                         
   7  -7 -10        683.79        740.58        28.65 o                         
   8  -7 -10         60.92         64.29        20.09 o                         
   9  -7 -10       1106.80       1093.63        38.71 o                         
  10  -7 -10        381.94        339.48        23.59 o                         
  11  -7 -10         18.14          5.58        25.62 o                         
  -4  -6 -10         28.36         33.95        29.62 o                         
  -3  -6 -10        277.13        322.34        32.16 o                         
  -2  -6 -10        475.75        480.13        32.42 o                         
  -1  -6 -10          2.71         12.51        12.65 o                         
   0  -6 -10        503.02        583.21        19.88 o                         
   1  -6 -10       1979.93       2079.56        37.76 o                         
   2  -6 -10        104.42         98.28        11.26 o                         
   3  -6 -10         67.64         77.24        12.39 o                         
   4  -6 -10       1456.20       1512.11        28.36 o                         
   5  -6 -10        465.35        471.36        22.11 o                         
   6  -6 -10        164.73        195.98        15.78 o                         
   7  -6 -10        815.45        833.50        25.58 o                         
   8  -6 -10        660.79        615.33        21.13 o                         
   9  -6 -10        347.01        278.46        18.77 o                         
  10  -6 -10       1358.33       1138.65        42.36 o                         
  11  -6 -10        245.19        251.91        29.86 o                         
  -5  -5 -10        237.43        255.38        46.24 o                         
  -4  -5 -10        413.53        370.51        33.67 o                         
  -3  -5 -10         45.10         33.55        16.33 o                         
  -2  -5 -10        530.58        519.18        17.69 o                         
  -1  -5 -10        536.26        542.71        17.73 o                         
   0  -5 -10        164.76        189.37        13.40 o                         
   1  -5 -10       1215.84       1247.77        25.00 o                         
   2  -5 -10        965.78        949.58        26.95 o                         
   3  -5 -10        204.84        207.22        12.69 o                         
   4  -5 -10        628.88        615.22        19.62 o                         
   5  -5 -10       2022.19       2012.44        40.45 o                         
   6  -5 -10        240.25        221.59        13.75 o                         
   7  -5 -10        426.38        412.16        18.17 o                         
   8  -5 -10       1823.77       1775.38        59.75 o                         
   9  -5 -10        213.83        226.41        16.31 o                         
  10  -5 -10        276.12        304.23        30.55 o                         
  11  -5 -10        551.03        466.89        43.67 o                         
  -6  -4 -10        197.95        161.16        29.93 o                         
  -5  -4 -10         33.79         23.64        20.28 o                         
  -4  -4 -10        779.49        588.80        34.97 o                         
  -3  -4 -10        594.51        539.75        15.02 o                         
  -2  -4 -10         17.55         12.00         7.46 o                         
  -1  -4 -10       1020.00        982.32        23.41 o                         
   0  -4 -10        847.90        822.59        20.93 o                         
   1  -4 -10        208.26        184.19        10.57 o                         
   2  -4 -10       2304.72       2379.12        55.37 o                         
   3  -4 -10       2212.20       2152.02        37.50 o                         
   4  -4 -10        213.97        251.71        13.72 o                         
   5  -4 -10       1936.20       1768.58        34.27 o                         
   6  -4 -10       1862.59       1653.81        37.64 o                         
   7  -4 -10        353.32        337.05        16.54 o                         
   8  -4 -10        794.93        734.74        47.98 o                         
   9  -4 -10       1794.22       1665.91        41.31 o                         
  10  -4 -10        284.23        285.72        35.70 o                         
  11  -4 -10        197.03        276.05        37.92 o                         
  -7  -3 -10         23.12         16.32        39.73 o                         
  -6  -3 -10        688.46        667.12        41.16 o                         
  -5  -3 -10        198.32        188.18        17.30 o                         
  -4  -3 -10        492.41        491.35        16.12 o                         
  -3  -3 -10       1432.45       1409.15        26.10 o                         
  -2  -3 -10        380.54        343.89        11.63 o                         
  -1  -3 -10         42.52         51.34         7.79 o                         
   0  -3 -10        585.62        542.09        12.97 o                         
   1  -3 -10       1431.23       1294.96        20.64 o                         
   2  -3 -10        147.17        148.82         9.11 o                         
   3  -3 -10       4482.80       4247.73        58.79 o                         
   4  -3 -10       2957.04       2825.44        51.74 o                         
   5  -3 -10        100.40        107.92        11.27 o                         
   6  -3 -10       4317.59       3950.92        62.62 o                         
   7  -3 -10        718.75        653.35        20.18 o                         
   8  -3 -10          8.86         15.11        11.46 o                         
   9  -3 -10        655.11        687.38        27.62 o                         
  10  -3 -10       1188.03       1181.94        78.59 o                         
  11  -3 -10         18.92         49.59        31.95 o                         
  12  -3 -10         47.86         68.72        33.70 o                         
  -8  -2 -10        548.77        656.42        63.79 o                         
  -7  -2 -10        191.72        221.04        42.16 o                         
  -6  -2 -10        453.85        425.44        20.40 o                         
  -5  -2 -10       1486.15       1402.62        41.86 o                         
  -4  -2 -10         17.08          7.46         9.79 o                         
  -3  -2 -10        526.00        515.09        15.10 o                         
  -2  -2 -10        980.57        924.34        22.66 o                         
  -1  -2 -10        347.40        339.62        11.11 o                         
   0  -2 -10        370.97        357.96         9.75 o                         
   1  -2 -10       1378.27       1292.39        20.43 o                         
   2  -2 -10       1006.77        998.98        20.58 o                         
   3  -2 -10        802.07        759.26        19.95 o                         
   4  -2 -10       4220.43       3898.82        59.63 o                         
   5  -2 -10       2012.17       1925.35        35.21 o                         
   6  -2 -10        605.61        514.77        17.63 o                         
   7  -2 -10       2341.57       2118.47        43.81 o                         
   8  -2 -10        102.00         88.20        19.89 o                         
   9  -2 -10        176.75        176.81        18.59 o                         
  10  -2 -10       1003.54       1189.43        57.28 o                         
  11  -2 -10        583.33        779.83        51.96 o                         
  12  -2 -10         28.59         47.31        45.52 o                         
  -9  -1 -10         23.51        -16.46        42.74 o                         
  -8  -1 -10        188.47        133.05        43.18 o                         
  -7  -1 -10        396.89        363.28        18.86 o                         
  -6  -1 -10         19.05         10.64        12.09 o                         
  -5  -1 -10        946.60        946.30        30.51 o                         
  -4  -1 -10       1136.55       1049.65        25.98 o                         
  -3  -1 -10        543.07        530.28        14.61 o                         
  -2  -1 -10       2376.09       2360.07        33.50 o                         
  -1  -1 -10       1962.31       1760.81        32.34 o                         
   0  -1 -10        356.07        342.79         8.68 o                         
   1  -1 -10        631.35        532.83        17.83 o                         
   2  -1 -10       4803.97       4638.62        61.36 o                         
   3  -1 -10        366.50        349.73        13.49 o                         
   4  -1 -10        987.42        864.74        25.77 o                         
   5  -1 -10       5009.81       4688.27        90.75 o                         
   6  -1 -10       1559.60       1409.33        36.90 o                         
   7  -1 -10        332.15        294.25        24.99 o                         
   8  -1 -10        892.79        949.98        46.61 o                         
   9  -1 -10        313.26        417.41        37.42 o                         
  10  -1 -10         70.45        118.54        32.00 o                         
  11  -1 -10        374.39        478.09        44.05 o                         
  -9   0 -10        326.89        354.20        49.91 o                         
  -8   0 -10         17.58         16.70        20.80 o                         
  -7   0 -10       1321.36       1236.26        30.13 o                         
  -6   0 -10        578.43        506.83        28.24 o                         
  -5   0 -10        383.64        337.58        13.13 o                         
  -4   0 -10        834.86        782.77        23.90 o                         
  -3   0 -10        427.63        370.83         9.54 o                         
  -2   0 -10        413.27        375.25        11.70 o                         
  -1   0 -10       2174.36       2237.30        37.38 o                         
   0   0 -10       1614.81       1912.22        28.77 o                         
   1   0 -10       2108.32       2076.11        46.77 o                         
   2   0 -10       3708.18       3454.64        96.01 o                         
   3   0 -10       4315.42       4024.09        94.86 o                         
   4   0 -10        363.42        348.58        16.80 o                         
   5   0 -10       1123.79        983.15        29.17 o                         
   6   0 -10       1423.92       1240.49        44.36 o                         
   7   0 -10        466.43        500.67        23.41 o                         
   8   0 -10        146.01        180.66        19.98 o                         
   9   0 -10        827.48        949.23        50.81 o                         
  10   0 -10        627.48        755.03        51.12 o                         
  11   0 -10         45.59         67.85        34.42 o                         
 -10   1 -10          0.36        -15.06        39.09 o                         
  -9   1 -10        515.46        575.42        54.85 o                         
  -8   1 -10        360.72        342.21        19.86 o                         
  -7   1 -10        115.83        110.46        12.54 o                         
  -6   1 -10        515.92        507.61        19.51 o                         
  -5   1 -10        934.41        835.44        25.83 o                         
  -4   1 -10        586.77        555.21        13.87 o                         
  -3   1 -10       1982.09       2061.08        36.86 o                         
  -2   1 -10       1919.60       1873.63        29.15 o                         
  -1   1 -10        108.28        115.79         6.32 o                         
   0   1 -10       2151.65       2306.96        49.88 o                         
   1   1 -10       3925.33       4058.93        96.39 o                         
   2   1 -10        141.20        139.42        14.99 o                         
   3   1 -10       2776.14       2672.37        56.48 o                         
   4   1 -10       2177.59       1991.81        57.36 o                         
   5   1 -10        308.57        307.90        17.12 o                         
   6   1 -10        743.11        709.59        24.68 o                         
   7   1 -10       1038.61       1002.44        62.71 o                         
   8   1 -10        330.20        347.47        28.35 o                         
   9   1 -10         13.06         17.97        29.15 o                         
  10   1 -10        670.93        785.09        52.03 o                         
 -10   2 -10        227.53        173.65        41.47 o                         
  -9   2 -10        309.23        257.97        42.37 o                         
  -8   2 -10       1582.17       1299.82        47.69 o                         
  -7   2 -10        587.59        548.83        28.87 o                         
  -6   2 -10        425.27        377.78        17.13 o                         
  -5   2 -10        880.57        935.69        32.18 o                         
  -4   2 -10        145.76        150.91         9.27 o                         
  -3   2 -10        520.90        523.78        12.82 o                         
  -2   2 -10       1840.95       1813.45        25.18 o                         
  -1   2 -10       3548.11       3441.62        48.22 o                         
   0   2 -10        693.74        816.65        23.80 o                         
   1   2 -10       4163.74       4522.72       108.06 o                         
   3   2 -10        294.14        278.70        16.62 o                         
   4   2 -10       1538.18       1353.08        37.26 o                         
   5   2 -10        139.46        129.19        16.36 o                         
   6   2 -10         18.00         15.10        21.90 o                         
   7   2 -10        125.05        115.78        26.84 o                         
   8   2 -10        656.20        655.85        34.06 o                         
   9   2 -10        127.25        101.67        24.15 o                         
  10   2 -10        302.48        360.22        34.33 o                         
 -11   3 -10        113.83         59.05        37.88 o                         
 -10   3 -10        890.09        880.79        61.99 o                         
  -9   3 -10        111.54        110.29        34.55 o                         
  -8   3 -10       1542.66       1379.93        75.74 o                         
  -7   3 -10       2209.55       1962.85        84.68 o                         
  -6   3 -10        112.11         87.30        24.44 o                         
  -5   3 -10        378.75        319.55        33.00 o                         
  -4   3 -10       1859.12       1778.80        51.96 o                         
  -3   3 -10       1948.35       1976.99        87.36 o                         
  -2   3 -10        446.26        459.61        14.12 o                         
  -1   3 -10       3251.24       3552.69        52.77 o                         
   0   3 -10       2323.64       2575.71        36.59 o                         
   1   3 -10        622.77        571.05        19.37 o                         
   2   3 -10       3537.34       3457.68        60.84 o                         
   3   3 -10       1377.33       1235.61        45.39 o                         
   4   3 -10        480.72        469.62        30.35 o                         
   5   3 -10        891.46        842.45        32.07 o                         
   6   3 -10       1128.38       1096.74        39.04 o                         
   7   3 -10        104.41        114.85        22.85 o                         
   8   3 -10        234.21        270.81        26.89 o                         
   9   3 -10        546.89        578.09        58.77 o                         
  -4   4 -10        905.46       1016.25        51.15 o                         
  -3   4 -10       2262.93       2771.65        70.54 o                         
  -2   4 -10       1765.89       1784.12        34.07 o                         
  -1   4 -10        633.30        543.17        14.67 o                         
   0   4 -10       6500.68       6308.41       103.74 o                         
   1   4 -10       1036.35        973.09        27.51 o                         
   2   4 -10        738.47        785.67        30.89 o                         
   3   4 -10       1882.78       1842.06        46.32 o                         
   4   4 -10        825.67        943.28        49.30 o                         
   5   4 -10        526.45        546.46        27.73 o                         
   6   4 -10       1280.05       1277.56        53.34 o                         
   7   4 -10        430.93        518.12        42.64 o                         
   8   4 -10          2.86         32.99        22.89 o                         
   9   4 -10        350.29        380.23        33.27 o                         
  -4   5 -10       1518.11       1799.54        53.49 o                         
  -3   5 -10       1955.82       2318.16        51.03 o                         
  -2   5 -10       1454.32       1579.20        38.81 o                         
  -1   5 -10        434.18        361.83        15.95 o                         
   0   5 -10       2724.19       2594.16        59.93 o                         
   1   5 -10       3485.70       3214.40        65.98 o                         
   2   5 -10         49.74         29.26        13.17 o                         
   3   5 -10        725.64        648.19        38.56 o                         
   4   5 -10        750.93        743.41        30.66 o                         
   5   5 -10        333.96        368.13        25.89 o                         
   6   5 -10        247.94        254.88        25.35 o                         
   7   5 -10        661.08        817.51        38.11 o                         
   8   5 -10        199.48        242.11        28.97 o                         
  -5   6 -10       2921.64       3725.08       131.88 o                         
  -4   6 -10       1561.12       1878.56        45.49 o                         
  -3   6 -10        775.02        864.75        28.66 o                         
  -2   6 -10       1137.02       1168.25        40.74 o                         
  -1   6 -10       1433.34       1345.35        25.68 o                         
   0   6 -10        372.13        349.70        17.16 o                         
   1   6 -10        399.33        366.29        19.39 o                         
   2   6 -10       1227.70       1100.56        30.69 o                         
   3   6 -10        213.70        205.62        20.68 o                         
   4   6 -10        276.46        257.61        23.47 o                         
   5   6 -10        765.55        818.68        36.91 o                         
   6   6 -10         52.50         49.71        19.34 o                         
   7   6 -10        236.09        316.24        43.79 o                         
  -5   7 -10        246.60        269.61        42.87 o                         
  -4   7 -10       2852.26       3186.44        69.77 o                         
  -3   7 -10        799.01        838.00        37.22 o                         
  -2   7 -10        215.92        222.64        20.29 o                         
  -1   7 -10       1273.99       1186.04        27.43 o                         
   0   7 -10        529.43        513.01        22.38 o                         
   1   7 -10        146.32        111.45        11.65 o                         
   2   7 -10        600.64        580.01        19.69 o                         
   3   7 -10        918.24        871.93        25.85 o                         
   4   7 -10         33.44         45.87        15.02 o                         
   5   7 -10        255.62        288.26        24.38 o                         
   6   7 -10        527.31        616.14        34.98 o                         
  -6   8 -10        939.50       1073.71        43.18 o                         
  -5   8 -10       1658.89       1763.08        57.59 o                         
  -4   8 -10        715.05        766.19        31.29 o                         
  -3   8 -10       3136.82       3068.12        70.82 o                         
  -2   8 -10        519.22        519.38        27.28 o                         
  -1   8 -10        134.10        129.61        13.91 o                         
   0   8 -10        835.43        742.52        23.05 o                         
   1   8 -10        412.17        394.05        20.21 o                         
   2   8 -10        130.61        117.66        17.69 o                         
   3   8 -10        461.78        486.47        24.86 o                         
   4   8 -10        379.45        434.02        25.97 o                         
   5   8 -10         19.39         34.30        22.44 o                         
  -6   9 -10        574.93        562.80        34.65 o                         
  -5   9 -10        902.51        992.95        57.77 o                         
  -4   9 -10        345.04        417.30        32.61 o                         
  -3   9 -10        160.61        191.17        22.50 o                         
  -2   9 -10        503.94        488.82        35.23 o                         
  -1   9 -10        291.72        289.17        16.50 o                         
   0   9 -10         11.44         27.34        13.61 o                         
   1   9 -10        373.86        369.10        21.51 o                         
   2   9 -10        318.52        327.83        22.76 o                         
   3   9 -10        125.00        141.60        20.93 o                         
   4   9 -10        320.01        412.65        30.74 o                         
  -7  10 -10       1747.45       1886.67        92.12 o                         
  -6  10 -10        327.80        359.87        31.67 o                         
  -5  10 -10        326.80        337.19        30.99 o                         
  -4  10 -10        573.38        689.85        61.60 o                         
  -3  10 -10         65.85        123.13        28.43 o                         
  -2  10 -10        416.46        438.17        37.26 o                         
  -1  10 -10        402.71        420.51        29.87 o                         
   0  10 -10        410.59        390.70        20.23 o                         
   1  10 -10         25.35         62.30        16.23 o                         
   2  10 -10        561.58        551.48        28.06 o                         
   3  10 -10        151.25        189.03        27.22 o                         
  -7  11 -10        293.74        313.49        33.11 o                         
  -6  11 -10        773.87        803.08        53.11 o                         
  -5  11 -10        133.16        138.70        28.92 o                         
  -4  11 -10        227.59        192.86        30.02 o                         
  -3  11 -10        517.03        501.11        39.13 o                         
  -2  11 -10         24.95         20.00        26.99 o                         
  -1  11 -10        106.81        109.64        26.24 o                         
   0  11 -10        208.65        247.85        29.34 o                         
   1  11 -10        123.85        173.16        31.37 o                         
  -8  12 -10        850.46        861.40        68.33 o                         
  -7  12 -10         39.80         36.89        29.49 o                         
  -6  12 -10         90.88        109.11        28.87 o                         
  -5  12 -10        192.50        157.00        38.02 o                         
  -4  12 -10          0.88         18.19        46.20 o                         
  -3  12 -10        110.86        132.65        32.04 o                         
  -2  12 -10        157.19        182.75        33.97 o                         
  -1  12 -10         46.56         21.15        38.04 o                         
  -8  13 -10        758.18        771.54        69.34 o                         
  -7  13 -10        623.98        585.26        46.51 o                         
  -6  13 -10         35.31         91.44        32.90 o                         
  -5  13 -10        527.96        503.77        43.70 o                         
  -4  13 -10        332.04        328.44        49.08 o                         
   3 -11  -9          8.80         16.42        26.46 o                         
   4 -11  -9        486.13        572.05        51.96 o                         
   5 -11  -9        212.92        208.49        47.55 o                         
   6 -11  -9         31.39         88.67        44.15 o                         
   7 -11  -9        149.76        181.92        47.36 o                         
   8 -11  -9        312.18        351.55        54.07 o                         
   9 -11  -9         65.82        144.73        49.09 o                         
   1 -10  -9        124.11        189.65        45.67 o                         
   2 -10  -9        422.00        487.14        36.09 o                         
   3 -10  -9        240.40        346.40        30.63 o                         
   4 -10  -9         57.80          4.25        27.94 o                         
   5 -10  -9        574.14        654.83        58.99 o                         
   6 -10  -9        340.34        323.85        49.52 o                         
   7 -10  -9         18.03         -1.73        42.54 o                         
   8 -10  -9        386.15        365.13        53.21 o                         
   9 -10  -9        543.75        564.11        61.67 o                         
  10 -10  -9         60.16          8.35        45.43 o                         
  11 -10  -9        218.15        225.78        53.20 o                         
  -1  -9  -9        158.71        207.26        47.21 o                         
   0  -9  -9        492.65        541.60        54.73 o                         
   1  -9  -9         51.03         82.27        32.48 o                         
   2  -9  -9        264.55        334.60        37.60 o                         
   3  -9  -9        208.46        226.35        22.63 o                         
   4  -9  -9        250.27        273.91        25.11 o                         
   5  -9  -9         72.83         52.99        21.30 o                         
   6  -9  -9        617.31        705.61        29.80 o                         
   7  -9  -9        726.65        725.47        37.10 o                         
   8  -9  -9          9.39         29.40        40.59 o                         
   9  -9  -9        529.74        623.39        61.59 o                         
  10  -9  -9        319.13        333.69        53.99 o                         
  11  -9  -9         27.44         47.44        44.18 o                         
  -3  -8  -9        222.31        269.39        54.35 o                         
  -2  -8  -9        558.30        597.52        61.23 o                         
  -1  -8  -9         39.86         62.47        39.98 o                         
   0  -8  -9        288.91        330.93        33.63 o                         
   1  -8  -9        900.69        993.66        32.00 o                         
   2  -8  -9        235.99        250.83        17.55 o                         
   3  -8  -9         71.38         66.63        13.33 o                         
   4  -8  -9        639.07        651.53        26.92 o                         
   5  -8  -9        290.71        326.05        19.74 o                         
   6  -8  -9          4.31         24.85        14.79 o                         
   7  -8  -9       1208.12       1282.50        38.70 o                         
   8  -8  -9        833.30        981.32        46.39 o                         
   9  -8  -9        283.35        272.32        48.92 o                         
  10  -8  -9        783.18        804.57        41.36 o                         
  11  -8  -9        188.50        224.20        50.18 o                         
  -4  -7  -9        408.76        454.24        61.52 o                         
  -3  -7  -9         20.81         58.70        28.71 o                         
  -2  -7  -9       1107.71       1094.03        73.86 o                         
  -1  -7  -9        890.11        945.82        33.86 o                         
   0  -7  -9         68.74         91.76        14.83 o                         
   1  -7  -9        641.75        615.42        21.01 o                         
   2  -7  -9        705.70        715.11        19.63 o                         
   3  -7  -9        282.27        269.83        14.36 o                         
   4  -7  -9        654.74        673.90        21.86 o                         
   5  -7  -9       2012.99       2087.87        43.69 o                         
   6  -7  -9        221.58        189.31        15.61 o                         
   7  -7  -9        337.42        332.40        21.99 o                         
   8  -7  -9       1627.09       1609.91        38.51 o                         
   9  -7  -9        465.57        408.19        22.76 o                         
  10  -7  -9        197.57        156.89        19.14 o                         
  11  -7  -9        316.75        278.04        30.05 o                         
  -5  -6  -9         91.80         80.19        41.72 o                         
  -4  -6  -9        600.41        729.15        44.48 o                         
  -3  -6  -9        336.89        342.27        32.66 o                         
  -2  -6  -9         51.87         68.52        22.47 o                         
  -1  -6  -9       1109.87       1109.80        23.79 o                         
   0  -6  -9       1153.85       1159.44        26.48 o                         
   1  -6  -9         75.41         86.02        11.10 o                         
   2  -6  -9        681.07        702.95        18.48 o                         
   3  -6  -9       1840.61       1880.51        34.46 o                         
   4  -6  -9         63.92         94.51        11.39 o                         
   5  -6  -9        761.09        755.84        21.34 o                         
   6  -6  -9        390.03        391.34        21.46 o                         
   7  -6  -9        227.03        238.17        17.10 o                         
   8  -6  -9        553.91        502.50        22.93 o                         
   9  -6  -9       1166.77       1092.51        40.20 o                         
  10  -6  -9         62.34         40.83        15.33 o                         
  11  -6  -9        168.01        130.50        31.56 o                         
  -6  -5  -9        256.30        235.25        34.41 o                         
  -5  -5  -9         97.86         92.87        28.41 o                         
  -4  -5  -9        147.00        156.20        28.05 o                         
  -3  -5  -9       1381.09       1433.94        31.99 o                         
  -2  -5  -9        172.03        175.01        11.90 o                         
  -1  -5  -9         66.55         74.49        11.36 o                         
   0  -5  -9        691.89        707.61        19.23 o                         
   1  -5  -9        185.28        175.78        11.33 o                         
   2  -5  -9        180.90        192.76        11.75 o                         
   3  -5  -9       2424.88       2381.14        50.00 o                         
   4  -5  -9       1727.68       1713.39        35.93 o                         
   5  -5  -9          5.82         40.40        12.45 o                         
   6  -5  -9       3253.25       3303.62        62.89 o                         
   7  -5  -9       2145.15       2086.51        43.26 o                         
   8  -5  -9        111.15        118.43        15.61 o                         
   9  -5  -9        835.69        778.31        40.31 o                         
  10  -5  -9        740.62        479.08       154.69 o                         
  11  -5  -9        109.62         51.91        27.64 o                         
  12  -5  -9         54.93         46.66        47.73 o                         
  -7  -4  -9         98.74        137.33        48.02 o                         
  -6  -4  -9        360.21        349.72        27.85 o                         
  -5  -4  -9       1063.04       1145.09        59.73 o                         
  -4  -4  -9        225.89        210.85        16.28 o                         
  -3  -4  -9        527.09        507.94        17.77 o                         
  -2  -4  -9       1403.19       1348.41        29.69 o                         
  -1  -4  -9        613.17        637.27        18.37 o                         
   0  -4  -9        728.53        680.79        18.68 o                         
   1  -4  -9       2145.37       2036.46        32.67 o                         
   2  -4  -9       1995.49       1990.38        38.74 o                         
   3  -4  -9        255.60        273.27        12.82 o                         
   4  -4  -9       5590.37       5257.43        77.87 o                         
   5  -4  -9        921.82        909.05        22.58 o                         
   6  -4  -9       1012.46        965.49        26.62 o                         
   7  -4  -9       1632.30       1462.72        52.81 o                         
   8  -4  -9        227.68        192.66        13.38 o                         
   9  -4  -9         16.14         -0.25        14.56 o                         
  10  -4  -9        690.13        636.85        45.66 o                         
  -8  -3  -9        175.85         70.05        47.88 o                         
  -7  -3  -9        587.32        526.78        78.66 o                         
  -6  -3  -9         22.49         19.28        19.38 o                         
  -5  -3  -9       1088.56       1070.52        37.65 o                         
  -4  -3  -9       1778.93       1668.38        37.37 o                         
  -3  -3  -9        160.86        166.65        11.85 o                         
  -2  -3  -9        577.31        578.01        14.11 o                         
  -1  -3  -9       1429.15       1272.11        23.43 o                         
   0  -3  -9        609.14        533.99        14.29 o                         
   1  -3  -9       1008.30        983.51        19.30 o                         
   2  -3  -9       2440.25       2189.71        33.41 o                         
   3  -3  -9       3027.27       2901.56        42.61 o                         
   4  -3  -9       1263.74       1148.54        27.06 o                         
   5  -3  -9       4141.12       3830.22        69.65 o                         
   6  -3  -9        690.42        663.38        19.30 o                         
   7  -3  -9       1005.25        886.84        22.82 o                         
   8  -3  -9       1032.36        953.10        39.29 o                         
   9  -3  -9        393.85        363.30        23.21 o                         
  10  -3  -9        185.07        184.86        22.70 o                         
  11  -3  -9        287.81        381.51        39.89 o                         
  -8  -2  -9         11.29         20.01        41.92 o                         
  -7  -2  -9        559.15        466.13        38.10 o                         
  -6  -2  -9        355.74        340.47        18.68 o                         
  -5  -2  -9        480.21        437.19        16.74 o                         
  -4  -2  -9       1123.38       1076.45        23.43 o                         
  -3  -2  -9        235.30        250.37        10.09 o                         
  -2  -2  -9         62.77         53.57         8.61 o                         
  -1  -2  -9       1004.97        991.68        17.63 o                         
   0  -2  -9       3450.34       3146.72        38.09 o                         
   1  -2  -9       1852.67       1960.90        27.42 o                         
   2  -2  -9       2572.11       2592.79        40.75 o                         
   3  -2  -9       2365.01       2191.16        40.21 o                         
   4  -2  -9       1144.43       1072.55        24.75 o                         
   5  -2  -9       1854.84       1598.70        30.27 o                         
   6  -2  -9       1900.53       1581.44        34.24 o                         
   7  -2  -9        524.92        449.09        17.93 o                         
   8  -2  -9        239.75        207.01        27.17 o                         
   9  -2  -9        458.65        452.66        47.20 o                         
  10  -2  -9        480.22        644.10        44.99 o                         
  11  -2  -9         50.74         79.07        32.43 o                         
  12  -2  -9        410.64        474.91        45.96 o                         
  -9  -1  -9        258.21        212.13        46.46 o                         
  -8  -1  -9        101.23        120.11        27.28 o                         
  -7  -1  -9        183.43        164.83        15.56 o                         
  -6  -1  -9        697.52        658.32        21.51 o                         
  -5  -1  -9        814.27        728.04        34.65 o                         
  -4  -1  -9        415.57        422.87        13.35 o                         
  -3  -1  -9       2892.32       2791.52        43.17 o                         
  -2  -1  -9       2367.23       2347.25        47.06 o                         
  -1  -1  -9       1481.43       1541.22        29.00 o                         
   0  -1  -9       3694.47       3628.02        44.29 o                         
   1  -1  -9       2613.70       2561.87        43.95 o                         
   2  -1  -9        361.71        356.81        12.48 o                         
   3  -1  -9       3623.72       3604.10        60.02 o                         
   4  -1  -9       1325.03       1216.69        27.13 o                         
   5  -1  -9        298.56        263.26        15.10 o                         
   6  -1  -9       1459.07       1336.29        34.56 o                         
   7  -1  -9       2675.12       2377.17        68.31 o                         
   8  -1  -9        438.92        425.13        21.46 o                         
   9  -1  -9        456.61        474.64        33.36 o                         
  10  -1  -9       1049.64       1295.34       101.22 o                         
  11  -1  -9        127.30        156.32        35.76 o                         
  -9   0  -9         98.57        112.93        40.30 o                         
  -8   0  -9        538.66        508.72        31.13 o                         
  -7   0  -9         38.09         35.45        12.93 o                         
  -6   0  -9        136.26        113.66        10.43 o                         
  -5   0  -9        603.41        542.45        20.36 o                         
  -4   0  -9        509.21        499.95        19.17 o                         
  -3   0  -9       1126.02       1044.89        16.62 o                         
  -2   0  -9       3907.50       3978.50        48.60 o                         
  -1   0  -9       3711.20       3709.50        55.31 o                         
   0   0  -9        183.80        212.51         7.50 o                         
   1   0  -9       7536.38       7514.18       133.48 o                         
   2   0  -9       1918.91       1822.46        48.04 o                         
   3   0  -9        646.61        608.09        24.06 o                         
   4   0  -9       3201.11       3098.72        62.76 o                         
   5   0  -9       1690.72       1567.25        48.43 o                         
   6   0  -9        796.09        801.07        34.02 o                         
   7   0  -9        752.06        676.00        31.09 o                         
   8   0  -9       1468.67       1485.37       103.23 o                         
   9   0  -9        224.25        258.32        34.77 o                         
  10   0  -9        421.98        496.11        43.55 o                         
  11   0  -9        545.62        595.49        48.51 o                         
 -10   1  -9        637.33        587.46        58.69 o                         
  -9   1  -9          9.26         20.33        22.31 o                         
  -8   1  -9        653.83        619.52        21.41 o                         
  -7   1  -9        392.37        373.52        21.34 o                         
  -6   1  -9        118.75        133.66        11.56 o                         
  -5   1  -9        530.12        520.38        15.27 o                         
  -4   1  -9       1575.64       1483.99        29.57 o                         
  -3   1  -9        637.03        625.21        14.98 o                         
  -2   1  -9       1057.22       1017.49        18.65 o                         
  -1   1  -9       6758.02       7203.85        81.50 o                         
   0   1  -9       4725.24       5448.31       100.38 o                         
   1   1  -9        906.25        879.12        43.58 o                         
   2   1  -9       8270.83       8522.76       184.65 o                         
   3   1  -9        800.92        728.68        23.12 o                         
   4   1  -9        638.40        605.65        27.61 o                         
   5   1  -9       2237.54       2109.96        52.09 o                         
   6   1  -9        401.14        331.76        18.05 o                         
   7   1  -9         91.12         66.02        19.24 o                         
   8   1  -9        743.78        712.34        61.22 o                         
   9   1  -9        962.57        966.28        78.90 o                         
  10   1  -9         14.62         40.99        34.17 o                         
 -10   2  -9        353.47        289.38        43.26 o                         
  -9   2  -9        915.65        859.80        40.63 o                         
  -8   2  -9         66.45         48.74        19.93 o                         
  -7   2  -9       1540.17       1547.56        36.60 o                         
  -6   2  -9        506.86        555.48        16.63 o                         
  -5   2  -9        330.13        333.45        12.62 o                         
  -4   2  -9       1322.58       1483.50        26.67 o                         
  -3   2  -9       1700.38       1743.43        27.54 o                         
  -2   2  -9        421.84        371.68         8.90 o                         
  -1   2  -9       4370.25       4706.36        55.89 o                         
   0   2  -9       7781.01       8058.41       143.55 o                         
   1   2  -9       1094.79       1092.54        60.23 o                         
   3   2  -9       3361.77       3224.74        66.04 o                         
   4   2  -9        314.20        325.50        18.01 o                         
   5   2  -9        426.63        325.70        25.06 o                         
   6   2  -9       1437.16       1403.84        53.46 o                         
   7   2  -9        888.87        912.07        46.67 o                         
   8   2  -9         36.57         25.62        20.30 o                         
   9   2  -9        669.94        788.11        46.27 o                         
  10   2  -9        341.67        320.86        31.31 o                         
 -11   3  -9        250.93        168.54        40.62 o                         
 -10   3  -9        253.82        186.48        38.71 o                         
  -9   3  -9       1212.27       1089.07        47.03 o                         
  -8   3  -9        529.89        473.91        25.06 o                         
  -7   3  -9         90.27         85.25        18.01 o                         
  -6   3  -9       1748.58       1669.40        73.06 o                         
  -5   3  -9       2384.38       2673.49       101.57 o                         
  -4   3  -9       1127.63       1161.14        38.32 o                         
  -3   3  -9       2307.53       2747.89        43.42 o                         
  -2   3  -9       1584.38       1866.99        31.79 o                         
  -1   3  -9        529.35        464.28        11.75 o                         
   0   3  -9       2219.70       2280.99        35.52 o                         
   1   3  -9       3516.86       3430.59        66.50 o                         
   2   3  -9        528.61        631.09        25.85 o                         
   3   3  -9        285.89        287.53        20.78 o                         
   4   3  -9       1694.81       1438.25        52.04 o                         
   5   3  -9        763.05        714.84        29.54 o                         
   6   3  -9        456.11        495.61        38.49 o                         
   7   3  -9       1275.62       1471.06        59.69 o                         
   8   3  -9        155.53        146.69        24.06 o                         
   9   3  -9        141.84        121.16        26.27 o                         
 -11   4  -9        528.19        416.11        47.49 o                         
  -4   4  -9       1341.07       1654.97        69.64 o                         
  -3   4  -9        374.63        553.81        28.97 o                         
  -2   4  -9       3405.52       3934.04        87.54 o                         
  -1   4  -9       2764.81       2969.40        53.32 o                         
   0   4  -9        175.51        168.61        11.57 o                         
   1   4  -9       3586.45       3590.13        84.23 o                         
   2   4  -9       1821.66       1705.68        49.75 o                         
   3   4  -9        445.76        410.53        25.32 o                         
   4   4  -9        669.81        591.95        44.54 o                         
   5   4  -9        855.77        776.50        31.89 o                         
   6   4  -9        357.34        292.59        25.75 o                         
   7   4  -9        428.99        505.59        30.52 o                         
   8   4  -9        847.53        966.20        61.58 o                         
   9   4  -9        164.24        190.04        28.43 o                         
  -4   5  -9       7241.21       8946.14       197.61 o                         
  -3   5  -9        668.24        887.15        26.78 o                         
  -2   5  -9       1633.43       1799.30        42.69 o                         
  -1   5  -9       2184.60       2045.31        29.03 o                         
   0   5  -9       1446.38       1477.06        31.09 o                         
   1   5  -9         72.76         76.21        13.10 o                         
   2   5  -9        141.08        121.21        15.01 o                         
   3   5  -9       2510.20       2340.13        56.34 o                         
   4   5  -9        142.31        139.61        19.36 o                         
   5   5  -9        458.25        465.51        27.24 o                         
   6   5  -9        609.74        684.43        47.45 o                         
   7   5  -9         60.57        121.21        24.86 o                         
   8   5  -9        262.34        295.82        26.01 o                         
  -5   6  -9       1394.19       1482.29        68.27 o                         
  -4   6  -9        258.58        310.60        18.72 o                         
  -3   6  -9       4109.60       4976.74        97.24 o                         
  -2   6  -9        225.08        233.86        18.55 o                         
  -1   6  -9       1880.58       1716.98        30.99 o                         
   0   6  -9       2581.39       2341.88        50.98 o                         
   1   6  -9        923.47        919.20        26.11 o                         
   2   6  -9        221.84        192.54        18.48 o                         
   3   6  -9       1047.93       1022.81        35.33 o                         
   4   6  -9        844.95        828.79        37.48 o                         
   5   6  -9          9.42         43.38        17.98 o                         
   6   6  -9        473.27        538.28        30.15 o                         
   7   6  -9        401.83        510.22        32.71 o                         
  -5   7  -9       1607.15       1956.17        70.91 o                         
  -4   7  -9        796.26        847.09        30.61 o                         
  -3   7  -9       1243.39       1212.33        36.61 o                         
  -2   7  -9       3246.95       3178.07        70.62 o                         
  -1   7  -9         99.75         86.60        12.20 o                         
   0   7  -9        769.96        724.96        24.24 o                         
   1   7  -9        471.32        460.61        16.15 o                         
   2   7  -9        376.62        419.30        17.63 o                         
   3   7  -9        309.32        341.59        18.96 o                         
   4   7  -9       1013.80       1053.22        29.98 o                         
   5   7  -9        642.35        759.19        37.41 o                         
   6   7  -9         48.73        144.67        25.94 o                         
  -6   8  -9        506.66        572.28        33.03 o                         
  -5   8  -9        624.12        693.84        39.84 o                         
  -4   8  -9       1176.43       1253.70        62.56 o                         
  -3   8  -9        303.20        315.69        24.17 o                         
  -2   8  -9        553.19        533.39        33.17 o                         
  -1   8  -9       1410.27       1339.55        32.31 o                         
   0   8  -9        202.36        224.39        15.71 o                         
   1   8  -9        282.05        281.37        14.60 o                         
   2   8  -9       1026.57        981.67        26.74 o                         
   3   8  -9        121.58        179.25        20.30 o                         
   4   8  -9        197.19        195.97        24.59 o                         
   5   8  -9        335.46        379.87        41.42 o                         
  -6   9  -9       1796.35       2027.03        68.82 o                         
  -5   9  -9        647.89        749.20        67.26 o                         
  -4   9  -9       2204.52       2161.98        69.85 o                         
  -3   9  -9       1416.59       1457.17        45.82 o                         
  -2   9  -9        140.93        130.64        25.58 o                         
  -1   9  -9        971.69        833.83        24.47 o                         
   0   9  -9       1174.57       1062.74        29.10 o                         
   1   9  -9         68.20         90.92        17.12 o                         
   2   9  -9        416.18        423.74        24.66 o                         
   3   9  -9        484.53        525.93        31.17 o                         
   4   9  -9         63.86         82.09        24.20 o                         
  -7  10  -9        432.43        409.04        47.11 o                         
  -6  10  -9        778.07        878.81        44.15 o                         
  -5  10  -9        372.58        378.51        33.06 o                         
  -4  10  -9        491.27        514.37        36.54 o                         
  -3  10  -9        836.97        817.53        65.66 o                         
  -2  10  -9        442.24        466.76        30.11 o                         
  -1  10  -9         47.82         57.09        22.29 o                         
   0  10  -9        266.98        246.54        18.77 o                         
   1  10  -9        671.13        729.65        27.07 o                         
   2  10  -9         13.58         52.83        22.95 o                         
   3  10  -9        334.86        376.12        30.94 o                         
  -8  11  -9        892.75        860.10        64.72 o                         
  -7  11  -9        281.87        260.25        31.11 o                         
  -6  11  -9        150.94        192.94        30.56 o                         
  -5  11  -9        628.60        611.96        46.85 o                         
  -4  11  -9         99.54         97.65        27.68 o                         
  -3  11  -9         98.25        148.41        29.94 o                         
  -2  11  -9        303.18        311.28        35.49 o                         
  -1  11  -9        154.46        146.49        32.24 o                         
   0  11  -9         64.86         72.63        21.19 o                         
   1  11  -9        296.14        224.93        56.83 o                         
  -8  12  -9        400.70        318.49        50.00 o                         
  -7  12  -9        590.51        590.22        41.34 o                         
  -6  12  -9        189.89        155.89        29.32 o                         
  -5  12  -9        111.05        140.50        30.13 o                         
  -4  12  -9        345.75        324.39        48.22 o                         
  -3  12  -9         88.52        115.38        31.46 o                         
  -2  12  -9         30.82         81.17        32.36 o                         
  -1  12  -9        281.55        314.29        39.67 o                         
  -8  13  -9        147.06        167.88        48.13 o                         
  -7  13  -9        315.80        329.83        47.08 o                         
  -6  13  -9        266.62        264.00        36.21 o                         
  -5  13  -9        146.02        227.23        47.47 o                         
  -4  13  -9         68.73         60.73        32.81 o                         
  -3  13  -9        147.59        142.03        34.37 o                         
   5 -12  -8        337.02        405.67        55.97 o                         
   6 -12  -8        131.58        110.60        45.28 o                         
   7 -12  -8          1.61          1.99        45.01 o                         
   8 -12  -8        178.85        146.92        50.10 o                         
   2 -11  -8         88.07         78.10        38.04 o                         
   3 -11  -8        332.73        394.80        33.66 o                         
   4 -11  -8         24.36         16.75        27.34 o                         
   5 -11  -8         95.04         76.61        43.13 o                         
   6 -11  -8        320.48        374.66        52.42 o                         
   7 -11  -8        183.70        207.66        48.46 o                         
   8 -11  -8         84.50         91.12        47.02 o                         
   9 -11  -8        650.22        693.46        69.28 o                         
  10 -11  -8        187.39        147.58        52.06 o                         
   0 -10  -8        402.93        510.26        57.19 o                         
   1 -10  -8        410.44        503.84        52.42 o                         
   2 -10  -8         20.47         23.85        39.99 o                         
   3 -10  -8         62.60         58.71        19.72 o                         
   4 -10  -8        613.19        624.51        30.85 o                         
   5 -10  -8        162.09        157.75        30.20 o                         
   6 -10  -8        101.11         75.99        29.82 o                         
   7 -10  -8        960.88        987.37        71.64 o                         
   8 -10  -8        196.15        150.78        45.79 o                         
   9 -10  -8        172.03        131.50        45.84 o                         
  10 -10  -8        531.12        626.28        64.87 o                         
  11 -10  -8         95.29        138.80        48.83 o                         
  -2  -9  -8        216.30        337.56        53.71 o                         
  -1  -9  -8        135.71        149.82        43.91 o                         
   0  -9  -8         38.90         73.19        36.69 o                         
   1  -9  -8        405.05        372.44        31.25 o                         
   2  -9  -8        314.26        330.23        21.11 o                         
   3  -9  -8        288.54        325.33        21.34 o                         
   4  -9  -8        217.01        241.36        19.57 o                         
   5  -9  -8        512.73        565.40        34.40 o                         
   6  -9  -8        108.37        123.08        20.80 o                         
   7  -9  -8       1057.34       1127.81        38.00 o                         
   8  -9  -8       1189.81       1219.52        76.93 o                         
   9  -9  -8        326.31        321.85        51.18 o                         
  10  -9  -8        272.41        232.03        50.19 o                         
  11  -9  -8        204.03        143.60        45.31 o                         
  -3  -8  -8        210.63        269.97        38.40 o                         
  -2  -8  -8         59.90         45.20        39.74 o                         
  -1  -8  -8        857.52        907.72        45.15 o                         
   0  -8  -8        352.10        380.72        26.59 o                         
   1  -8  -8        286.84        304.52        18.52 o                         
   2  -8  -8        731.44        738.28        24.05 o                         
   3  -8  -8       1427.65       1520.50        34.19 o                         
   4  -8  -8          2.74         10.90        16.21 o                         
   5  -8  -8        725.31        706.30        25.62 o                         
   6  -8  -8        910.17        941.94        26.35 o                         
   7  -8  -8         50.63         59.78        18.88 o                         
   8  -8  -8       1100.76       1077.86        32.25 o                         
   9  -8  -8        367.13        393.79        50.86 o                         
  10  -8  -8         51.69         80.90        41.63 o                         
  11  -8  -8        194.47        178.01        20.08 o                         
  -4  -7  -8        303.85        334.58        37.92 o                         
  -3  -7  -8        661.33        751.26        45.16 o                         
  -2  -7  -8        124.11        129.15        26.30 o                         
  -1  -7  -8        241.49        273.06        24.22 o                         
   0  -7  -8       1246.57       1282.58        29.29 o                         
   1  -7  -8        214.69        250.46        15.45 o                         
   2  -7  -8         87.82        124.64        12.56 o                         
   3  -7  -8       1312.19       1293.12        26.11 o                         
   4  -7  -8       2085.73       2159.63        51.89 o                         
   5  -7  -8        134.01        128.31        14.68 o                         
   6  -7  -8       1202.72       1372.12        37.05 o                         
   7  -7  -8        653.90        665.13        24.04 o                         
   8  -7  -8         57.91         70.11        15.95 o                         
   9  -7  -8        494.77        563.08        27.93 o                         
  10  -7  -8        207.30        175.69        23.27 o                         
  11  -7  -8         20.73         52.53        28.15 o                         
  -5  -6  -8        639.28        626.12        48.93 o                         
  -4  -6  -8         22.43         22.83        28.20 o                         
  -3  -6  -8        323.01        363.33        33.20 o                         
  -2  -6  -8        719.65        792.13        26.33 o                         
  -1  -6  -8        243.82        225.51        14.42 o                         
   0  -6  -8        225.21        245.13        16.54 o                         
   1  -6  -8       1261.88       1254.58        24.39 o                         
   2  -6  -8       1465.24       1408.50        25.95 o                         
   3  -6  -8        224.35        217.17        13.89 o                         
   4  -6  -8       1349.29       1273.38        26.66 o                         
   5  -6  -8       2500.16       2697.94        44.37 o                         
   6  -6  -8         64.42         42.84        14.93 o                         
   7  -6  -8        931.18        866.95        25.72 o                         
   8  -6  -8        312.92        344.46        21.47 o                         
   9  -6  -8        128.58        124.63        14.48 o                         
  10  -6  -8        345.90        312.91        19.21 o                         
  11  -6  -8        307.26        198.24        32.48 o                         
  12  -6  -8         45.07         24.03        43.86 o                         
  -6  -5  -8          3.06         -8.00        23.21 o                         
  -5  -5  -8        783.86        780.97        89.27 o                         
  -4  -5  -8       1188.42       1218.31        71.32 o                         
  -3  -5  -8         32.38         42.37        14.70 o                         
  -2  -5  -8        608.86        568.58        17.47 o                         
  -1  -5  -8       1080.28       1088.94        24.04 o                         
   0  -5  -8        287.73        238.80        12.56 o                         
   1  -5  -8        853.81        901.02        19.01 o                         
   2  -5  -8       2748.60       2785.67        39.63 o                         
   3  -5  -8       1118.18       1169.97        27.55 o                         
   4  -5  -8        469.69        480.29        17.08 o                         
   5  -5  -8       3493.47       3443.50        56.47 o                         
   6  -5  -8        548.39        570.42        22.73 o                         
   7  -5  -8        683.27        670.76        29.21 o                         
   8  -5  -8       1022.09       1012.55        25.74 o                         
   9  -5  -8        212.49        234.98        14.67 o                         
  10  -5  -8         23.40         -8.62        10.65 o                         
  11  -5  -8        397.19        351.70        35.34 o                         
  12  -5  -8        399.99        434.46        34.67 o                         
  -7  -4  -8        433.66        410.27        57.55 o                         
  -6  -4  -8        356.17        352.76        30.78 o                         
  -5  -4  -8        173.12        192.66        23.47 o                         
  -4  -4  -8        782.05        742.07        20.89 o                         
  -3  -4  -8        868.97        811.60        25.95 o                         
  -2  -4  -8         98.16         95.60        11.24 o                         
  -1  -4  -8       1250.15       1164.65        29.86 o                         
   0  -4  -8        912.29        797.51        19.72 o                         
   1  -4  -8        158.22        186.59         9.98 o                         
   2  -4  -8       2534.08       2633.36        43.44 o                         
   3  -4  -8       3189.04       3054.84        48.60 o                         
   4  -4  -8        226.63        224.73        12.53 o                         
   5  -4  -8       1592.33       1493.95        40.89 o                         
   6  -4  -8       1157.09       1047.31        36.32 o                         
   7  -4  -8         80.37         70.83        11.02 o                         
   8  -4  -8        212.99        207.39        15.49 o                         
   9  -4  -8       1632.38       1636.23        59.02 o                         
  10  -4  -8        621.66        504.92        39.33 o                         
  11  -4  -8         24.12         -0.70        35.71 o                         
  -8  -3  -8        183.70        210.58        52.05 o                         
  -7  -3  -8         31.40         44.91        19.77 o                         
  -6  -3  -8       1628.55       1622.94        59.06 o                         
  -5  -3  -8        569.26        510.78        18.47 o                         
  -4  -3  -8        522.59        475.33        13.18 o                         
  -3  -3  -8       2165.32       2037.46        34.38 o                         
  -2  -3  -8       1547.65       1519.60        39.02 o                         
  -1  -3  -8        745.68        792.97        20.29 o                         
   0  -3  -8       1613.47       1507.01        23.35 o                         
   1  -3  -8       3901.59       3850.11        48.69 o                         
   2  -3  -8       1122.14       1227.34        21.50 o                         
   3  -3  -8       6466.57       6109.44        96.72 o                         
   4  -3  -8       2859.83       2573.92        47.61 o                         
   5  -3  -8       1012.87       1018.42        27.38 o                         
   6  -3  -8       1868.56       1707.43        32.20 o                         
   7  -3  -8        757.67        626.78        18.26 o                         
   8  -3  -8        237.92        196.98        16.03 o                         
   9  -3  -8         57.88         53.64        18.69 o                         
  10  -3  -8       1021.27       1091.90        58.61 o                         
  -9  -2  -8        263.55        263.31        54.04 o                         
  -8  -2  -8        767.27        777.61        44.37 o                         
  -7  -2  -8        115.61        109.99        20.18 o                         
  -6  -2  -8        139.76        147.54        17.10 o                         
  -5  -2  -8       1372.49       1189.35        41.52 o                         
  -4  -2  -8       1027.28        938.57        22.97 o                         
  -3  -2  -8        216.33        192.18         7.03 o                         
  -2  -2  -8       3331.82       3083.68        40.77 o                         
  -1  -2  -8       1430.00       1503.95        27.84 o                         
   0  -2  -8        496.78        471.74        10.15 o                         
   1  -2  -8       2909.08       2810.92        33.92 o                         
   2  -2  -8       3639.77       3543.93        52.34 o                         
   3  -2  -8       2263.77       2044.50        37.61 o                         
   4  -2  -8       4061.02       3685.19        55.58 o                         
   5  -2  -8       1288.52       1140.57        23.59 o                         
   6  -2  -8        479.73        467.32        16.80 o                         
   7  -2  -8       1021.96        888.31        30.89 o                         
   8  -2  -8        398.70        330.37        23.89 o                         
   9  -2  -8        171.23        155.74        24.99 o                         
  10  -2  -8        281.78        357.42        36.70 o                         
  11  -2  -8        747.05        822.32        51.89 o                         
  -9  -1  -8          2.85         11.78        41.90 o                         
  -8  -1  -8        907.00        801.41        42.14 o                         
  -7  -1  -8        812.18        801.70        24.93 o                         
  -6  -1  -8        174.81        136.09        12.39 o                         
  -5  -1  -8        918.57        831.57        27.31 o                         
  -4  -1  -8       1972.12       1915.77        34.54 o                         
  -3  -1  -8       1420.88       1316.10        27.58 o                         
  -2  -1  -8       1141.19       1288.47        21.06 o                         
  -1  -1  -8       8576.17       8588.96       108.02 o                         
   0  -1  -8       1249.28       1284.92        17.46 o                         
   1  -1  -8       1717.30       1715.52        28.52 o                         
   2  -1  -8       3871.26       3632.79        58.68 o                         
   3  -1  -8       1512.68       1501.41        29.47 o                         
   4  -1  -8        413.40        341.22        13.29 o                         
   5  -1  -8       4001.86       3499.39        60.33 o                         
   6  -1  -8       2608.86       2301.19       100.59 o                         
   7  -1  -8        194.15        214.37        16.37 o                         
   8  -1  -8        402.88        358.56        25.32 o                         
   9  -1  -8        446.69        340.27        30.07 o                         
  10  -1  -8         35.22         19.90        29.67 o                         
  11  -1  -8        451.74        491.82        44.84 o                         
 -10   0  -8        274.27        257.41        49.83 o                         
  -9   0  -8        190.68        182.95        28.81 o                         
  -8   0  -8        271.77        257.59        22.28 o                         
  -7   0  -8       1343.93       1247.85        33.71 o                         
  -6   0  -8       1767.34       1741.05        49.37 o                         
  -5   0  -8        122.40        119.91         9.19 o                         
  -4   0  -8       2089.09       2140.63        53.82 o                         
  -3   0  -8       2228.36       2164.17        29.61 o                         
  -2   0  -8        938.01        954.37        14.79 o                         
  -1   0  -8       8839.74       9408.64       127.15 o                         
   0   0  -8      11993.27      13172.84       198.10 o                         
   1   0  -8       1247.29       1189.75        22.63 o                         
   2   0  -8       1611.70       1523.14        47.47 o                         
   3   0  -8       6868.69       6541.74       117.86 o                         
   4   0  -8        847.16        782.88        23.00 o                         
   5   0  -8        965.93        839.19        32.28 o                         
   6   0  -8       2967.45       3001.61        81.10 o                         
   7   0  -8       1500.59       1428.88        82.77 o                         
   8   0  -8        168.16        144.46        22.55 o                         
   9   0  -8        811.21        914.01        49.52 o                         
  10   0  -8        405.59        418.16        40.89 o                         
  11   0  -8         33.21         39.77        32.12 o                         
 -10   1  -8         94.28         70.51        40.28 o                         
  -9   1  -8        757.64        733.45        39.03 o                         
  -8   1  -8        158.79        162.82        14.60 o                         
  -7   1  -8         46.27         33.39        11.00 o                         
  -6   1  -8        759.26        767.83        20.40 o                         
  -5   1  -8        884.59        857.90        34.14 o                         
  -4   1  -8       1728.86       1777.51        28.54 o                         
  -3   1  -8       2884.47       3189.09        45.89 o                         
  -2   1  -8       1430.94       1681.97        28.28 o                         
  -1   1  -8        230.30        210.41         6.85 o                         
   0   1  -8       9267.12      10417.70       181.19 o                         
   1   1  -8       3406.01       3639.87       122.06 o                         
   2   1  -8        267.82        273.27        16.47 o                         
   3   1  -8       5204.21       5001.15       115.07 o                         
   4   1  -8       3345.50       3073.85        57.45 o                         
   5   1  -8        375.54        365.99        17.35 o                         
   6   1  -8        248.52        215.37        15.48 o                         
   7   1  -8       1255.47       1201.99        41.09 o                         
   8   1  -8        200.24        187.92        29.15 o                         
   9   1  -8         63.82        120.91        32.30 o                         
  10   1  -8        798.27        857.03        53.41 o                         
  11   1  -8        162.24        163.47        28.20 o                         
 -11   2  -8        306.44        295.87        47.13 o                         
 -10   2  -8        148.40        183.18        28.74 o                         
  -9   2  -8        645.71        621.53        34.38 o                         
  -8   2  -8       2036.38       1866.82        56.95 o                         
  -7   2  -8         74.08         44.38        13.36 o                         
  -6   2  -8        142.81        150.82        10.94 o                         
  -5   2  -8        887.87        967.21        20.71 o                         
  -4   2  -8       1517.79       1777.76        38.27 o                         
  -3   2  -8        237.57        211.24         8.34 o                         
  -2   2  -8       4310.04       4961.59        57.94 o                         
  -1   2  -8       4401.10       4718.54        66.63 o                         
   0   2  -8        832.01        960.58        24.93 o                         
   1   2  -8       4050.98       4549.71       149.83 o                         
   2   2  -8       2726.63       2561.75        63.53 o                         
   3   2  -8        280.85        263.95        15.19 o                         
   4   2  -8        575.22        554.85        21.93 o                         
   5   2  -8        948.18        931.93        39.43 o                         
   6   2  -8       1147.06       1093.64        46.73 o                         
   7   2  -8        713.54        750.04        42.74 o                         
   8   2  -8        577.09        553.51        42.17 o                         
   9   2  -8        121.51         98.28        23.81 o                         
  10   2  -8        220.31        225.14        47.25 o                         
 -11   3  -8        327.54        298.57        44.49 o                         
 -10   3  -8        662.28        610.26        35.34 o                         
  -9   3  -8        282.31        224.40        24.60 o                         
  -8   3  -8        378.37        383.24        32.96 o                         
  -7   3  -8        581.35        524.24        21.36 o                         
  -6   3  -8       2083.88       2104.58        71.36 o                         
  -5   3  -8        820.33        859.13        45.69 o                         
  -4   3  -8       8201.39       9588.08       207.99 o                         
  -3   3  -8       1666.15       1883.67        41.19 o                         
  -2   3  -8        248.81        283.72         9.30 o                         
  -1   3  -8       2718.62       3075.32        45.72 o                         
   0   3  -8       3034.21       3360.38        55.11 o                         
   1   3  -8       1283.86       1166.69        28.64 o                         
   2   3  -8       1587.22       1620.10        45.90 o                         
   3   3  -8       3528.80       3346.87        69.39 o                         
   4   3  -8         74.79         63.16        14.57 o                         
   5   3  -8       1011.92        915.09        36.74 o                         
   6   3  -8       1678.20       1796.17        62.32 o                         
   7   3  -8        195.66        243.24        26.61 o                         
   8   3  -8        337.49        348.42        27.64 o                         
   9   3  -8        311.63        312.62        28.59 o                         
 -11   4  -8        102.38         73.27        33.88 o                         
 -10   4  -8        464.63        444.91        42.42 o                         
  -9   4  -8        486.32        462.85        40.75 o                         
  -4   4  -8       1645.79       2058.24        80.23 o                         
  -3   4  -8       6509.28       8067.15       143.42 o                         
  -2   4  -8       3445.79       4289.16        81.42 o                         
  -1   4  -8       2593.20       2695.84        39.14 o                         
   0   4  -8       3864.00       3473.58        58.13 o                         
   1   4  -8       1673.38       1757.76        47.26 o                         
   2   4  -8         29.48         -1.20        13.37 o                         
   3   4  -8       1275.51       1326.97        36.87 o                         
   4   4  -8       1696.29       1623.97        50.53 o                         
   5   4  -8        360.91        306.94        22.89 o                         
   6   4  -8        960.69        901.33        44.44 o                         
   7   4  -8        591.18        613.45        32.49 o                         
   8   4  -8         52.97         60.00        23.57 o                         
   9   4  -8        401.47        400.10        37.19 o                         
  -4   5  -8        179.96        195.86        15.42 o                         
  -3   5  -8       2112.12       2610.75        55.79 o                         
  -2   5  -8       6345.45       7123.64       130.31 o                         
  -1   5  -8        775.18        802.65        17.21 o                         
   0   5  -8        851.44        822.09        23.44 o                         
   1   5  -8       3177.01       2919.67        78.30 o                         
   2   5  -8        727.50        672.49        24.79 o                         
   3   5  -8        229.68        233.09        19.82 o                         
   4   5  -8       1313.37       1304.37        40.43 o                         
   5   5  -8        805.74        788.52        40.67 o                         
   6   5  -8        338.61        384.58        28.22 o                         
   7   5  -8        663.17        704.11        30.67 o                         
   8   5  -8        135.68        108.99        21.88 o                         
  -5   6  -8       3662.71       4726.00       113.28 o                         
  -4   6  -8       2347.25       2781.58        60.73 o                         
  -3   6  -8        138.22        195.59        16.85 o                         
  -2   6  -8       2159.85       2283.94        52.81 o                         
  -1   6  -8       1803.85       1716.86        40.91 o                         
   0   6  -8        505.20        457.50        14.23 o                         
   1   6  -8        734.43        678.41        18.93 o                         
   2   6  -8       1700.81       1518.67        31.64 o                         
   3   6  -8        636.62        620.09        23.62 o                         
   4   6  -8        109.59        142.83        18.08 o                         
   5   6  -8        741.09        850.08        30.13 o                         
   6   6  -8        205.89        259.68        23.36 o                         
   7   6  -8        232.15        327.10        25.85 o                         
  -5   7  -8        109.25        140.66        20.76 o                         
  -4   7  -8       4326.77       4938.41       120.13 o                         
  -3   7  -8       2549.22       2702.22        61.85 o                         
  -2   7  -8        215.73        259.55        20.41 o                         
  -1   7  -8        860.43        809.53        22.50 o                         
   0   7  -8        452.75        434.67        13.58 o                         
   1   7  -8         35.06         40.14        10.76 o                         
   2   7  -8        573.49        611.16        20.38 o                         
   3   7  -8       1370.17       1372.53        39.67 o                         
   4   7  -8        178.43        251.21        23.05 o                         
   5   7  -8        412.65        449.80        26.20 o                         
   6   7  -8        650.41        697.39        34.55 o                         
  -6   8  -8       1370.05       1554.31        54.09 o                         
  -5   8  -8        213.90        329.16        27.31 o                         
  -4   8  -8        945.34        929.81       103.69 o                         
  -3   8  -8       2243.70       2304.47        75.04 o                         
  -2   8  -8        488.32        451.94        42.99 o                         
  -1   8  -8         23.48         23.51        11.87 o                         
   0   8  -8        879.94        777.32        23.76 o                         
   1   8  -8        641.29        617.93        19.84 o                         
   2   8  -8        228.47        252.09        17.26 o                         
   3   8  -8        924.11       1011.08        34.03 o                         
   4   8  -8        561.67        630.46        33.08 o                         
   5   8  -8          5.54         49.54        21.79 o                         
  -7   9  -8        539.16        591.96        51.41 o                         
  -6   9  -8       1300.82       1373.96        52.81 o                         
  -5   9  -8        852.99        955.27        68.31 o                         
  -4   9  -8        167.02        179.67        26.98 o                         
  -3   9  -8        547.67        505.62        44.00 o                         
  -2   9  -8        831.06        751.66        46.03 o                         
  -1   9  -8        569.34        527.06        20.73 o                         
   0   9  -8         54.47        113.09        16.58 o                         
   1   9  -8        768.32        772.15        28.85 o                         
   2   9  -8        381.38        435.95        28.65 o                         
   3   9  -8         50.17         84.91        23.10 o                         
   4   9  -8        445.07        550.15        41.94 o                         
  -7  10  -8       1182.70       1262.53        74.48 o                         
  -6  10  -8         32.28         66.51        24.91 o                         
  -5  10  -8       1226.02       1277.62        53.43 o                         
  -4  10  -8       1849.05       1750.22        64.17 o                         
  -3  10  -8        231.38        259.02        31.71 o                         
  -2  10  -8        811.75        724.90        43.67 o                         
  -1  10  -8        822.96        791.39        45.08 o                         
   0  10  -8        355.84        373.75        21.33 o                         
   1  10  -8        114.56        174.61        21.70 o                         
   2  10  -8        887.68        970.62        39.77 o                         
   3  10  -8        168.44        212.12        27.22 o                         
  -8  11  -8         36.85         69.83        38.63 o                         
  -7  11  -8        742.12        806.63        99.68 o                         
  -6  11  -8       1114.58       1084.23       100.28 o                         
  -5  11  -8         70.25         99.35        27.91 o                         
  -4  11  -8        362.72        346.67        34.24 o                         
  -3  11  -8        693.64        712.60        48.22 o                         
  -2  11  -8         26.49         57.80        29.06 o                         
  -1  11  -8        776.39        750.69        49.53 o                         
   0  11  -8        485.13        456.06        26.73 o                         
   1  11  -8        113.20        197.54        27.02 o                         
  -8  12  -8        249.21        270.95        48.48 o                         
  -7  12  -8        122.04        133.53        30.14 o                         
  -6  12  -8        320.53        345.73        35.89 o                         
  -5  12  -8        360.09        326.67        35.11 o                         
  -4  12  -8         14.00         32.92        27.77 o                         
  -3  12  -8        197.15        242.03        56.43 o                         
  -2  12  -8        403.37        309.05        39.29 o                         
  -1  12  -8          0.25         37.71        34.70 o                         
   0  12  -8        191.36        155.02        52.94 o                         
  -9  13  -8        131.67        157.98        47.09 o                         
  -8  13  -8        338.05        324.06        52.06 o                         
  -7  13  -8        159.58        142.13        36.30 o                         
  -6  13  -8         11.02         46.43        30.69 o                         
  -5  13  -8        264.27        300.79        37.82 o                         
  -4  13  -8        218.01        210.88        35.49 o                         
  -3  13  -8         42.55         69.09        33.49 o                         
   4 -12  -7        101.24        136.02        43.65 o                         
   5 -12  -7         32.42         57.47        44.23 o                         
   6 -12  -7          5.63         19.11        42.86 o                         
   7 -12  -7        337.29        342.51        55.06 o                         
   8 -12  -7         69.16         51.61        48.00 o                         
   9 -12  -7        147.04        135.61        51.74 o                         
   1 -11  -7        260.20        342.34        49.62 o                         
   2 -11  -7        201.37        255.94        31.14 o                         
   3 -11  -7         20.26         37.17        24.48 o                         
   4 -11  -7        389.93        386.44        32.28 o                         
   5 -11  -7        241.83        235.62        47.63 o                         
   6 -11  -7         54.23         31.84        43.82 o                         
   7 -11  -7        290.22        337.44        52.84 o                         
   8 -11  -7        473.45        491.44        59.16 o                         
   9 -11  -7         16.17         26.34        47.09 o                         
  10 -11  -7        271.56        364.19        57.68 o                         
   0 -10  -7        139.39        172.62        44.03 o                         
   1 -10  -7         89.56        174.83        41.12 o                         
   2 -10  -7        128.61        161.02        30.61 o                         
   3 -10  -7        346.73        346.07        24.44 o                         
   4 -10  -7          9.95         17.69        15.38 o                         
   5 -10  -7        710.80        767.68        37.02 o                         
   6 -10  -7        627.67        603.86        50.93 o                         
   7 -10  -7        172.22        174.01        31.39 o                         
   8 -10  -7        537.91        512.57        39.34 o                         
   9 -10  -7        185.23        289.79        50.15 o                         
  10 -10  -7         85.92         99.63        45.89 o                         
  11 -10  -7        181.34        234.52        52.01 o                         
  -2  -9  -7         22.71         46.31        41.62 o                         
  -1  -9  -7         64.90         29.05        37.66 o                         
   0  -9  -7        343.03        411.21        47.32 o                         
   1  -9  -7         69.31         69.92        24.89 o                         
   2  -9  -7         12.70         18.51        14.62 o                         
   3  -9  -7        470.40        452.10        18.95 o                         
   4  -9  -7        379.56        388.89        16.98 o                         
   5  -9  -7        495.19        540.21        21.82 o                         
   6  -9  -7       1276.72       1357.30        31.22 o                         
   7  -9  -7        634.58        635.52        26.62 o                         
   9  -9  -7        562.05        547.87        57.00 o                         
  10  -9  -7         16.36         13.53        39.93 o                         
  11  -9  -7         47.16         35.38        42.93 o                         
  -3  -8  -7         53.24         31.84        28.08 o                         
  -2  -8  -7        474.93        539.39        55.57 o                         
  -1  -8  -7          3.84         65.78        36.07 o                         
   0  -8  -7        220.65        229.80        22.96 o                         
   1  -8  -7        472.86        478.74        22.62 o                         
   2  -8  -7        265.81        245.50        15.10 o                         
   3  -8  -7         87.73         89.89        14.69 o                         
   4  -8  -7        614.29        593.74        25.90 o                         
   5  -8  -7        133.17        176.92        18.70 o                         
   6  -8  -7        722.29        748.18        25.63 o                         
   7  -8  -7       1113.01       1152.91        33.34 o                         
   8  -8  -7        409.10        426.90        22.56 o                         
   9  -8  -7        220.51        253.39        30.56 o                         
  10  -8  -7        313.89        329.06        49.34 o                         
  11  -8  -7        130.14        112.74        19.98 o                         
  -4  -7  -7        320.25        338.67        36.98 o                         
  -3  -7  -7         90.36         68.62        27.54 o                         
  -2  -7  -7        384.73        406.79        31.64 o                         
  -1  -7  -7        934.25        970.75        29.18 o                         
   0  -7  -7         52.12         85.10        13.67 o                         
   1  -7  -7        644.12        614.86        23.39 o                         
   2  -7  -7       1936.83       1936.02        33.04 o                         
   3  -7  -7        448.08        462.49        18.70 o                         
   4  -7  -7        506.48        494.25        22.26 o                         
   5  -7  -7       2085.78       2099.09        38.13 o                         
   6  -7  -7        456.86        473.19        23.08 o                         
   7  -7  -7        414.68        425.47        20.50 o                         
   8  -7  -7        405.50        386.42        19.98 o                         
   9  -7  -7        747.10        744.76        30.54 o                         
  10  -7  -7        158.43        111.42        16.64 o                         
  11  -7  -7        356.66        251.41        83.87 o                         
  12  -7  -7        206.89        192.25        50.02 o                         
  -6  -6  -7        170.44        176.30        47.09 o                         
  -5  -6  -7         50.77         80.08        41.08 o                         
  -4  -6  -7        643.07        768.49        61.05 o                         
  -3  -6  -7        410.20        435.22        25.87 o                         
  -2  -6  -7         36.05         31.16        11.28 o                         
  -1  -6  -7        904.29        855.95        22.13 o                         
   0  -6  -7        879.82        852.41        21.67 o                         
   1  -6  -7        236.94        242.32        13.72 o                         
   2  -6  -7       1035.74       1048.47        21.77 o                         
   3  -6  -7       2340.59       2446.06        36.66 o                         
   4  -6  -7        475.21        527.45        18.90 o                         
   5  -6  -7        712.01        726.74        22.21 o                         
   6  -6  -7       3309.60       3312.66        93.52 o                         
   7  -6  -7        269.22        300.21        17.39 o                         
   8  -6  -7        222.49        219.65        18.85 o                         
   9  -6  -7       1027.58        998.13        42.75 o                         
  10  -6  -7         75.80         54.80        19.73 o                         
  11  -6  -7         96.82         99.12        26.96 o                         
  12  -6  -7        311.14        320.12        30.56 o                         
  13  -6  -7         66.74         94.58        28.10 o                         
  -6  -5  -7        805.29        767.68        52.13 o                         
  -5  -5  -7        151.11        194.88        40.75 o                         
  -4  -5  -7        187.59        174.66        29.93 o                         
  -3  -5  -7       1649.65       1755.49        41.90 o                         
  -2  -5  -7        772.77        722.54        18.88 o                         
  -1  -5  -7        153.92        147.08        11.69 o                         
   0  -5  -7       1319.65       1317.84        29.21 o                         
   1  -5  -7       1573.97       1609.90        26.58 o                         
   2  -5  -7        190.32        188.89        10.15 o                         
   3  -5  -7       5096.95       4994.77        74.97 o                         
   4  -5  -7       1254.67       1152.88        25.68 o                         
   5  -5  -7        142.73        135.45        13.45 o                         
   6  -5  -7       1878.45       1827.85        44.69 o                         
   7  -5  -7        755.72        739.90        29.75 o                         
   8  -5  -7        298.09        315.81        15.25 o                         
   9  -5  -7        190.66        180.92        27.02 o                         
  10  -5  -7        777.43        619.56        42.40 o                         
  11  -5  -7        103.44         94.79        21.21 o                         
  12  -5  -7        329.49        324.63        31.68 o                         
  -7  -4  -7        118.13        132.89        31.25 o                         
  -6  -4  -7        551.69        489.09        40.16 o                         
  -5  -4  -7        722.02        654.52        40.58 o                         
  -4  -4  -7         60.77         73.78        14.44 o                         
  -3  -4  -7        497.50        497.73        20.68 o                         
  -2  -4  -7       2758.26       2556.83        70.06 o                         
  -1  -4  -7        893.43        859.54        24.75 o                         
   0  -4  -7        600.67        571.58        19.66 o                         
   1  -4  -7       2022.02       1856.61        29.87 o                         
   2  -4  -7       1099.82       1183.83        21.98 o                         
   3  -4  -7       1221.18       1181.07        24.17 o                         
   4  -4  -7       3389.68       3322.73        57.63 o                         
   5  -4  -7        619.47        592.80        23.03 o                         
   6  -4  -7        262.22        269.87        18.30 o                         
   7  -4  -7        946.04        818.37        27.99 o                         
   8  -4  -7        590.51        461.12        19.52 o                         
   9  -4  -7         45.04         56.24        17.38 o                         
  10  -4  -7        430.88        369.53        32.96 o                         
  11  -4  -7        809.62        633.67        53.39 o                         
  12  -4  -7         44.40        104.06        34.76 o                         
  -8  -3  -7        524.10        540.25        42.18 o                         
  -7  -3  -7        486.37        448.37        38.35 o                         
  -6  -3  -7         14.51         49.37        19.11 o                         
  -5  -3  -7        912.10        930.98        24.53 o                         
  -4  -3  -7       1206.99       1270.91        31.07 o                         
  -3  -3  -7        707.21        732.86        20.29 o                         
  -2  -3  -7        337.44        340.50        23.60 o                         
  -1  -3  -7       2600.52       2324.48        51.15 o                         
   0  -3  -7       4750.84       4649.08        61.22 o                         
   1  -3  -7       1903.66       1932.60        29.48 o                         
   2  -3  -7       2617.65       2325.96        37.49 o                         
   3  -3  -7       2185.87       2095.96        39.12 o                         
   4  -3  -7        423.25        452.63        18.62 o                         
   5  -3  -7       1345.03       1092.39        31.69 o                         
   6  -3  -7        465.88        426.68        14.44 o                         
   7  -3  -7         13.39         21.91         8.40 o                         
   8  -3  -7        353.40        359.19        39.74 o                         
   9  -3  -7        460.20        371.50        38.98 o                         
  10  -3  -7         64.47         52.80        22.49 o                         
  -9  -2  -7        565.20        690.31        68.97 o                         
  -8  -2  -7         51.18         38.72        27.16 o                         
  -7  -2  -7        993.68        861.95        99.07 o                         
  -6  -2  -7       1219.92       1069.42        52.90 o                         
  -5  -2  -7         25.82         49.18         7.69 o                         
  -4  -2  -7       1413.30       1357.31        24.84 o                         
  -3  -2  -7       1943.80       1939.07        27.50 o                         
  -2  -2  -7         89.19        100.14         9.03 o                         
  -1  -2  -7       1416.93       1398.04        24.91 o                         
   0  -2  -7       4307.21       4396.71        56.95 o                         
   1  -2  -7        817.61        842.67        18.78 o                         
   2  -2  -7       1955.83       1852.78        30.16 o                         
   3  -2  -7       2593.01       2326.76        41.16 o                         
   4  -2  -7       4804.47       4390.61        63.99 o                         
   5  -2  -7        812.09        753.22        20.64 o                         
   6  -2  -7       1738.26       1615.25        32.81 o                         
   7  -2  -7        722.71        650.11        29.49 o                         
   8  -2  -7        319.71        302.37        19.45 o                         
   9  -2  -7       1006.99        971.26        50.23 o                         
  10  -2  -7        393.34        441.18        40.43 o                         
  -9  -1  -7        892.44        834.27        63.07 o                         
  -8  -1  -7        649.88        586.77        49.54 o                         
  -7  -1  -7        127.27        147.99        15.38 o                         
  -6  -1  -7       1699.82       1552.39        37.32 o                         
  -5  -1  -7        898.86        805.90        31.16 o                         
  -4  -1  -7        157.44        151.96         9.43 o                         
  -3  -1  -7       3657.23       3477.54        41.82 o                         
  -2  -1  -7       6111.99       6247.90        69.20 o                         
  -1  -1  -7        319.20        337.08         7.98 o                         
   0  -1  -7       3808.34       3678.52        44.20 o                         
   1  -1  -7       3229.21       3064.52        44.11 o                         
   2  -1  -7         16.42         22.36         6.74 o                         
   3  -1  -7       2308.13       2228.13        45.66 o                         
   4  -1  -7       2054.36       2070.48        38.17 o                         
   5  -1  -7       1366.15       1330.32        28.18 o                         
   6  -1  -7        715.43        621.33        43.88 o                         
   7  -1  -7       1868.67       1675.63        76.51 o                         
   8  -1  -7       1303.97       1246.46        47.96 o                         
   9  -1  -7         69.92        100.81        21.61 o                         
  10  -1  -7        674.00        666.63        44.84 o                         
  11  -1  -7        212.64        276.88        38.77 o                         
 -10   0  -7         71.49         63.18        41.94 o                         
  -9   0  -7        856.65        835.07        44.51 o                         
  -8   0  -7       1320.86       1321.52        36.81 o                         
  -7   0  -7        229.93        206.30        12.19 o                         
  -6   0  -7         12.47         11.44         6.85 o                         
  -5   0  -7       2667.31       2484.46        59.36 o                         
  -4   0  -7       2619.77       2524.57        70.51 o                         
  -3   0  -7       1214.64       1285.50        20.07 o                         
  -2   0  -7       8405.50       8942.63        95.12 o                         
  -1   0  -7      10934.02      12141.06       161.18 o                         
   0   0  -7        249.65        299.50         9.44 o                         
   1   0  -7       4806.75       5348.36       107.94 o                         
   2   0  -7       1824.12       1680.48        43.23 o                         
   3   0  -7         15.23         14.12         8.25 o                         
   4   0  -7        733.55        760.73        29.57 o                         
   5   0  -7       2350.53       2027.01        56.00 o                         
   6   0  -7        871.85        797.09        25.96 o                         
   7   0  -7        825.56        756.84        33.29 o                         
   8   0  -7       1360.44       1242.47        43.31 o                         
   9   0  -7        247.35        236.33        32.42 o                         
  10   0  -7        421.26        517.67        42.89 o                         
  11   0  -7        239.12        278.21        44.18 o                         
 -10   1  -7        818.56        826.99        49.18 o                         
  -9   1  -7         65.23        101.62        24.19 o                         
  -8   1  -7       1020.71        908.98        51.26 o                         
  -7   1  -7       1227.94       1169.31        40.54 o                         
  -6   1  -7          0.26         -3.13         9.70 o                         
  -5   1  -7        997.63       1020.81        40.33 o                         
  -4   1  -7       2859.78       2782.57        39.23 o                         
  -3   1  -7       1969.18       1918.85        25.87 o                         
  -2   1  -7        232.20        338.47         9.34 o                         
  -1   1  -7      13755.10      16253.88       177.78 o                         
   0   1  -7       9743.47      11210.84       192.82 o                         
   1   1  -7       1845.27       1959.30        48.89 o                         
   2   1  -7       4861.03       5119.42       113.85 o                         
   3   1  -7       1369.22       1261.08        38.27 o                         
   4   1  -7        214.42        221.86        12.81 o                         
   5   1  -7       1154.42       1018.59        57.33 o                         
   6   1  -7       2106.71       1984.00        68.73 o                         
   7   1  -7         41.98         40.39        19.14 o                         
   8   1  -7        150.45        153.25        30.51 o                         
   9   1  -7       1033.72       1062.62        54.51 o                         
  10   1  -7         64.54         66.98        32.61 o                         
  11   1  -7        132.12        162.01        26.65 o                         
 -11   2  -7         11.86         64.40        38.66 o                         
 -10   2  -7        438.60        405.28        32.26 o                         
  -9   2  -7       1023.53       1007.20        43.46 o                         
  -8   2  -7        327.81        311.72        19.68 o                         
  -7   2  -7       1171.33       1142.58        44.50 o                         
  -6   2  -7       2293.81       2302.03        39.41 o                         
  -5   2  -7       3507.97       3554.70        53.77 o                         
  -4   2  -7       4904.28       5825.51        81.44 o                         
  -3   2  -7       6291.44       6907.49        94.21 o                         
  -2   2  -7       1396.51       1535.07        20.79 o                         
  -1   2  -7       3321.68       3764.35        56.51 o                         
   0   2  -7       6027.83       6518.11       117.86 o                         
   1   2  -7       1164.92       1193.55        27.48 o                         
   2   2  -7       1121.81       1062.36        37.49 o                         
   3   2  -7       2729.32       2597.43        82.44 o                         
   4   2  -7       1807.84       1703.80        52.78 o                         
   5   2  -7          7.81         23.97        17.52 o                         
   6   2  -7       1703.88       1727.12        65.67 o                         
   7   2  -7       1247.42       1307.27        54.71 o                         
   8   2  -7        116.26        160.90        22.99 o                         
   9   2  -7        544.11        565.64        33.81 o                         
  10   2  -7        223.55        194.17        26.80 o                         
 -11   3  -7        426.97        373.87        32.55 o                         
 -10   3  -7        202.01        157.45        24.70 o                         
  -9   3  -7        791.15        724.77        35.70 o                         
  -8   3  -7       1277.99       1212.64        43.34 o                         
  -7   3  -7        511.05        483.49        57.43 o                         
  -6   3  -7       2950.88       3066.48        62.26 o                         
  -5   3  -7       3843.64       4327.78       144.86 o                         
  -4   3  -7       1518.78       1569.10        64.60 o                         
  -3   3  -7       2620.47       3395.51        65.65 o                         
  -2   3  -7       5994.46       7680.80       116.09 o                         
  -1   3  -7        510.91        518.43        13.81 o                         
   0   3  -7       2290.42       2482.29        42.02 o                         
   1   3  -7       3405.62       3126.73        60.98 o                         
   2   3  -7        450.49        419.48        20.76 o                         
   3   3  -7        935.02        847.54        27.11 o                         
   4   3  -7       2361.26       1989.94        73.08 o                         
   5   3  -7        307.97        298.36        20.97 o                         
   6   3  -7        240.47        232.80        21.90 o                         
   7   3  -7       1051.11       1046.83        52.78 o                         
   8   3  -7        185.02        185.95        23.43 o                         
   9   3  -7         81.10         80.60        22.87 o                         
 -11   4  -7        680.77        604.44        36.59 o                         
 -10   4  -7        384.78        334.30        27.38 o                         
  -9   4  -7         19.98         22.05        25.34 o                         
  -8   4  -7       1496.07       1516.14        68.41 o                         
  -3   4  -7       1141.61       1345.87        32.52 o                         
  -2   4  -7       5875.08       6893.26       124.02 o                         
  -1   4  -7       2106.60       2474.24        34.67 o                         
   0   4  -7        772.35        764.48        18.79 o                         
   1   4  -7        653.54        614.31        23.99 o                         
   2   4  -7       2470.72       2342.32        51.68 o                         
   3   4  -7        310.46        260.85        17.79 o                         
   4   4  -7        181.64        166.66        18.26 o                         
   5   4  -7       1432.79       1303.09        60.42 o                         
   6   4  -7         96.92        125.96        21.28 o                         
   7   4  -7        324.40        319.30        29.77 o                         
   8   4  -7        359.29        351.29        32.48 o                         
   9   4  -7        189.03        203.36        29.33 o                         
  -4   5  -7       6849.44       9110.98       198.67 o                         
  -3   5  -7        826.17       1072.26        29.76 o                         
  -2   5  -7        475.30        564.95        21.53 o                         
  -1   5  -7       2031.05       1995.24        34.90 o                         
   0   5  -7       2112.84       2127.30        45.55 o                         
   1   5  -7        468.52        435.39        17.48 o                         
   2   5  -7        560.03        551.72        23.13 o                         
   3   5  -7       2090.14       1927.86        48.87 o                         
   4   5  -7        567.00        524.17        26.78 o                         
   5   5  -7        492.16        579.54        29.81 o                         
   6   5  -7        765.90        741.84        29.46 o                         
   7   5  -7         19.48         29.61        19.49 o                         
   8   5  -7        143.05        160.10        22.01 o                         
  -5   6  -7        897.92       1053.85        43.02 o                         
  -4   6  -7        648.69        737.90        31.60 o                         
  -3   6  -7       5962.56       6965.82       129.73 o                         
  -2   6  -7       1118.63       1147.54        35.94 o                         
  -1   6  -7        736.24        615.18        20.84 o                         
   0   6  -7       2355.57       2224.34        40.59 o                         
   1   6  -7       4127.18       3745.03        58.94 o                         
   2   6  -7         45.64         65.49        12.49 o                         
   3   6  -7        547.51        587.00        23.37 o                         
   4   6  -7       1309.91       1369.74        36.51 o                         
   5   6  -7         80.16        113.04        19.11 o                         
   6   6  -7        518.85        598.27        28.41 o                         
   7   6  -7        207.68        278.52        24.39 o                         
  -6   7  -7       1025.69       1356.87        67.62 o                         
  -5   7  -7       1110.77       1493.78        50.02 o                         
  -4   7  -7       1273.53       1528.47        51.38 o                         
  -3   7  -7        358.70        369.21        21.57 o                         
  -2   7  -7       2111.92       2125.22        78.04 o                         
  -1   7  -7        163.88        156.05        12.57 o                         
   0   7  -7         58.34         90.27         9.50 o                         
   1   7  -7       1550.85       1448.20        30.20 o                         
   2   7  -7        548.58        556.49        20.02 o                         
   3   7  -7        232.44        296.08        20.43 o                         
   4   7  -7        796.35        857.87        41.32 o                         
   5   7  -7        458.82        511.96        24.21 o                         
   6   7  -7         45.64        122.56        21.38 o                         
  -6   8  -7        203.94        229.61        25.24 o                         
  -5   8  -7       1341.79       1574.45        54.23 o                         
  -4   8  -7       1231.59       1279.51        76.91 o                         
  -3   8  -7        220.14        259.18        26.38 o                         
  -2   8  -7        146.14        159.39        23.23 o                         
  -1   8  -7        902.76        847.55        27.55 o                         
   0   8  -7       1612.64       1589.31        39.84 o                         
   1   8  -7        136.94        139.09        13.21 o                         
   2   8  -7        871.78        845.43        27.40 o                         
   3   8  -7        221.80        259.26        20.91 o                         
   4   8  -7        111.68        180.29        25.36 o                         
   5   8  -7        603.90        728.24        32.47 o                         
  -7   9  -7       1612.96       1713.38        85.30 o                         
  -6   9  -7        561.00        676.91        44.45 o                         
  -5   9  -7        399.31        409.62        36.44 o                         
  -4   9  -7        397.63        397.20        31.20 o                         
  -3   9  -7       2059.41       2007.94        71.85 o                         
  -2   9  -7         64.36         81.01        25.73 o                         
  -1   9  -7        435.73        379.76        18.76 o                         
   0   9  -7       1380.92       1259.00        32.09 o                         
   1   9  -7         41.84         73.82        20.24 o                         
   2   9  -7        584.12        595.47        31.86 o                         
   3   9  -7        497.43        533.26        31.33 o                         
   4   9  -7         27.71         81.20        23.24 o                         
  -7  10  -7        353.60        315.83        45.20 o                         
  -6  10  -7       1398.23       1448.24       111.16 o                         
  -5  10  -7        358.77        301.12        28.67 o                         
  -4  10  -7        195.39        198.91        44.35 o                         
  -3  10  -7        883.73        926.26        46.64 o                         
  -2  10  -7        975.58        892.24        48.42 o                         
  -1  10  -7        107.10        148.70        32.04 o                         
   0  10  -7        970.36        812.31        35.19 o                         
   1  10  -7        785.44        807.73        37.17 o                         
   2  10  -7         35.81        128.58        32.72 o                         
   3  10  -7        232.56        301.68        30.37 o                         
  -8  11  -7        936.78        999.83        70.67 o                         
  -7  11  -7        154.26        214.63        31.61 o                         
  -6  11  -7        420.35        401.59        39.25 o                         
  -5  11  -7       1022.15       1053.23        71.54 o                         
  -4  11  -7        396.31        404.87        36.47 o                         
  -3  11  -7        254.07        246.81        34.91 o                         
  -2  11  -7        789.20        708.04        46.54 o                         
  -1  11  -7        545.72        507.91        55.77 o                         
   0  11  -7         68.73         71.59        23.43 o                         
   1  11  -7        460.95        460.21        32.66 o                         
  -8  12  -7        452.92        362.07        52.19 o                         
  -7  12  -7        414.28        472.30        39.39 o                         
  -6  12  -7        118.85        144.05        31.08 o                         
  -5  12  -7         50.42         72.09        28.48 o                         
  -4  12  -7        411.12        435.34        38.46 o                         
  -3  12  -7         99.21        127.87        32.13 o                         
  -2  12  -7        195.50        171.92        37.12 o                         
  -1  12  -7        684.98        637.09        70.60 o                         
   0  12  -7        116.04        225.77        55.90 o                         
  -9  13  -7        442.08        423.95        55.92 o                         
  -8  13  -7        125.73        135.93        44.82 o                         
  -7  13  -7        499.51        419.82        40.55 o                         
  -6  13  -7        324.20        310.94        51.56 o                         
  -5  13  -7         69.28        112.20        34.16 o                         
  -4  13  -7        168.91        167.65        41.12 o                         
  -3  13  -7        433.57        420.47        66.48 o                         
   3 -12  -6         10.54         41.73        26.25 o                         
   4 -12  -6         21.83         55.05        43.50 o                         
   5 -12  -6        186.00        258.20        51.28 o                         
   6 -12  -6         47.06         19.14        43.88 o                         
   7 -12  -6         84.99        142.19        51.11 o                         
   8 -12  -6        449.68        492.15        62.65 o                         
   9 -12  -6        148.11        175.13        54.77 o                         
   1 -11  -6         11.37         37.48        37.76 o                         
   2 -11  -6         58.00         77.50        36.16 o                         
   3 -11  -6        336.61        361.64        32.14 o                         
   4 -11  -6        228.43        200.08        23.18 o                         
   5 -11  -6        210.79        197.66        22.11 o                         
   6 -11  -6        753.81        754.04        45.22 o                         
   7 -11  -6        158.38        109.64        30.78 o                         
   8 -11  -6         93.21         91.90        46.20 o                         
   9 -11  -6        433.11        505.17        59.56 o                         
  10 -11  -6         11.83        -19.06        46.86 o                         
  11 -11  -6         68.17         22.41        45.07 o                         
  -1 -10  -6         38.51         17.55        41.59 o                         
   0 -10  -6        225.12        241.19        46.16 o                         
   1 -10  -6        136.31        209.89        39.24 o                         
   2 -10  -6         27.17         57.83        51.89 o                         
   3 -10  -6         37.72         67.55        16.73 o                         
   4 -10  -6        602.63        635.40        23.98 o                         
   5 -10  -6        105.53        103.34        25.12 o                         
   6 -10  -6        493.21        481.73        81.73 o                         
   7 -10  -6        643.88        661.04        77.76 o                         
   8 -10  -6        306.19        326.16        34.63 o                         
   9 -10  -6        282.98        337.04        51.92 o                         
  10 -10  -6        449.50        417.28        55.81 o                         
  11 -10  -6         60.72        121.69        48.29 o                         
  -2  -9  -6        374.58        380.88        54.14 o                         
  -1  -9  -6        268.51        307.31        48.07 o                         
   0  -9  -6          0.59         20.17        24.55 o                         
   1  -9  -6        303.94        314.65        20.96 o                         
   2  -9  -6        612.01        651.26        26.12 o                         
   3  -9  -6        110.77         95.33        12.14 o                         
   4  -9  -6        500.24        516.72        20.43 o                         
   5  -9  -6        604.94        624.77        22.25 o                         
   6  -9  -6        248.71        268.12        16.75 o                         
   7  -9  -6        612.30        601.27        23.76 o                         
   8  -9  -6        429.46        418.67        34.92 o                         
   9  -9  -6         37.28         78.04        40.71 o                         
  10  -9  -6        292.81        255.00        47.57 o                         
  -4  -8  -6        256.99        306.36        37.99 o                         
  -3  -8  -6         22.30          4.46        26.66 o                         
  -2  -8  -6         39.30         66.45        25.15 o                         
  -1  -8  -6        424.33        438.52        28.06 o                         
   0  -8  -6        215.39        246.49        19.13 o                         
   1  -8  -6        116.73        127.58        18.99 o                         
   2  -8  -6        547.22        577.05        21.20 o                         
   3  -8  -6        741.88        778.53        23.84 o                         
   4  -8  -6        118.79        116.07        11.98 o                         
   5  -8  -6       1150.94       1141.17        25.69 o                         
   6  -8  -6        128.53        157.44        16.62 o                         
   7  -8  -6        799.30        820.08        27.16 o                         
   8  -8  -6       1099.52       1134.64        32.19 o                         
   9  -8  -6        404.85        416.17        28.87 o                         
  12  -8  -6        475.47        468.89        60.54 o                         
  -5  -7  -6         51.83         68.53        31.66 o                         
  -4  -7  -6        140.23        146.92        31.13 o                         
  -3  -7  -6        411.15        389.06        35.45 o                         
  -2  -7  -6        303.00        298.20        24.55 o                         
  -1  -7  -6         81.96         72.34        13.16 o                         
   0  -7  -6       1358.28       1379.67        29.71 o                         
   1  -7  -6        449.78        429.52        20.25 o                         
   2  -7  -6        720.84        688.05        24.78 o                         
   3  -7  -6       1528.90       1506.25        31.67 o                         
   4  -7  -6       1105.34       1118.64        36.17 o                         
   5  -7  -6        322.53        280.89        15.36 o                         
   6  -7  -6        770.16        789.98        27.32 o                         
   7  -7  -6        848.42        897.48        26.68 o                         
   8  -7  -6         52.70         89.56        15.73 o                         
   9  -7  -6       1388.08       1426.43        36.01 o                         
  11  -7  -6          0.02         -3.12        14.58 o                         
  12  -7  -6        493.40        508.74        60.46 o                         
  13  -7  -6        248.20        202.56        30.57 o                         
  -6  -6  -6        195.80        297.72        50.02 o                         
  -5  -6  -6        766.02        809.39        65.67 o                         
  -4  -6  -6        116.57        169.50        41.04 o                         
  -3  -6  -6        575.35        579.50        28.16 o                         
  -2  -6  -6       1182.93       1252.70        26.94 o                         
  -1  -6  -6        272.66        273.43        16.67 o                         
   0  -6  -6        185.54        210.79        12.88 o                         
   1  -6  -6       2137.00       1954.50        34.47 o                         
   2  -6  -6       1414.29       1322.01        24.47 o                         
   3  -6  -6        426.11        406.56        15.69 o                         
   4  -6  -6       1370.70       1258.35        28.22 o                         
   5  -6  -6       1708.01       1772.51        39.88 o                         
   6  -6  -6        310.81        306.02        21.87 o                         
   7  -6  -6       1032.13        951.57        25.98 o                         
   8  -6  -6        147.95        182.82        15.54 o                         
   9  -6  -6        195.36        201.86        29.32 o                         
  10  -6  -6        524.80        386.42        45.14 o                         
  11  -6  -6        237.36        207.68        24.58 o                         
  12  -6  -6         43.06         60.38        25.32 o                         
  13  -6  -6        383.77        425.18        34.97 o                         
  -7  -5  -6        308.82        430.49        54.82 o                         
  -6  -5  -6         31.99         33.24        22.14 o                         
  -5  -5  -6        807.44        885.99        64.81 o                         
  -4  -5  -6        291.87        271.69        19.34 o                         
  -3  -5  -6        134.10        129.98        16.11 o                         
  -2  -5  -6        319.63        279.20        13.18 o                         
  -1  -5  -6       1197.02       1160.95        24.03 o                         
   0  -5  -6        375.21        351.53        15.38 o                         
   1  -5  -6        568.53        635.77        17.41 o                         
   2  -5  -6       1850.26       1833.85        28.35 o                         
   3  -5  -6        257.93        308.15        13.95 o                         
   4  -5  -6       1703.90       1576.41        30.87 o                         
   5  -5  -6        670.25        588.35        20.46 o                         
   6  -5  -6        254.73        250.56        14.23 o                         
   7  -5  -6         96.93        125.24        17.18 o                         
   8  -5  -6        346.56        412.38        24.53 o                         
   9  -5  -6        621.51        621.01        27.37 o                         
  10  -5  -6        223.25        171.99        24.42 o                         
  11  -5  -6        435.75        402.40        27.60 o                         
  12  -5  -6        326.60        330.11        30.98 o                         
  13  -5  -6        132.50        142.52        37.01 o                         
  -8  -4  -6        101.60         90.44        32.99 o                         
  -7  -4  -6        377.79        329.68        35.11 o                         
  -6  -4  -6        218.83        219.28        23.45 o                         
  -5  -4  -6         58.69         48.35        13.55 o                         
  -4  -4  -6        688.04        723.31        24.98 o                         
  -3  -4  -6       1405.72       1345.77        30.40 o                         
  -2  -4  -6        210.33        203.93        11.49 o                         
  -1  -4  -6       1619.84       1489.32        33.68 o                         
   0  -4  -6       3119.93       3112.49        56.13 o                         
   1  -4  -6        620.98        575.90        14.33 o                         
   2  -4  -6       4831.38       5147.46        67.93 o                         
   3  -4  -6       1478.70       1481.28        31.06 o                         
   4  -4  -6       1581.32       1600.89        30.17 o                         
   5  -4  -6         27.19         43.17        12.11 o                         
   6  -4  -6       1928.95       1839.70        45.87 o                         
   7  -4  -6        368.47        354.75        17.31 o                         
   8  -4  -6         94.87         84.70        13.25 o                         
   9  -4  -6       2519.45       2315.28        76.40 o                         
  10  -4  -6        137.02        104.35        16.11 o                         
  11  -4  -6        299.20        251.47        27.36 o                         
  12  -4  -6        563.66        666.00        49.21 o                         
  -8  -3  -6        140.05        168.29        32.33 o                         
  -7  -3  -6        132.83        112.85        20.48 o                         
  -6  -3  -6        772.10        854.13        30.35 o                         
  -5  -3  -6        251.75        244.20        10.85 o                         
  -4  -3  -6         71.35         64.85        11.60 o                         
  -3  -3  -6        480.83        424.69        15.75 o                         
  -2  -3  -6       3678.46       3404.49        66.09 o                         
  -1  -3  -6        222.36        241.78        15.11 o                         
   0  -3  -6       2321.78       2331.37        37.73 o                         
   1  -3  -6       4893.56       5075.37        65.74 o                         
   2  -3  -6        191.44        184.08        10.49 o                         
   3  -3  -6       5045.26       4831.57        81.79 o                         
   4  -3  -6       1781.78       1708.22        39.48 o                         
   5  -3  -6        324.32        362.86        18.01 o                         
   6  -3  -6       1784.90       1701.77        48.25 o                         
   7  -3  -6        335.98        302.92        24.08 o                         
   8  -3  -6        636.45        581.82        30.93 o                         
   9  -3  -6        605.53        578.38        30.06 o                         
  10  -3  -6       1319.23       1010.14       131.89 o                         
  12  -3  -6        246.63        207.29        36.78 o                         
  -9  -2  -6        413.10        442.32        40.49 o                         
  -8  -2  -6        870.33        939.45        84.80 o                         
  -7  -2  -6        279.86        288.80        20.95 o                         
  -6  -2  -6          9.20         17.41         7.61 o                         
  -5  -2  -6       1516.88       1421.98        40.77 o                         
  -4  -2  -6       2469.92       2362.58        52.23 o                         
  -3  -2  -6        105.61        132.69         9.46 o                         
  -2  -2  -6       3751.72       3585.67        55.22 o                         
  -1  -2  -6       4232.93       4293.83        70.51 o                         
   0  -2  -6        998.76        946.94        16.42 o                         
   1  -2  -6       2302.92       2072.58        35.85 o                         
   2  -2  -6       2123.32       1874.58        33.28 o                         
   3  -2  -6        402.63        493.46        14.41 o                         
   4  -2  -6        634.78        599.79        14.87 o                         
   5  -2  -6       3114.49       2790.10        48.42 o                         
   6  -2  -6         67.50         78.65         8.55 o                         
   7  -2  -6        872.23        813.61        31.79 o                         
   8  -2  -6        436.79        375.91        23.44 o                         
   9  -2  -6        230.36        219.09        17.43 o                         
 -10  -1  -6       1069.88       1052.08        55.08 o                         
  -9  -1  -6         60.08         30.22        26.76 o                         
  -8  -1  -6       1139.54       1015.02        46.46 o                         
  -7  -1  -6       1653.93       1619.92        33.68 o                         
  -6  -1  -6        338.53        280.51        19.15 o                         
  -5  -1  -6        477.40        434.37        12.72 o                         
  -4  -1  -6       4114.47       4106.10        50.34 o                         
  -3  -1  -6       2348.74       2206.75        26.47 o                         
  -2  -1  -6         99.23         86.82         5.91 o                         
  -1  -1  -6       4436.40       4448.62        49.64 o                         
   0  -1  -6       5169.53       5389.76        58.30 o                         
   1  -1  -6        981.63        941.08        16.73 o                         
   2  -1  -6       2657.74       2338.14        45.06 o                         
   3  -1  -6       2616.62       2508.46        49.37 o                         
   4  -1  -6        640.36        563.14        15.40 o                         
   5  -1  -6       1800.72       1552.35        30.49 o                         
   6  -1  -6       2395.03       2070.06        56.96 o                         
   7  -1  -6        296.46        283.03        15.94 o                         
   8  -1  -6       1121.32       1089.51        79.26 o                         
   9  -1  -6        361.02        373.43        28.08 o                         
  10  -1  -6         55.75         69.28        30.82 o                         
 -10   0  -6       1040.54       1047.21        52.26 o                         
  -9   0  -6        851.43        801.77        43.50 o                         
  -8   0  -6        239.66        237.67        17.54 o                         
  -7   0  -6       1407.39       1239.55        28.81 o                         
  -6   0  -6       1051.66       1003.86        20.79 o                         
  -5   0  -6       1308.32       1227.02        25.60 o                         
  -4   0  -6       2085.81       2024.41        55.39 o                         
  -3   0  -6       2198.58       2342.57        32.17 o                         
  -2   0  -6       4436.38       4616.45        51.20 o                         
  -1   0  -6       6037.09       6522.10        88.86 o                         
   0   0  -6      19977.98      22518.18       324.23 o                         
   1   0  -6        213.20        207.16        11.26 o                         
   2   0  -6        839.76        753.18        23.63 o                         
   3   0  -6       2993.42       2636.47        51.58 o                         
   4   0  -6       1045.83        882.50        29.78 o                         
   5   0  -6        145.88        161.70        12.02 o                         
   6   0  -6       1393.58       1271.88        32.51 o                         
   7   0  -6       2243.98       2194.89        56.74 o                         
   8   0  -6         18.89         -1.26        20.11 o                         
   9   0  -6        665.78        703.84        43.88 o                         
  10   0  -6        285.80        269.93        35.89 o                         
  11   0  -6         80.58        100.91        33.37 o                         
 -11   1  -6        280.01        265.21        33.23 o                         
 -10   1  -6         60.81         40.61        26.39 o                         
  -9   1  -6        822.97        783.57        76.82 o                         
  -8   1  -6        791.50        800.01        27.30 o                         
  -7   1  -6          6.24         10.97         9.15 o                         
  -6   1  -6       1332.09       1193.60        27.43 o                         
  -5   1  -6       3868.92       3774.93        77.21 o                         
  -4   1  -6       1318.85       1429.21        25.30 o                         
  -3   1  -6       3837.09       4421.83        54.33 o                         
  -2   1  -6       2155.22       2711.03        36.35 o                         
  -1   1  -6        891.37        978.20        14.10 o                         
   0   1  -6      17043.46      19893.67       334.73 o                         
   1   1  -6       2010.58       2123.18        51.36 o                         
   2   1  -6       1095.73       1310.78        58.67 o                         
   3   1  -6          7.37         31.47         8.22 o                         
   4   1  -6       3147.72       2849.05        69.78 o                         
   5   1  -6        442.59        386.30        16.16 o                         
   6   1  -6        641.23        676.30        30.73 o                         
   7   1  -6       2343.84       2210.50        87.01 o                         
   8   1  -6        461.06        438.28        29.17 o                         
   9   1  -6        300.20        284.52        34.88 o                         
  10   1  -6        605.09        675.92        45.65 o                         
  11   1  -6         86.47        124.53        34.75 o                         
 -11   2  -6        804.47        773.85        43.91 o                         
 -10   2  -6        361.14        367.47        30.84 o                         
  -9   2  -6        327.88        293.31        28.06 o                         
  -8   2  -6       1272.38       1096.14        41.45 o                         
  -7   2  -6       1264.75       1228.46        41.61 o                         
  -6   2  -6         54.44         55.35        11.57 o                         
  -5   2  -6       4326.37       4798.48        84.58 o                         
  -4   2  -6       3759.13       4632.67        65.67 o                         
  -3   2  -6       1725.57       2011.39        31.12 o                         
  -2   2  -6       7025.87       8853.53        98.73 o                         
  -1   2  -6       3474.14       4231.32        63.42 o                         
   0   2  -6       2531.10       2962.17        72.01 o                         
   1   2  -6       2968.13       3003.72        56.91 o                         
   2   2  -6       6577.83       6257.44       131.92 o                         
   3   2  -6        543.76        530.84        24.74 o                         
   4   2  -6        200.27        186.70        19.56 o                         
   5   2  -6       2081.96       2030.79        71.38 o                         
   6   2  -6        904.35        958.27        44.37 o                         
   7   2  -6        362.74        406.21        25.86 o                         
   8   2  -6        938.18        825.37        41.64 o                         
   9   2  -6         54.22         32.60        20.92 o                         
  10   2  -6         56.25        103.19        28.64 o                         
 -11   3  -6        520.52        450.12        35.15 o                         
 -10   3  -6        648.04        590.29        34.72 o                         
  -9   3  -6        976.14        925.48        39.82 o                         
  -8   3  -6       1101.60       1009.54        39.22 o                         
  -7   3  -6       3414.20       3425.56        85.43 o                         
  -6   3  -6       2891.39       2791.31        70.13 o                         
  -3   3  -6       2531.80       2981.75        70.86 o                         
  -2   3  -6        474.55        698.48        19.31 o                         
  -1   3  -6       6219.79       6878.67       102.91 o                         
   0   3  -6       2945.32       3263.44        52.91 o                         
   1   3  -6       1289.71       1278.06        35.66 o                         
   2   3  -6        300.12        300.48        18.46 o                         
   3   3  -6       2252.92       2144.17        48.56 o                         
   4   3  -6        280.44        314.14        19.65 o                         
   5   3  -6        288.96        290.06        19.99 o                         
   6   3  -6        151.60        151.97        18.97 o                         
   7   3  -6        229.73        237.28        23.50 o                         
   8   3  -6        114.74        109.43        21.01 o                         
   9   3  -6        337.09        368.36        28.10 o                         
  10   3  -6         36.32         -0.25        26.95 o                         
 -12   4  -6        719.71        616.86        58.27 o                         
 -11   4  -6        119.23        149.95        25.99 o                         
 -10   4  -6        430.48        427.10        29.64 o                         
  -9   4  -6       1509.39       1438.38        48.81 o                         
  -8   4  -6       1124.80       1049.29        53.66 o                         
  -7   4  -6        662.31        768.30        42.67 o                         
  -3   4  -6       4986.22       6555.68       118.33 o                         
  -2   4  -6       2327.48       2798.74        56.50 o                         
  -1   4  -6        381.40        515.19        12.41 o                         
   0   4  -6       3641.99       3191.05        61.34 o                         
   1   4  -6       2629.72       2622.57        64.98 o                         
   2   4  -6        156.75        154.31        14.19 o                         
   3   4  -6        642.37        649.11        24.26 o                         
   4   4  -6       2924.44       2850.72       110.24 o                         
   5   4  -6         94.42        128.00        20.69 o                         
   6   4  -6        979.41        950.65        58.40 o                         
   7   4  -6        446.02        396.01        34.04 o                         
   8   4  -6         15.13         26.18        18.56 o                         
   9   4  -6        104.25        149.78        28.84 o                         
 -11   5  -6        518.56        412.42        39.80 o                         
  -4   5  -6        655.42        843.29        31.58 o                         
  -3   5  -6        783.36        983.13        28.37 o                         
  -2   5  -6       2803.59       3122.19        64.20 o                         
  -1   5  -6       1809.56       1684.93        29.32 o                         
   0   5  -6        552.75        499.34        14.22 o                         
   1   5  -6       3954.34       3742.67        59.75 o                         
   2   5  -6        501.22        476.47        19.47 o                         
   3   5  -6        426.52        367.10        18.29 o                         
   4   5  -6        688.42        668.06        24.35 o                         
   5   5  -6        882.87        881.97        29.91 o                         
   6   5  -6        185.97        234.32        21.59 o                         
   7   5  -6        277.11        253.33        21.76 o                         
   8   5  -6         82.76         63.57        19.40 o                         
  -5   6  -6       1895.90       2407.05        66.80 o                         
  -4   6  -6       3162.34       3795.51       123.42 o                         
  -3   6  -6        140.26        159.92        15.82 o                         
  -2   6  -6       1242.51       1300.31        36.10 o                         
  -1   6  -6       1669.89       1529.51        32.09 o                         
   0   6  -6        882.93        847.36        20.52 o                         
   1   6  -6        380.87        390.94        17.14 o                         
   2   6  -6       2645.66       2382.66        38.49 o                         
   3   6  -6        466.57        398.96        17.10 o                         
   4   6  -6        297.59        307.63        28.80 o                         
   5   6  -6        901.80        954.46        35.11 o                         
   6   6  -6        169.07        173.29        21.03 o                         
   7   6  -6         69.20         86.46        19.88 o                         
  -6   7  -6       1934.00       2390.79        98.48 o                         
  -5   7  -6        752.36        711.40        33.63 o                         
  -4   7  -6       2552.95       3009.30       101.74 o                         
  -3   7  -6       3472.51       3453.21       103.19 o                         
  -2   7  -6        132.32        143.48        20.93 o                         
  -1   7  -6        288.69        293.94        14.92 o                         
   0   7  -6       3154.81       2894.86        70.79 o                         
   1   7  -6        105.01        108.71        12.36 o                         
   2   7  -6       1574.34       1562.20        36.27 o                         
   3   7  -6        996.85       1010.58        32.22 o                         
   4   7  -6        100.56        125.68        18.62 o                         
   5   7  -6        150.35        224.69        19.94 o                         
   6   7  -6        280.03        307.91        21.92 o                         
  -6   8  -6        695.79        773.62        28.87 o                         
  -5   8  -6        393.02        535.00        31.85 o                         
  -4   8  -6        184.53        170.14        30.63 o                         
  -3   8  -6       1409.00       1448.20        52.46 o                         
  -2   8  -6       1208.27       1214.87        52.65 o                         
  -1   8  -6        229.48        273.30        15.93 o                         
   0   8  -6       1067.61       1081.44        30.79 o                         
   1   8  -6        362.38        335.69        15.86 o                         
   2   8  -6         96.35        128.99        15.57 o                         
   3   8  -6        241.44        289.71        20.24 o                         
   4   8  -6        344.10        382.50        26.06 o                         
   5   8  -6        107.39        191.41        23.86 o                         
  -7   9  -6        136.85        166.41        34.90 o                         
  -6   9  -6        731.88        868.55        41.32 o                         
  -5   9  -6        202.75        205.89        23.62 o                         
  -4   9  -6        874.46        907.32        43.14 o                         
  -3   9  -6        174.66        198.42        28.52 o                         
  -2   9  -6       1234.51       1098.44        48.50 o                         
  -1   9  -6       1217.05       1030.02        31.38 o                         
   0   9  -6        259.63        286.83        16.20 o                         
   1   9  -6       1084.49       1094.71        30.73 o                         
   2   9  -6        323.44        370.00        27.16 o                         
   3   9  -6         58.06         92.67        20.50 o                         
   4   9  -6        403.88        455.07        29.14 o                         
  -8  10  -6        476.13        483.14        75.89 o                         
  -7  10  -6       2175.57       1996.75       282.39 o                         
  -6  10  -6        467.47        457.34        48.81 o                         
  -5  10  -6        222.58        226.94        31.38 o                         
  -4  10  -6        695.38        638.53        39.24 o                         
  -3  10  -6        665.60        619.71        40.99 o                         
  -2  10  -6        340.55        390.62        36.62 o                         
  -1  10  -6       1170.10       1103.55        54.50 o                         
   0  10  -6        305.75        283.15        32.77 o                         
   1  10  -6        201.56        255.26        27.36 o                         
   2  10  -6        265.39        249.71        26.97 o                         
   3  10  -6        104.58        111.23        33.57 o                         
  -9  11  -6        502.15        426.68        45.73 o                         
  -8  11  -6        244.32        267.89        29.06 o                         
  -7  11  -6        484.26        487.74        55.31 o                         
  -6  11  -6        934.81        680.09       168.08 o                         
  -5  11  -6        166.15        186.74        31.01 o                         
  -4  11  -6        489.88        449.53        37.77 o                         
  -3  11  -6       1419.08       1286.13        58.80 o                         
  -2  11  -6        316.09        357.51        38.69 o                         
  -1  11  -6        369.39        384.27        58.84 o                         
   0  11  -6        898.40        838.31        38.75 o                         
   1  11  -6        164.47        202.90        25.32 o                         
  -9  12  -6        692.06        702.14        63.05 o                         
  -8  12  -6        212.07        243.39        46.62 o                         
  -7  12  -6        124.72        129.35        30.53 o                         
  -6  12  -6        362.66        338.87        45.96 o                         
  -5  12  -6        448.71        413.43        37.77 o                         
  -4  12  -6          9.84         65.70        30.43 o                         
  -3  12  -6        291.99        269.17        37.25 o                         
  -2  12  -6        555.78        537.61        65.63 o                         
  -1  12  -6         35.55         43.25        52.67 o                         
   0  12  -6        338.96        314.40        43.69 o                         
  -9  13  -6        143.79        219.50        48.60 o                         
  -8  13  -6        386.03        315.69        53.04 o                         
  -7  13  -6        208.98        236.71        36.46 o                         
  -6  13  -6         55.74         86.37        32.74 o                         
  -5  13  -6        784.16        854.02        52.59 o                         
  -4  13  -6        260.85        211.07        36.83 o                         
  -3  13  -6         24.10         80.20        50.73 o                         
   3 -12  -5        123.10        125.99        29.36 o                         
   4 -12  -5        199.52        219.98        29.35 o                         
   5 -12  -5         50.16         94.15        46.82 o                         
   6 -12  -5        398.43        596.67        64.13 o                         
   7 -12  -5        426.17        453.07        59.62 o                         
   8 -12  -5          9.90        -30.52        48.71 o                         
   9 -12  -5        368.22        403.24        61.12 o                         
  10 -12  -5        222.47        201.34        54.63 o                         
   1 -11  -5        212.19        199.73        43.67 o                         
   2 -11  -5        193.58        209.36        29.74 o                         
   3 -11  -5         28.91         58.13        25.13 o                         
   4 -11  -5        336.26        349.38        25.61 o                         
   5 -11  -5        375.80        312.54        32.35 o                         
   6 -11  -5         63.68         32.66        29.65 o                         
   7 -11  -5        401.49        381.11        45.84 o                         
   8 -11  -5        413.77        392.43        36.31 o                         
   9 -11  -5         31.55         67.55        45.32 o                         
  10 -11  -5        216.08        244.12        52.14 o                         
  11 -11  -5        132.22        114.82        50.93 o                         
  -1 -10  -5        200.82        248.13        47.71 o                         
   0 -10  -5         89.47         95.76        39.72 o                         
   1 -10  -5         15.70         18.57        26.11 o                         
   2 -10  -5        571.64        626.88        31.30 o                         
   3 -10  -5        476.78        493.47        30.91 o                         
   4 -10  -5        358.91        397.22        20.93 o                         
   5 -10  -5       1541.41       1561.71        31.08 o                         
   6 -10  -5        394.96        362.00        22.32 o                         
   7 -10  -5         51.86         25.82        20.40 o                         
   8 -10  -5        648.27        600.62        39.52 o                         
   9 -10  -5        180.09        165.71        43.47 o                         
  10 -10  -5         91.02        150.07        47.77 o                         
  -3  -9  -5        268.42        362.62        39.10 o                         
  -2  -9  -5         50.64         49.66        40.63 o                         
  -1  -9  -5         54.61         28.57        38.05 o                         
   0  -9  -5        172.36        196.26        23.10 o                         
   1  -9  -5         50.91         58.95        16.50 o                         
   2  -9  -5        208.90        195.07        15.87 o                         
   3  -9  -5        137.09        167.89        13.53 o                         
   4  -9  -5        326.55        356.81        18.66 o                         
   5  -9  -5        373.02        386.90        18.84 o                         
   6  -9  -5        829.13        907.25        26.04 o                         
   7  -9  -5        883.20        945.00        26.94 o                         
   8  -9  -5        238.47        228.58        20.36 o                         
   9  -9  -5        546.61        604.92        58.34 o                         
  12  -9  -5        303.77        233.18        53.62 o                         
  -4  -8  -5          1.42        -11.82        29.59 o                         
  -3  -8  -5         42.02         -4.93        26.97 o                         
  -2  -8  -5        408.32        410.24        42.77 o                         
  -1  -8  -5          0.46         12.69        20.72 o                         
   0  -8  -5        272.67        266.21        19.59 o                         
   1  -8  -5        708.36        702.31        28.32 o                         
   2  -8  -5        156.14        141.66        15.32 o                         
   3  -8  -5        439.15        469.48        19.96 o                         
   4  -8  -5        808.41        749.67        19.01 o                         
   5  -8  -5        219.78        249.42        14.82 o                         
   6  -8  -5        407.28        413.25        19.57 o                         
   7  -8  -5        683.50        706.39        24.84 o                         
   8  -8  -5        675.24        701.31        25.91 o                         
   9  -8  -5        173.15        173.25        18.53 o                         
  10  -8  -5       1126.50       1053.88        66.91 o                         
  12  -8  -5         85.85        140.78        49.14 o                         
  13  -8  -5        874.76        946.69        59.97 o                         
  -5  -7  -5        366.22        527.12        58.02 o                         
  -4  -7  -5        335.85        346.47        35.90 o                         
  -3  -7  -5        109.23         81.30        21.23 o                         
  -2  -7  -5        118.20        108.54        24.04 o                         
  -1  -7  -5        951.72        897.42        27.81 o                         
   0  -7  -5         23.94         34.41        14.33 o                         
   1  -7  -5        972.20        908.16        27.16 o                         
   2  -7  -5       2344.29       2257.42        60.59 o                         
   3  -7  -5         14.92         31.69        11.59 o                         
   4  -7  -5       1226.97       1174.38        24.47 o                         
   5  -7  -5        325.40        297.06        18.44 o                         
   6  -7  -5         17.47         24.54        14.20 o                         
   7  -7  -5        513.46        566.25        21.33 o                         
   8  -7  -5       1581.67       1481.09        34.99 o                         
   9  -7  -5        440.50        421.16        24.57 o                         
  11  -7  -5        340.27        213.35        27.59 o                         
  12  -7  -5         89.16         96.67        46.82 o                         
  13  -7  -5        401.05        425.79        36.66 o                         
  -6  -6  -5        206.07        282.97        49.62 o                         
  -5  -6  -5         32.21         30.88        37.87 o                         
  -4  -6  -5        706.41        782.65        38.66 o                         
  -3  -6  -5        188.57        201.39        16.76 o                         
  -2  -6  -5         34.66         25.47        10.71 o                         
  -1  -6  -5        491.41        440.61        16.29 o                         
   0  -6  -5        286.48        267.20        13.53 o                         
   1  -6  -5        371.15        382.95        18.11 o                         
   2  -6  -5       3302.69       3205.94        58.92 o                         
   3  -6  -5       1992.74       1879.64        34.29 o                         
   4  -6  -5        640.10        698.06        20.31 o                         
   5  -6  -5        721.75        666.52        22.89 o                         
   6  -6  -5        800.66        729.47        27.72 o                         
   7  -6  -5          4.07         36.11        12.03 o                         
   8  -6  -5        138.64        142.76        16.07 o                         
   9  -6  -5       1143.67       1105.60        76.22 o                         
  10  -6  -5        205.74        188.34        22.01 o                         
  11  -6  -5        278.64        201.21        33.80 o                         
  12  -6  -5        511.55        501.38        34.29 o                         
  13  -6  -5         27.98         44.53        27.10 o                         
  -7  -5  -5         83.73         98.22        30.75 o                         
  -6  -5  -5        485.41        458.96        38.81 o                         
  -5  -5  -5        247.17        234.32        40.67 o                         
  -4  -5  -5         55.59         66.62        15.41 o                         
  -3  -5  -5        571.68        614.72        33.65 o                         
  -2  -5  -5       1633.68       1447.65        28.74 o                         
  -1  -5  -5        197.96        199.63        11.56 o                         
   0  -5  -5       1917.46       1738.70        33.83 o                         
   1  -5  -5       1149.03       1202.68        23.39 o                         
   2  -5  -5        543.38        505.51        13.26 o                         
   3  -5  -5       2175.26       2022.68        31.98 o                         
   4  -5  -5        382.76        369.91        14.59 o                         
   5  -5  -5         55.50         65.83        11.55 o                         
   6  -5  -5       1635.61       1634.09        32.78 o                         
   7  -5  -5        974.29        964.30        27.96 o                         
   8  -5  -5        506.75        503.30        32.56 o                         
   9  -5  -5        618.10        574.09        40.22 o                         
  10  -5  -5       1333.18       1173.24        77.64 o                         
  11  -5  -5        185.80        188.45        26.22 o                         
  12  -5  -5        485.03        509.48        34.75 o                         
  13  -5  -5        546.71        522.07        46.29 o                         
  -8  -4  -5        307.65        331.40        38.28 o                         
  -7  -4  -5         42.45         52.94        27.40 o                         
  -6  -4  -5         94.00         82.70        26.16 o                         
  -5  -4  -5        489.67        491.23        17.78 o                         
  -4  -4  -5        911.45        857.39        24.67 o                         
  -3  -4  -5        273.83        283.16        17.48 o                         
  -2  -4  -5       1591.93       1417.67        27.87 o                         
  -1  -4  -5       2905.09       2699.64        44.38 o                         
   0  -4  -5       1867.67       1732.91        32.09 o                         
   1  -4  -5       3823.58       3465.69        52.96 o                         
   2  -4  -5       1267.11       1177.39        21.10 o                         
   3  -4  -5       2348.46       2335.26        43.04 o                         
   4  -4  -5       5644.62       5719.85        92.31 o                         
   5  -4  -5         90.92        104.43        13.31 o                         
   6  -4  -5        492.55        540.71        23.22 o                         
   7  -4  -5       1100.63        992.04        40.07 o                         
   8  -4  -5        257.63        181.94        25.11 o                         
   9  -4  -5        239.85        218.36        17.42 o                         
  10  -4  -5        969.64        899.79        44.33 o                         
  11  -4  -5        775.92        804.92        38.33 o                         
  12  -4  -5         29.56         88.36        33.15 o                         
  13  -4  -5        326.22        366.79        43.13 o                         
  -9  -3  -5         28.52         36.75        33.37 o                         
  -8  -3  -5        462.27        489.01        46.06 o                         
  -7  -3  -5        324.11        312.99        28.77 o                         
  -6  -3  -5         84.07         96.27        12.99 o                         
  -5  -3  -5        595.74        551.99        17.07 o                         
  -4  -3  -5       1206.96       1217.37        27.58 o                         
  -3  -3  -5        575.73        636.53        18.45 o                         
  -2  -3  -5       1292.91       1274.35        43.31 o                         
  -1  -3  -5       3362.28       3179.99        78.54 o                         
   0  -3  -5       3864.44       3693.37        65.21 o                         
   1  -3  -5       1412.57       1501.97        23.70 o                         
   2  -3  -5        909.43        804.85        19.05 o                         
   3  -3  -5       1726.65       1663.53        32.08 o                         
   4  -3  -5        903.92        886.28        25.38 o                         
   5  -3  -5       4060.66       3740.99        74.44 o                         
   6  -3  -5       1066.24        898.02        32.92 o                         
   7  -3  -5        228.67        174.93        29.31 o                         
   8  -3  -5        924.75        868.53        83.54 o                         
   9  -3  -5         91.50        105.89        19.56 o                         
  10  -3  -5        442.75        322.41        86.18 o                         
  11  -3  -5        715.34        783.17        48.19 o                         
  12  -3  -5        106.24        160.00        35.09 o                         
  -9  -2  -5        414.30        424.43        38.47 o                         
  -8  -2  -5         17.48         40.29        42.28 o                         
  -7  -2  -5        326.25        345.07        23.32 o                         
  -6  -2  -5       1228.05       1264.68        23.59 o                         
  -5  -2  -5        246.98        260.37        10.27 o                         
  -4  -2  -5       1494.84       1394.42        29.36 o                         
  -3  -2  -5       2768.97       2724.33        44.27 o                         
  -2  -2  -5        521.59        549.68        15.22 o                         
  -1  -2  -5       3459.48       3515.32        60.63 o                         
   0  -2  -5       2172.84       2229.61        31.68 o                         
   1  -2  -5        831.47        953.88        17.42 o                         
   2  -2  -5       1717.58       1631.31        29.48 o                         
   3  -2  -5         58.00         48.55         7.71 o                         
   4  -2  -5        779.73        672.31        15.31 o
[truncated: 824,500 more chars]
